# Supplementary material for: Protein Sequence Annotation Tool (PSAT): a centralized web-based meta-server for high-throughput sequence annotations
Source: BMC Bioinformatics. 2016 Jan 20;17:43. doi: 10.1186/s12859-016-0887-y (PMC4721133; doi:10.1186/s12859-016-0887-y)
Supplement: Additional file 1: — Summary data for PSAT analysis of RV1423. (XLSX 1543 kb) [file 12859_2016_887_MOESM1_ESM.xlsx]

## Sheet: PSAT_sampleOut
#PSAT Results
#0	No.	CDS No.	CDSstring or Header	EC	ECdesc	Pathway	EFICAz Metric	KEGG Hit	KEGG Metric	MetaCyc Hit	MetaCyc Metric	Interpro Description	SignalP Result	SignalP Location	SignalP Metric	STRING Hit	STRING Metric	MvirDB Hit	MvirDB Metric
1	1	cds1	fig|6666666.82974.peg.4855	4.2.1.-	Lyases, Lyases, Carbon-oxygen lyases, Hydro-lyases		0.963(0.168)					Coil,,,COILS,	YES	'1-29'	0.803	gnl|BL_ORD_ID|2632802 2124665 | Hhal_1811 | 349124	3.85e-65
2	1	cds1	fig|6666666.82974.peg.4855	4.2.1.33	3-isopropylmalate dehydratase	ec00290 Valine|ec01100 Metabolic pathways|ec01110 Biosynthesis of secondary metabolites|	0.946(0.228)	['gnl|BL_ORD_ID|2694808 hha:Hhal_1811 3-isopropylmalate dehydratase small subunit (EC:4.2.1.33); K01704 3-isopropylmalate/(R)-2-methylmalate dehydratase small subunit [EC:4.2.1.33 4.2.1.35]']	1-211(54)			,,9.9E-42,GENE3D,BIOLOGICAL_PROCESS,GO:0008152,metabolic process
3	1	cds1	fig|6666666.82974.peg.4855	4.2.1.35	(R)-2-methylmalate dehydratase	ec00290 Valine|ec00660 C5|ec01100 Metabolic pathways|		['gnl|BL_ORD_ID|2694808 hha:Hhal_1811 3-isopropylmalate dehydratase small subunit (EC:4.2.1.33); K01704 3-isopropylmalate/(R)-2-methylmalate dehydratase small subunit [EC:4.2.1.33 4.2.1.35]']	1-211(54)			ACONITASE,,4.6E-69,PANTHER,BIOLOGICAL_PROCESS,GO:0008152,metabolic process
4	1	cds1	fig|6666666.82974.peg.4855									LeuD_type1,3-isopropylmalate dehydratase small subunit [leuD].,,HAMAP,MOLECULAR_FUNCTION,GO:0003861,3-isopropylmalate dehydratase activity
5	1	cds1	fig|6666666.82974.peg.4855									LeuD/IlvD-like,,4.12E-53,SUPERFAMILY,BIOLOGICAL_PROCESS,GO:0008152,metabolic process
6	2	cds2	fig|6666666.82974.peg.4914									Coil,,,COILS,	YES	'1-19'	0.618	gnl|BL_ORD_ID|467819 1969830 | Nmul_A1383 | 323848	6.71e-19
7	3	cds3	fig|6666666.82974.peg.753										YES	'1-27'	0.847
8	4	cds4	fig|6666666.82974.peg.4289	2.6.1.-	Transferases, Transferases, Transferring nitrogenous groups, Transaminases (aminotransferases)		0.976(0.133)					Transaminase_4ab_Lys_Orn,,3.6E-21,PIRSF,MOLECULAR_FUNCTION,GO:0008483,transaminase activity	NO	'1-31'	0.015	gnl|BL_ORD_ID|767744 1504905 | Rmet_1618 | 266264	0
9	4	cds4	fig|6666666.82974.peg.4289	2.6.1.19	4-aminobutyrate--2-oxoglutarate transaminase	ec00250 Alanine|ec00410 beta|ec00640 Propanoate metabolism|ec00650 Butanoate metabolism|ec01100 Metabolic pathways|		['gnl|BL_ORD_ID|2809771 hse:Hsero_1082 goaG; 4-aminobutyrate aminotransferase (EC:2.6.1.19); K00823 4-aminobutyrate aminotransferase [EC:2.6.1.19]']	22-442(81)	['gnl|BL_ORD_ID|29224 Q0K2K2 | MetaCyc: GABATRANSAM-RXN; RXN-10822 | EC: 2.6.1.19 (4-aminobutyratemdash2-oxoglutarate transaminase)']	20-441(71)	,,2.5E-88,GENE3D,MOLECULAR_FUNCTION,GO:0030170,pyridoxal phosphate binding
10	4	cds4	fig|6666666.82974.peg.4289									4-AMINOBUTYRATE AMINOTRANSFERASE GABT-RELATED,,1.0E-212,PANTHER,
11	4	cds4	fig|6666666.82974.peg.4289									AA_TRANSFER_CLASS_3,Aminotransferases class-III pyridoxal-phosphate attachment site.,,PROSITE_PATTERNS,MOLECULAR_FUNCTION,GO:0008483,transaminase activity
12	4	cds4	fig|6666666.82974.peg.4289									PLP-dependent transferases,,2.55E-133,SUPERFAMILY,
13	5	cds5	fig|6666666.82974.peg.92										NO	'1-15'	0.055	gnl|BL_ORD_ID|876377 1311943 | Ajs_2442 | 232721	0.000160521
14	6	cds6	fig|6666666.82974.peg.1776									Relaxase,Relaxase/Mobilisation nuclease domain,5.9E-7,PFAM,
15	7	cds7	fig|6666666.82974.peg.4236									,,5.3E-4,GENE3D,MOLECULAR_FUNCTION,GO:0005506,iron ion binding				gnl|BL_ORD_ID|707512 1141501 | HEAR3443 | 204773	1.18e-20
16	8	cds8	fig|6666666.82974.peg.3881									N_methyl_2,Type IV pilin N-term methylation site GFxxxE,1.5E-9,PFAM,	NO	'1-37'	0.115
17	8	cds8	fig|6666666.82974.peg.3881									PROKAR_NTER_METHYL,Prokaryotic N-terminal methylation site.,,PROSITE_PATTERNS,
18	8	cds8	fig|6666666.82974.peg.3881									Pili subunits,,1.26E-22,SUPERFAMILY,
19	9	cds9	fig|6666666.82974.peg.3727									,,3.6E-28,GENE3D,				gnl|BL_ORD_ID|382450 1141173 | HEAR3107 | 204773	1.2e-64
20	10	cds10	fig|6666666.82974.peg.1919									PROKAR_LIPOPROTEIN,Prokaryotic membrane lipoprotein lipid attachment site profile.,,PROSITE_PROFILES,
21	11	cds11	fig|6666666.82974.peg.3747	6.2.1.-	Ligases, Ligases, Forming carbon-sulfur bonds, Acid--thiol ligases		0.766(0.383)					,,1.6E-10,GENE3D,	NO	'1-176'	0.071	gnl|BL_ORD_ID|2218961 1427173 | BB0753 | 257310	3.35e-134
22	11	cds11	fig|6666666.82974.peg.3747									FAMILY NOT NAMED,,1.5E-35,PANTHER,
23	11	cds11	fig|6666666.82974.peg.3747									Acetyl-CoA synthetase-like,,5.63E-43,SUPERFAMILY,
24	12	cds12	fig|6666666.82974.peg.5341									DUF1120,Protein of unknown function (DUF1120),8.3E-23,PFAM,
25	13	cds13	fig|6666666.82974.peg.1082									PBPb,Bacterial periplasmic substrate-binding proteins,4.4E-57,SMART,MOLECULAR_FUNCTION,GO:0005215,transporter activity
26	13	cds13	fig|6666666.82974.peg.1082									,,1.1E-34,GENE3D,
27	13	cds13	fig|6666666.82974.peg.1082									IONOTROPIC GLUTAMATE RECEPTOR,,6.4E-26,PANTHER,
28	13	cds13	fig|6666666.82974.peg.1082									Periplasmic binding protein-like II,,2.31E-57,SUPERFAMILY,
29	14	cds14	fig|6666666.82974.peg.336										NO	'1-20'	0.099
30	15	cds15	fig|6666666.82974.peg.2828	2.7.4.-	Transferases, Transferases, Transferring phosphorous-containing groups, Phosphotransferases with a phosphate group as acceptor		0.983(0.106)					Coil,,,COILS,				gnl|BL_ORD_ID|44210 1139531 | tmk | 204773	1.87e-88
31	15	cds15	fig|6666666.82974.peg.2828	2.7.4.9	dTMP kinase	ec00240 Pyrimidine metabolism|ec01100 Metabolic pathways|	0.979(0.137)	['gnl|BL_ORD_ID|2811269 hse:Hsero_2601 tmk; thymidylate kinase (EC:2.7.4.9); K00943 dTMP kinase [EC:2.7.4.9]']	1-200(87)	['gnl|BL_ORD_ID|32305 Q2SWM4 | MetaCyc: | EC: 2.7.4.9 (dTMP kinase)']	1-200(69)	TIGR00041,DTMP_kinase: thymidylate kinase,1.9E-53,TIGRFAM,MOLECULAR_FUNCTION,GO:0004798,thymidylate kinase activity
32	15	cds15	fig|6666666.82974.peg.2828									THYMIDYLATE KINASE,,6.9E-58,PANTHER,
33	15	cds15	fig|6666666.82974.peg.2828									Thymidylate_kinase,Thymidylate kinase [tmk].,,HAMAP,MOLECULAR_FUNCTION,GO:0004798,thymidylate kinase activity
34	15	cds15	fig|6666666.82974.peg.2828									P-loop containing nucleoside triphosphate hydrolases,,4.55E-50,SUPERFAMILY,
35	16	cds16	fig|6666666.82974.peg.2908	6.-.-.-	Ligases			['gnl|BL_ORD_ID|2810841 hse:Hsero_2170 cphA2; cyanophycin synthetase (EC:6.3.2.4); K03802 cyanophycin synthetase [EC:6.-.-.-]']	1-855(82)			Mur_ligase_M,Mur ligase middle domain,7.8E-20,PFAM,BIOLOGICAL_PROCESS,GO:0009058,biosynthetic process	NO	'1-25'	0.328	gnl|BL_ORD_ID|1875336 2302113 | cphA2 | 375286	0
36	16	cds16	fig|6666666.82974.peg.2908	6.3.2.-	Ligases, Ligases, Forming carbon-nitrogen bonds, Acid--amino-acid ligases (peptide synthases)		0.921(0.224)					SUBFAMILY NOT NAMED,,6.5E-94,PANTHER,
37	16	cds16	fig|6666666.82974.peg.2908	6.3.2.29	Cyanophycin synthase (L-aspartate-adding)	No pathway identified	0.914(0.266)					FOLYLPOLYGLU_SYNT_1,Folylpolyglutamate synthase signature 1.,,PROSITE_PATTERNS,BIOLOGICAL_PROCESS,GO:0009396,folic acid-containing compound biosynthetic process
38	16	cds16	fig|6666666.82974.peg.2908	6.3.2.30	Cyanophycin synthase (L-arginine-adding)	No pathway identified	0.914(0.266)					ATP_GRASP,ATP-grasp fold profile.,,PROSITE_PROFILES,MOLECULAR_FUNCTION,GO:0046872,metal ion binding
39	16	cds16	fig|6666666.82974.peg.2908									Glutathione synthetase ATP-binding domain-like,,3.89E-35,SUPERFAMILY,
40	17	cds17	fig|6666666.82974.peg.3429	3.6.3.-	Hydrolases, Hydrolases, Acting on acid anhydrides, Acting on acid anhydrides; catalyzing transmembrane movement of substances		0.998(0.013)					,,5.2E-35,GENE3D,	YES	'1-23'	0.666	gnl|BL_ORD_ID|2163364 1141465 | atpA | 204773	0
41	17	cds17	fig|6666666.82974.peg.3429	3.6.3.14	H(+)-transporting two-sector ATPase	ec00190 Oxidative phosphorylation|ec00195 Photosynthesis|ec01100 Metabolic pathways|	0.993(0.084)			['gnl|BL_ORD_ID|18182 P12985 | MetaCyc: | EC: 3.6.3.14 (H+-transporting two-sector ATPase)']	1-513(71)	ATP SYNTHASE SUBUNIT ALPHA, MITOCHONDRIAL,,6.3E-301,PANTHER,CELLULAR_COMPONENT,GO:0045261,proton-transporting ATP synthase complex, catalytic core F(1)
42	17	cds17	fig|6666666.82974.peg.3429									ATPASE_ALPHA_BETA,ATP synthase alpha and beta subunits signature.,,PROSITE_PATTERNS,MOLECULAR_FUNCTION,GO:0005524,ATP binding
43	17	cds17	fig|6666666.82974.peg.3429									ATP_synth_alpha_bact,ATP synthase subunit alpha [atpA].,,HAMAP,CELLULAR_COMPONENT,GO:0045261,proton-transporting ATP synthase complex, catalytic core F(1)
44	17	cds17	fig|6666666.82974.peg.3429									N-terminal domain of alpha and beta subunits of F1 ATP synthase,,1.39E-29,SUPERFAMILY,BIOLOGICAL_PROCESS,GO:0015992,proton transport
45	18	cds18	fig|6666666.82974.peg.3539									,,6.3E-110,GENE3D,
46	18	cds18	fig|6666666.82974.peg.3539									AMIDASE,,2.3E-98,PANTHER,MOLECULAR_FUNCTION,GO:0016884,carbon-nitrogen ligase activity, with glutamine as amido-N-donor
47	18	cds18	fig|6666666.82974.peg.3539									Amidase signature (AS) enzymes,,4.45E-103,SUPERFAMILY,
48	19	cds19	fig|6666666.82974.peg.958										NO	'1-30'	0.195
49	20	cds20	fig|6666666.82974.peg.4466	2.1.3.-	Transferases, Transferases, Transferring one-carbon groups, Carboxyl- and carbamoyltransferases		0.998(0.011)					AOTCASE,Aspartate/ornithine carbamoyltransferase superfamily signature,6.9E-28,PRINTS,MOLECULAR_FUNCTION,GO:0016597,amino acid binding				gnl|BL_ORD_ID|2695059 2299405 | argF | 375286	7.95e-160
50	20	cds20	fig|6666666.82974.peg.4466	2.1.3.3	Ornithine carbamoyltransferase	ec00220 Arginine biosynthesis|ec01100 Metabolic pathways|ec01110 Biosynthesis of secondary metabolites|ec01130 Biosynthesis of antibiotics|	0.994(0.079)			['gnl|BL_ORD_ID|1034 Q02047 | MetaCyc: | EC: 2.1.3.3 (ornithine carbamoyltransferase)']	1-299(53)	,,2.7E-54,GENE3D,MOLECULAR_FUNCTION,GO:0016597,amino acid binding
51	20	cds20	fig|6666666.82974.peg.4466									CARBAMOYLTRANSFERASE RELATED,,5.0E-130,PANTHER,
52	20	cds20	fig|6666666.82974.peg.4466									CARBAMOYLTRANSFERASE,Aspartate and ornithine carbamoyltransferases signature.,,PROSITE_PATTERNS,MOLECULAR_FUNCTION,GO:0016597,amino acid binding
53	20	cds20	fig|6666666.82974.peg.4466									OTCase,Ornithine carbamoyltransferase [argI].,,HAMAP,MOLECULAR_FUNCTION,GO:0004585,ornithine carbamoyltransferase activity
54	20	cds20	fig|6666666.82974.peg.4466									Aspartate/ornithine carbamoyltransferase,,8.77E-102,SUPERFAMILY,MOLECULAR_FUNCTION,GO:0016597,amino acid binding
55	21	cds21	fig|6666666.82974.peg.1207									DUF3315,Domain of unknown function (DUF3315),1.4E-27,PFAM,	NO	'1-19'	0.137	gnl|BL_ORD_ID|2391415 2059937 | Rfer_2431 | 338969	2.36e-33
56	22	cds22	fig|6666666.82974.peg.1996									HTH_ICLR,helix_turn_helix isocitrate lyase regulation,1.6E-19,SMART,MOLECULAR_FUNCTION,GO:0003677,DNA binding	NO	'1-86'	0.295	gnl|BL_ORD_ID|1201611 1803356 | Bpro_3948 | 296591	3.64e-107
57	22	cds22	fig|6666666.82974.peg.1996									HTH_IclR,IclR helix-turn-helix domain,1.0E-14,PFAM,MOLECULAR_FUNCTION,GO:0003677,DNA binding
58	22	cds22	fig|6666666.82974.peg.1996									HTH-TYPE TRANSCRIPTIONAL REPRESSOR,,5.7E-50,PANTHER,
59	22	cds22	fig|6666666.82974.peg.1996									ICLR_ED,IclR effector binding domain profile.,,PROSITE_PROFILES,
60	22	cds22	fig|6666666.82974.peg.1996									GAF domain-like,,1.05E-39,SUPERFAMILY,
61	23	cds23	fig|6666666.82974.peg.1211													gnl|BL_ORD_ID|744570 2301772 | mma_3215 | 375286	2.49e-13	gnl|BL_ORD_ID|27467 29547|vfid|69816|vsiid|94794|ssid|tr|B1T9V0|B1T9V0_9BURK_Type_III_secretion_outer_membrane_pore	20-42(60)
62	24	cds24	fig|6666666.82974.peg.5301	2.1.1.-	Transferases, Transferases, Transferring one-carbon groups, Methyltransferases		0.921(0.224)					TIGR01469,cobA_cysG_Cterm: uroporphyrinogen-III C-methyltransferase,2.4E-77,TIGRFAM,BIOLOGICAL_PROCESS,GO:0006779,porphyrin-containing compound biosynthetic process				gnl|BL_ORD_ID|231253 1140485 | cobA2 | 204773	6.96e-89
63	24	cds24	fig|6666666.82974.peg.5301	2.1.1.107	Uroporphyrinogen-III C-methyltransferase	ec00860 Porphyrin and chlorophyll metabolism|ec01100 Metabolic pathways|ec01110 Biosynthesis of secondary metabolites|	0.914(0.266)	['gnl|BL_ORD_ID|2811760 hse:Hsero_3104 cysG; uroporphyrinogen-III C-methyltransferase (EC:2.1.1.107); K02303 uroporphyrin-III C-methyltransferase [EC:2.1.1.107]']	2-247(73)			METHYLTETRAHYDROFOLATE:HOMOCYSTEINE METHYLTRANSFERASE RELATED,,2.6E-69,PANTHER,
64	24	cds24	fig|6666666.82974.peg.5301									SUMT_2,Uroporphyrin-III C-methyltransferase signature 2.,,PROSITE_PATTERNS,BIOLOGICAL_PROCESS,GO:0006779,porphyrin-containing compound biosynthetic process
65	24	cds24	fig|6666666.82974.peg.5301									Tetrapyrrole methylase,,1.44E-63,SUPERFAMILY,BIOLOGICAL_PROCESS,GO:0008152,metabolic process
66	25	cds25	fig|6666666.82974.peg.3601										NO	'1-21'	0.219
67	26	cds26	fig|6666666.82974.peg.5022									Coil,,,COILS,
68	26	cds26	fig|6666666.82974.peg.5022									PAC,Motif C-terminal to PAS motifs (likely to contribute to PAS structural domain),5.5E-6,SMART,
69	26	cds26	fig|6666666.82974.peg.5022									TIGR00254,GGDEF: diguanylate cyclase (GGDEF) domain,3.1E-50,TIGRFAM,
70	26	cds26	fig|6666666.82974.peg.5022									ZINC FINGER-CONTAINING PROTEIN,,2.5E-56,PANTHER,
71	26	cds26	fig|6666666.82974.peg.5022									GGDEF,GGDEF domain profile.,,PROSITE_PROFILES,
72	26	cds26	fig|6666666.82974.peg.5022									Nucleotide cyclase,,1.33E-43,SUPERFAMILY,
73	27	cds27	fig|6666666.82974.peg.1866									PKS_ER,Enoylreductase,2.4E-31,SMART,MOLECULAR_FUNCTION,GO:0016491,oxidoreductase activity	NO	'1-27'	0.122	gnl|BL_ORD_ID|2264498 2300477 | qor3 | 375286	2.04e-121
74	27	cds27	fig|6666666.82974.peg.1866									ADH_N,Alcohol dehydrogenase GroES-like domain,3.3E-13,PFAM,MOLECULAR_FUNCTION,GO:0016491,oxidoreductase activity
75	27	cds27	fig|6666666.82974.peg.1866									ALCOHOL DEHYDROGENASE RELATED,,2.4E-99,PANTHER,MOLECULAR_FUNCTION,GO:0008270,zinc ion binding
76	27	cds27	fig|6666666.82974.peg.1866									QOR_ZETA_CRYSTAL,Quinone oxidoreductase / zeta-crystallin signature.,,PROSITE_PATTERNS,MOLECULAR_FUNCTION,GO:0016491,oxidoreductase activity
77	27	cds27	fig|6666666.82974.peg.1866									GroES-like,,2.28E-36,SUPERFAMILY,
78	28	cds28	fig|6666666.82974.peg.1265									TIGR01726,HEQRo_perm_3TM: amino ABC transporter, permease protein, 3-TM region, His/Glu/Gln/Arg/opine family,3.6E-31,TIGRFAM,BIOLOGICAL_PROCESS,GO:0006810,transport				gnl|BL_ORD_ID|456577 2397053 | Veis_3015 | 391735	1e-103
79	28	cds28	fig|6666666.82974.peg.1265									GLUTAMINE TRANSPORT SYSTEM PERMEASE PROTEIN GLNP,,1.4E-86,PANTHER,
80	28	cds28	fig|6666666.82974.peg.1265									ABC_TM1,ABC transporter integral membrane type-1 domain profile.,,PROSITE_PROFILES,BIOLOGICAL_PROCESS,GO:0006810,transport
81	28	cds28	fig|6666666.82974.peg.1265									MetI-like,,1.15E-48,SUPERFAMILY,BIOLOGICAL_PROCESS,GO:0006810,transport
82	29	cds29	fig|6666666.82974.peg.1538									HTH_28,Helix-turn-helix domain,8.0E-11,PFAM,
83	29	cds29	fig|6666666.82974.peg.1538									Homeodomain-like,,2.51E-10,SUPERFAMILY,MOLECULAR_FUNCTION,GO:0003677,DNA binding
84	30	cds30	fig|6666666.82974.peg.3712									Pribosyltran,Phosphoribosyl transferase domain,2.1E-28,PFAM,BIOLOGICAL_PROCESS,GO:0009116,nucleoside metabolic process				gnl|BL_ORD_ID|1136436 1140612 | HEAR2529 | 204773	1.31e-71
85	30	cds30	fig|6666666.82974.peg.3712									FAMILY NOT NAMED,,6.0E-83,PANTHER,
86	30	cds30	fig|6666666.82974.peg.3712									PRTase-like,,3.28E-52,SUPERFAMILY,
87	31	cds31	fig|6666666.82974.peg.3082									,,2.5E-29,GENE3D,				gnl|BL_ORD_ID|1465890 2301109 | rpmB | 375286	2.58e-30
88	31	cds31	fig|6666666.82974.peg.3082									39S RIBOSOMAL PROTEIN L28, MITOCHONDRIAL,,1.2E-21,PANTHER,MOLECULAR_FUNCTION,GO:0003735,structural constituent of ribosome
89	31	cds31	fig|6666666.82974.peg.3082									L28p-like,,4.12E-24,SUPERFAMILY,
90	32	cds32	fig|6666666.82974.peg.1806	3.1.2.-	Hydrolases, Hydrolases, Acting on ester bonds, Thiolester hydrolases			['gnl|BL_ORD_ID|2812511 hse:Hsero_3861 acyl-CoA hydrolase (EC:3.1.2.-); K10806 acyl-CoA thioesterase YciA [EC:3.1.2.-]']	1-115(93)			4HBT,Thioesterase superfamily,2.7E-15,PFAM,	NO	'1-33'	0.11	gnl|BL_ORD_ID|566068 1138416 | HEAR0222 | 204773	5.29e-51
91	32	cds32	fig|6666666.82974.peg.1806									CYTOSOLIC ACYL COENZYME A THIOESTER HYDROLASE,,3.9E-42,PANTHER,
92	32	cds32	fig|6666666.82974.peg.1806									Thioesterase/thiol ester dehydrase-isomerase,,4.73E-33,SUPERFAMILY,
93	33	cds33	fig|6666666.82974.peg.1738									BPD_transp_2,Branched-chain amino acid transport system / permease component,2.0E-41,PFAM,MOLECULAR_FUNCTION,GO:0005215,transporter activity				gnl|BL_ORD_ID|1597567 2568140 | Oant_4423 | 439375	3.1e-86
94	33	cds33	fig|6666666.82974.peg.1738									HIGH-AFFINITY BRANCHED-CHAIN AMINO ACID TRANSPORT SYSTEM PERMEASE PROTEIN LIVH,,2.1E-68,PANTHER,
95	34	cds34	fig|6666666.82974.peg.1382										NO	'1-20'	0.045
96	35	cds35	fig|6666666.82974.peg.3645	2.3.1.51	1-acylglycerol-3-phosphate O-acyltransferase	ec00561 Glycerolipid metabolism|ec00564 Glycerophospholipid metabolism|ec01100 Metabolic pathways|ec01110 Biosynthesis of secondary metabolites|		['gnl|BL_ORD_ID|2809405 hse:Hsero_0714 plsC; 1-acyl-sn-glycerol-3-phosphate acyltransferase (EC:2.3.1.51); K00655 1-acyl-sn-glycerol-3-phosphate acyltransferase [EC:2.3.1.51]']	1-242(79)			PlsC,Phosphate acyltransferases,3.1E-27,SMART,BIOLOGICAL_PROCESS,GO:0008152,metabolic process	NO	'1-23'	0.11	gnl|BL_ORD_ID|918929 1138561 | HEAR0373 | 204773	2.44e-106
97	35	cds35	fig|6666666.82974.peg.3645									Acyltransferase,Acyltransferase,4.6E-22,PFAM,BIOLOGICAL_PROCESS,GO:0008152,metabolic process
98	35	cds35	fig|6666666.82974.peg.3645									1-ACYL-SN-GLYCEROL-3-PHOSPHATE ACYLTRANSFERASE,,4.9E-54,PANTHER,
99	35	cds35	fig|6666666.82974.peg.3645									PROKAR_LIPOPROTEIN,Prokaryotic membrane lipoprotein lipid attachment site profile.,,PROSITE_PROFILES,
100	35	cds35	fig|6666666.82974.peg.3645									Glycerol-3-phosphate (1)-acyltransferase,,4.32E-42,SUPERFAMILY,
101	36	cds36	fig|6666666.82974.peg.446										NO	'1-25'	0.017
102	37	cds37	fig|6666666.82974.peg.1497									,,9.6E-49,GENE3D,				gnl|BL_ORD_ID|1348364 748323 | apbA2 | 62928	9e-115
103	37	cds37	fig|6666666.82974.peg.1497									SUBFAMILY NOT NAMED,,4.4E-73,PANTHER,
104	37	cds37	fig|6666666.82974.peg.1497									6-phosphogluconate dehydrogenase C-terminal domain-like,,7.14E-24,SUPERFAMILY,BIOLOGICAL_PROCESS,GO:0055114,oxidation-reduction process
105	38	cds38	fig|6666666.82974.peg.826									,,1.2E-20,GENE3D,	YES	'1-21'	0.793	gnl|BL_ORD_ID|2446816 1506682 | Rmet_3406 | 266264	3.67e-109
106	38	cds38	fig|6666666.82974.peg.826									MITOCHONDRIAL METAL TRANSPORTER 1-RELATED,,2.8E-84,PANTHER,
107	38	cds38	fig|6666666.82974.peg.826									Cation efflux protein cytoplasmic domain-like,,7.59E-17,SUPERFAMILY,
108	39	cds39	fig|6666666.82974.peg.3447									Amidase,Amidase,3.6E-98,PFAM,MOLECULAR_FUNCTION,GO:0016884,carbon-nitrogen ligase activity, with glutamine as amido-N-donor	NO	'1-28'	0.088	gnl|BL_ORD_ID|701640 935655 | Daro_1337 | 159087	5.72e-153
109	39	cds39	fig|6666666.82974.peg.3447									AMIDASE,,2.3E-109,PANTHER,MOLECULAR_FUNCTION,GO:0016884,carbon-nitrogen ligase activity, with glutamine as amido-N-donor
110	39	cds39	fig|6666666.82974.peg.3447									AMIDASES,Amidases signature.,,PROSITE_PATTERNS,
111	39	cds39	fig|6666666.82974.peg.3447									Amidase signature (AS) enzymes,,1.23E-112,SUPERFAMILY,
112	40	cds40	fig|6666666.82974.peg.2148		Receptor protein-tyrosine kinase								YES	'1-20'	0.442			gnl|BL_ORD_ID|10004 11187|vfid|17892|vsiid|29772|ssid|tr|Q54483|Q54483_SERMA_SSP-h1_OS=Serratia_marcescens_PE=4_SV=2|SubName: Full=SSP-h1;	16-38(56)
113	41	cds41	fig|6666666.82974.peg.3902	1.4.3.5	Pyridoxal 5'-phosphate synthase	ec00750 Vitamin B6 metabolism|ec01100 Metabolic pathways|ec01120 Microbial metabolism in diverse environments|	0.991(0.094)	["gnl|BL_ORD_ID|2809373 hse:Hsero_0682 pdxH; pyridoxamine 5'-phosphate oxidase (EC:1.4.3.5); K00275 pyridoxamine 5'-phosphate oxidase [EC:1.4.3.5]"]	2-211(72)	['gnl|BL_ORD_ID|47674 P21159 | MetaCyc: | EC: 1.4.3.5 (pyridoxal 5prime-phosphate synthase)']	15-211(52)	Pyd_amn-ph_oxd,,5.8E-96,PIRSF,BIOLOGICAL_PROCESS,GO:0055114,oxidation-reduction process
114	41	cds41	fig|6666666.82974.peg.3902									,,6.8E-80,GENE3D,MOLECULAR_FUNCTION,GO:0016491,oxidoreductase activity
115	41	cds41	fig|6666666.82974.peg.3902									PYRIDOXINE-5-PHOSPHATE OXIDASE,,4.3E-95,PANTHER,BIOLOGICAL_PROCESS,GO:0055114,oxidation-reduction process
116	41	cds41	fig|6666666.82974.peg.3902									PYRIDOX_OXIDASE,Pyridoxamine 5'-phosphate oxidase signature.,,PROSITE_PATTERNS,MOLECULAR_FUNCTION,GO:0016638,oxidoreductase activity, acting on the CH-NH2 group of donors
117	41	cds41	fig|6666666.82974.peg.3902									PdxH,Pyridoxine/pyridoxamine 5'-phosphate oxidase [pdxH].,,HAMAP,BIOLOGICAL_PROCESS,GO:0055114,oxidation-reduction process
118	41	cds41	fig|6666666.82974.peg.3902									FMN-binding split barrel,,2.36E-65,SUPERFAMILY,MOLECULAR_FUNCTION,GO:0016491,oxidoreductase activity
119	42	cds42	fig|6666666.82974.peg.3027	2.8.3.16	Formyl-CoA transferase	No pathway identified		['gnl|BL_ORD_ID|1115041 bur:Bcep18194_B1149 L-carnitine dehydratase/bile acid-inducible protein F (EC:2.8.3.16); K07749 formyl-CoA transferase [EC:2.8.3.16]']	6-464(59)			CoA_transf_3,CoA-transferase family III,3.9E-39,PFAM,MOLECULAR_FUNCTION,GO:0003824,catalytic activity				gnl|BL_ORD_ID|180850 1586820 | BTH_II1154 | 271848	3.45e-141
120	42	cds42	fig|6666666.82974.peg.3027									ALPHA METHYLACYL-COA RACEMASE,,5.4E-61,PANTHER,MOLECULAR_FUNCTION,GO:0003824,catalytic activity
121	42	cds42	fig|6666666.82974.peg.3027									CoA-transferase family III (CaiB/BaiF),,1.7E-52,SUPERFAMILY,
122	43	cds43	fig|6666666.82974.peg.2218									Wzy_C,O-Antigen ligase,5.1E-21,PFAM,	NO	'1-28'	0.104
123	44	cds44	fig|6666666.82974.peg.2484									DUF1488,Protein of unknown function (DUF1488),8.4E-6,PFAM,
124	44	cds44	fig|6666666.82974.peg.2484									Shew3726-like,,7.45E-5,SUPERFAMILY,
125	45	cds45	fig|6666666.82974.peg.5577									PBPb,Bacterial periplasmic substrate-binding proteins,8.2E-4,SMART,BIOLOGICAL_PROCESS,GO:0006810,transport	YES	'1-20'	0.811
126	45	cds45	fig|6666666.82974.peg.5577									,,2.0E-10,GENE3D,
127	45	cds45	fig|6666666.82974.peg.5577									Periplasmic binding protein-like II,,7.02E-22,SUPERFAMILY,
128	46	cds46	fig|6666666.82974.peg.5639	3.5.4.-	Hydrolases, Hydrolases, Acting on carbon-nitrogen bonds, other than peptide bonds, In cyclic amidines		0.998(0.013)					TIGR02274,dCTP_deam: deoxycytidine triphosphate deaminase,3.1E-49,TIGRFAM,MOLECULAR_FUNCTION,GO:0008829,dCTP deaminase activity				gnl|BL_ORD_ID|2543676 2326598 | dcd | 381666	2.07e-102
129	46	cds46	fig|6666666.82974.peg.5639	3.5.4.13	dCTP deaminase	ec00240 Pyrimidine metabolism|ec01100 Metabolic pathways|	0.993(0.084)			['gnl|BL_ORD_ID|27038 Q2T083 | MetaCyc: | EC: 3.5.4.13 (dCTP deaminase)']	1-188(88)	DEOXYURIDINE 5'-TRIPHOSPHATE NUCLEOTIDOHYDROLASE,,1.4E-78,PANTHER,
130	46	cds46	fig|6666666.82974.peg.5639									dCTP_deaminase,Deoxycytidine triphosphate deaminase [dcd].,,HAMAP,MOLECULAR_FUNCTION,GO:0008829,dCTP deaminase activity
131	46	cds46	fig|6666666.82974.peg.5639									dUTPase-like,,7.07E-53,SUPERFAMILY,
132	47	cds47	fig|6666666.82974.peg.2699	3.5.2.5	Allantoinase	ec00230 Purine metabolism|ec01100 Metabolic pathways|ec01120 Microbial metabolism in diverse environments|				['gnl|BL_ORD_ID|36427 B5L363 | MetaCyc: | EC: 3.5.2.5 (allantoinase)']	6-309(62)	TIGR03212,uraD_N-term-dom: putative urate catabolism protein,1.6E-160,TIGRFAM,	YES	'1-27'	0.658	gnl|BL_ORD_ID|1089816 1504172 | Rmet_0882 | 266264	1.13e-146
133	47	cds47	fig|6666666.82974.peg.2699									SUBFAMILY NOT NAMED,,1.2E-143,PANTHER,
134	47	cds47	fig|6666666.82974.peg.2699									NODB,NodB homology domain profile.,,PROSITE_PROFILES,MOLECULAR_FUNCTION,GO:0016810,hydrolase activity, acting on carbon-nitrogen (but not peptide) bonds
135	47	cds47	fig|6666666.82974.peg.2699									Glycoside hydrolase/deacetylase,,7.79E-92,SUPERFAMILY,MOLECULAR_FUNCTION,GO:0003824,catalytic activity
136	48	cds48	fig|6666666.82974.peg.1609	1.14.14.1	Unspecific monooxygenase	ec00071 Fatty acid degradation|ec00140 Steroid hormone biosynthesis|ec00232 Caffeine metabolism|ec00380 Tryptophan metabolism|ec00590 Arachidonic acid metabolism|ec00591 Linoleic acid metabolism|ec00627 Aminobenzoate degradation|ec00830 Retinol metabolism|ec00980 Metabolism of xenobiotics by cytochrome P450|ec00982 Drug metabolism |ec01100 Metabolic pathways|ec01110 Biosynthesis of secondary meta…				['gnl|BL_ORD_ID|29369 P98187 | MetaCyc: | EC: 1.14.14.1 (unspecific monooxygenase)']	38-56(68)		NO	'1-28'	0.07
137	49	cds49	fig|6666666.82974.peg.2291									OMPADOMAIN,OMPA domain signature,2.2E-15,PRINTS,CELLULAR_COMPONENT,GO:0016021,integral component of membrane				gnl|BL_ORD_ID|1912053 2301025 | pal | 375286	5.09e-68
138	49	cds49	fig|6666666.82974.peg.2291									OmpA,OmpA family,1.5E-17,PFAM,
139	49	cds49	fig|6666666.82974.peg.2291									OUTER MEMBRANE PROTEIN, OMPA-RELATED,,6.2E-30,PANTHER,
140	49	cds49	fig|6666666.82974.peg.2291									OMPA_1,OmpA-like domain.,,PROSITE_PATTERNS,CELLULAR_COMPONENT,GO:0016021,integral component of membrane
141	49	cds49	fig|6666666.82974.peg.2291									OMPA_2,OmpA-like domain profile.,,PROSITE_PROFILES,
142	49	cds49	fig|6666666.82974.peg.2291									OmpA-like,,7.06E-32,SUPERFAMILY,
143	50	cds50	fig|6666666.82974.peg.5256	2.7.13.-	Transferases, Transferases, Transferring phosphorous-containing groups, Protein-histidine kinases		0.766(0.383)					BCTRLSENSOR,Bacterial sensor protein C-terminal signature,3.3E-7,PRINTS,MOLECULAR_FUNCTION,GO:0016772,transferase activity, transferring phosphorus-containing groups
144	50	cds50	fig|6666666.82974.peg.5256	2.7.13.3	Histidine kinase	No pathway identified	0.824(0.365)					HATPase_c,Histidine kinase-like ATPases,1.2E-30,SMART,
145	50	cds50	fig|6666666.82974.peg.5256									HisKA,His Kinase A (phospho-acceptor) domain,7.2E-12,PFAM,MOLECULAR_FUNCTION,GO:0000155,phosphorelay sensor kinase activity
146	50	cds50	fig|6666666.82974.peg.5256									TWO-COMPONENT SENSOR HISTIDINE KINASE,,3.4E-96,PANTHER,
147	50	cds50	fig|6666666.82974.peg.5256									HAMP,HAMP domain profile.,,PROSITE_PROFILES,CELLULAR_COMPONENT,GO:0016021,integral component of membrane
148	50	cds50	fig|6666666.82974.peg.5256									ATPase domain of HSP90 chaperone/DNA topoisomerase II/histidine kinase,,3.27E-35,SUPERFAMILY,
149	51	cds51	fig|6666666.82974.peg.257									Coil,,,COILS,				gnl|BL_ORD_ID|560304 1138676 | HEAR0503 | 204773	1.02e-114
150	51	cds51	fig|6666666.82974.peg.257									,,3.2E-99,GENE3D,
151	51	cds51	fig|6666666.82974.peg.257									ARSENATE REDUCTASE,,2.0E-130,PANTHER,
152	51	cds51	fig|6666666.82974.peg.257									Flavoproteins,,1.09E-60,SUPERFAMILY,
153	52	cds52	fig|6666666.82974.peg.4149									Coil,,,COILS,				gnl|BL_ORD_ID|413111 2325984 | H16_A2297 | 381666	3.97e-131
154	52	cds52	fig|6666666.82974.peg.4149									,,1.7E-17,GENE3D,
155	52	cds52	fig|6666666.82974.peg.4149									MULTIDRUG RESISTANCE PROTEIN A-RELATED,,7.2E-84,PANTHER,
156	52	cds52	fig|6666666.82974.peg.4149									HlyD-like secretion proteins,,8.63E-7,SUPERFAMILY,
157	53	cds53	fig|6666666.82974.peg.2125										YES	'1-19'	0.755
158	54	cds54	fig|6666666.82974.peg.1130									GDHRDH,Glucose/ribitol dehydrogenase family signature,3.2E-32,PRINTS,				gnl|BL_ORD_ID|1789602 2015887 | Bcen_3327 | 331271	3.68e-113
159	54	cds54	fig|6666666.82974.peg.1130									,,2.1E-65,GENE3D,
160	54	cds54	fig|6666666.82974.peg.1130									FAMILY NOT NAMED,,8.4E-64,PANTHER,
161	54	cds54	fig|6666666.82974.peg.1130									NAD(P)-binding Rossmann-fold domains,,2.94E-66,SUPERFAMILY,
162	55	cds55	fig|6666666.82974.peg.931									Coil,,,COILS,				gnl|BL_ORD_ID|1650092 2329098 | prtR | 381666	4.42e-91	gnl|BL_ORD_ID|7185 8072|vfid|10056|vsiid|12382|ssid|VFDB_rtx_RTX_toxin_RtxA_[Vibrio_cholerae_O1_biovar_El_Tor_str._N16961]|RTX toxin RtxA [Vibrio cholerae O1 biovar El Tor str. N16961]	23-51(51)
163	56	cds56	fig|6666666.82974.peg.563									Coil,,,COILS,	NO	'1-41'	0.038
164	56	cds56	fig|6666666.82974.peg.563									DDE_Tnp_Tn3,Tn3 transposase DDE domain,1.6E-123,PFAM,BIOLOGICAL_PROCESS,GO:0006313,transposition, DNA-mediated
165	57	cds57	fig|6666666.82974.peg.231									Peptidase_M48,Peptidase family M48,1.7E-11,PFAM,CELLULAR_COMPONENT,GO:0016020,membrane				gnl|BL_ORD_ID|997934 2325389 | H16_A1669 | 381666	7.85e-49
166	58	cds58	fig|6666666.82974.peg.308	2.7.7.-	Transferases, Transferases, Transferring phosphorous-containing groups, Nucleotidyltransferases		0.998(0.013)					RNA_pol_Rpb2_6,RNA polymerase Rpb2, domain 6,2.5E-158,PFAM,MOLECULAR_FUNCTION,GO:0003677,DNA binding				gnl|BL_ORD_ID|358865 1141239 | rpoB | 204773	0
167	58	cds58	fig|6666666.82974.peg.308	2.7.7.6	DNA-directed RNA polymerase	ec00230 Purine metabolism|ec00240 Pyrimidine metabolism|ec01100 Metabolic pathways|	0.993(0.084)			['gnl|BL_ORD_ID|40599 Q8PC56 | MetaCyc: | EC: 2.7.7.6 (DNA-directed RNA polymerase)']	3-1366(67)	DNA-DIRECTED RNA POLYMERASE I SUBUNIT 2,,0.0,PANTHER,BIOLOGICAL_PROCESS,GO:0006351,transcription, DNA-templated
168	58	cds58	fig|6666666.82974.peg.308									RNA_POL_BETA,RNA polymerases beta chain signature.,,PROSITE_PATTERNS,BIOLOGICAL_PROCESS,GO:0006351,transcription, DNA-templated
169	58	cds58	fig|6666666.82974.peg.308									RNApol_bact_RpoB,DNA-directed RNA polymerase subunit beta [rpoB].,,HAMAP,MOLECULAR_FUNCTION,GO:0003677,DNA binding
170	58	cds58	fig|6666666.82974.peg.308									beta and beta-prime subunits of DNA dependent RNA-polymerase,,0.0,SUPERFAMILY,
171	59	cds59	fig|6666666.82974.peg.1149	3.7.1.20	3-fumarylpyruvate hydrolase	ec00350 Tyrosine metabolism|ec01100 Metabolic pathways|ec01120 Microbial metabolism in diverse environments|				['gnl|BL_ORD_ID|28068 O86042 | MetaCyc: RXN-10445 | EC: 3.7.1.20 (3-fumarylpyruvate hydrolase)']	42-230(83)	FAA_hydrolase,Fumarylacetoacetate (FAA) hydrolase family,5.4E-43,PFAM,MOLECULAR_FUNCTION,GO:0003824,catalytic activity	NO	'1-40'	0.037	gnl|BL_ORD_ID|283455 2253524 | Pnap_2453 | 365044	2.69e-134
172	59	cds59	fig|6666666.82974.peg.1149									FUMARYLACETOACETATE HYDROLASE,,3.6E-74,PANTHER,
173	59	cds59	fig|6666666.82974.peg.1149									FAH,,2.22E-59,SUPERFAMILY,BIOLOGICAL_PROCESS,GO:0008152,metabolic process
174	60	cds60	fig|6666666.82974.peg.2473									TIGR03409,urea_trans_UrtB: urea ABC transporter, permease protein UrtB,1.3E-131,TIGRFAM,				gnl|BL_ORD_ID|1955950 2300364 | livH5 | 375286	0
175	60	cds60	fig|6666666.82974.peg.2473									UNCHARACTERIZED,,1.0E-143,PANTHER,
176	60	cds60	fig|6666666.82974.peg.2473									ARM repeat,,8.38E-6,SUPERFAMILY,MOLECULAR_FUNCTION,GO:0005488,binding
177	61	cds61	fig|6666666.82974.peg.5072									PP2C_SIG,Sigma factor PP2C-like phosphatases,4.3E-6,SMART,MOLECULAR_FUNCTION,GO:0003824,catalytic activity	NO	'1-42'	0.127	gnl|BL_ORD_ID|608767 1505542 | Rmet_2259 | 266264	6.63e-131
178	61	cds61	fig|6666666.82974.peg.5072									SpoIIE,Stage II sporulation protein E (SpoIIE),9.4E-23,PFAM,MOLECULAR_FUNCTION,GO:0003824,catalytic activity
179	61	cds61	fig|6666666.82974.peg.5072									CBS-domain pair,,4.63E-6,SUPERFAMILY,
180	62	cds62	fig|6666666.82974.peg.5112									PNDRDTASEI,Pyridine nucleotide disulphide reductase class-I signature,7.2E-10,PRINTS,				gnl|BL_ORD_ID|2691229 2394897 | Veis_0812 | 391735	0
181	62	cds62	fig|6666666.82974.peg.5112									,,1.6E-28,GENE3D,
182	62	cds62	fig|6666666.82974.peg.5112									SUBFAMILY NOT NAMED,,4.1E-45,PANTHER,
183	62	cds62	fig|6666666.82974.peg.5112									FAD/NAD(P)-binding domain,,7.22E-28,SUPERFAMILY,
184	63	cds63	fig|6666666.82974.peg.2534										NO	'1-15'	0.171
185	64	cds64	fig|6666666.82974.peg.3108									RPA,Replication initiator protein A,2.4E-33,PFAM,	NO	'1-18'	0.077	gnl|BL_ORD_ID|923400 2255216 | Pnap_4166 | 365044	6.04e-59
186	65	cds65	fig|6666666.82974.peg.3281															gnl|BL_ORD_ID|2087 2973|vfid|3686|vsiid|4248|ssid|<locus|GBAA1231|start|1189451|end|1190306|gene|rfbD_|ref|GI:47501644|dTDP-4-dehydrorhamnose_reductase_identified_by_match_to_TIGR_protein_family_HMMTIGR01746|dTDP-6-deoxy-L-mannose-dehydrogenase	4-25(50)
187	66	cds66	fig|6666666.82974.peg.3266	2.8.3.-	Transferases, Transferases, Transferring sulfur-containing groups, CoA-transferases		0.921(0.224)					CoA_trans,Coenzyme A transferase,5.2E-87,SMART,BIOLOGICAL_PROCESS,GO:0008152,metabolic process	NO	'1-26'	0.084	gnl|BL_ORD_ID|312135 1601461 | pcaI | 272560	2.95e-106
188	66	cds66	fig|6666666.82974.peg.3266	2.8.3.6	3-oxoadipate CoA-transferase	ec00362 Benzoate degradation|ec01100 Metabolic pathways|ec01120 Microbial metabolism in diverse environments|				['gnl|BL_ORD_ID|39580 Q01103 | MetaCyc: 3-OXOADIPATE-COA-TRANSFERASE-RXN | EC: 2.8.3.6 (3-oxoadipate CoA-transferase)']	103-317(76)	,,8.2E-89,GENE3D,
189	66	cds66	fig|6666666.82974.peg.3266									KETOACID-COENZYME A TRANSFERASE,,5.6E-100,PANTHER,BIOLOGICAL_PROCESS,GO:0008152,metabolic process
190	66	cds66	fig|6666666.82974.peg.3266									COA_TRANSF_1,Coenzyme A transferases signature 1.,,PROSITE_PATTERNS,MOLECULAR_FUNCTION,GO:0008410,CoA-transferase activity
191	66	cds66	fig|6666666.82974.peg.3266									NagB/RpiA/CoA transferase-like,,2.75E-81,SUPERFAMILY,
192	67	cds67	fig|6666666.82974.peg.4332									Phage_integrase,Phage integrase family,1.4E-10,PFAM,BIOLOGICAL_PROCESS,GO:0015074,DNA integration				gnl|BL_ORD_ID|1910666 1582489 | BTH_I0094 | 271848	0
193	67	cds67	fig|6666666.82974.peg.4332									PROPHAGE INTEGRASE,,1.1E-73,PANTHER,
194	67	cds67	fig|6666666.82974.peg.4332									DNA breaking-rejoining enzymes,,1.27E-31,SUPERFAMILY,MOLECULAR_FUNCTION,GO:0003677,DNA binding
195	68	cds68	fig|6666666.82974.peg.1465									,,1.0E-22,GENE3D,				gnl|BL_ORD_ID|979750 2301544 | mma_2987 | 375286	1.71e-76
196	68	cds68	fig|6666666.82974.peg.1465									Lysozyme-like,,2.21E-25,SUPERFAMILY,
197	69	cds69	fig|6666666.82974.peg.819									Coil,,,COILS,
198	70	cds70	fig|6666666.82974.peg.2347	5.3.1.-	Isomerases, Isomerases, Intramolecular oxidoreductases, Interconverting aldoses and ketoses, and related compounds		0.963(0.168)					G6PISOMERASE,Glucose-6-phosphate isomerase signature,1.2E-53,PRINTS,BIOLOGICAL_PROCESS,GO:0006094,gluconeogenesis
199	70	cds70	fig|6666666.82974.peg.2347	5.3.1.9	Glucose-6-phosphate isomerase	ec00010 Glycolysis |ec00030 Pentose phosphate pathway|ec00500 Starch and sucrose metabolism|ec00520 Amino sugar and nucleotide sugar metabolism|ec01100 Metabolic pathways|ec01110 Biosynthesis of secondary metabolites|ec01120 Microbial metabolism in diverse environments|ec01130 Biosynthesis of antibiotics|	0.946(0.228)	['gnl|BL_ORD_ID|2809788 hse:Hsero_1099 pgi; glucose-6-phosphate isomerase (EC:5.3.1.9); K01810 glucose-6-phosphate isomerase [EC:5.3.1.9]']	1-520(75)	['gnl|BL_ORD_ID|11413 P06745 | MetaCyc: | EC: 5.3.1.9 (glucose-6-phosphate isomerase)']	1-519(53)	PGI,Phosphoglucose isomerase,1.0E-199,PFAM,BIOLOGICAL_PROCESS,GO:0006094,gluconeogenesis
200	70	cds70	fig|6666666.82974.peg.2347									GLUCOSE-6-PHOSPHATE ISOMERASE,,2.7E-297,PANTHER,
201	70	cds70	fig|6666666.82974.peg.2347									P_GLUCOSE_ISOMERASE_2,Phosphoglucose isomerase signature 2.,,PROSITE_PATTERNS,MOLECULAR_FUNCTION,GO:0004347,glucose-6-phosphate isomerase activity
202	70	cds70	fig|6666666.82974.peg.2347									G6P_isomerase,Glucose-6-phosphate isomerase [pgi].,,HAMAP,BIOLOGICAL_PROCESS,GO:0006094,gluconeogenesis
203	70	cds70	fig|6666666.82974.peg.2347									SIS domain,,1.81E-213,SUPERFAMILY,
204	71	cds71	fig|6666666.82974.peg.1435	2.4.1.-	Transferases, Transferases, Glycosyltransferases, Hexosyltransferases			['gnl|BL_ORD_ID|2809099 hse:Hsero_0402 mtgA; monofunctional biosynthetic peptidoglycan transglycosylase (EC:2.4.2.-); K03814 monofunctional biosynthetic peptidoglycan transglycosylase [EC:2.4.1.-]']	1-231(83)			Transgly,Transglycosylase,2.6E-54,PFAM,	NO	'1-23'	0.061	gnl|BL_ORD_ID|1586791 2301518 | mtgA | 375286	1.78e-101
205	71	cds71	fig|6666666.82974.peg.1435									MONOFUNCTIONAL BIOSYNTHETIC PEPTIDOGLYCAN TRANSGLYCOSYLASE,,6.5E-59,PANTHER,
206	71	cds71	fig|6666666.82974.peg.1435									Mono_pep_trsgly,Monofunctional biosynthetic peptidoglycan transglycosylase [mtgA].,,HAMAP,MOLECULAR_FUNCTION,GO:0016763,transferase activity, transferring pentosyl groups
207	71	cds71	fig|6666666.82974.peg.1435									Lysozyme-like,,4.78E-60,SUPERFAMILY,
208	72	cds72	fig|6666666.82974.peg.4223	2.1.1.130	Precorrin-2 C(20)-methyltransferase	ec00860 Porphyrin and chlorophyll metabolism|ec01100 Metabolic pathways|		['gnl|BL_ORD_ID|2811320 hse:Hsero_2652 cbiL; precorrin-2 C20-methyltransferase (EC:2.1.1.130); K03394 precorrin-2/cobalt-factor-2 C20-methyltransferase [EC:2.1.1.130 2.1.1.151]']	4-247(73)			Precrrn-2_mtase,,1.4E-74,PIRSF,MOLECULAR_FUNCTION,GO:0030788,precorrin-2 C20-methyltransferase activity	NO	'1-26'	0.128	gnl|BL_ORD_ID|582161 1538898 | cbiL | 267608	2.31e-89
209	72	cds72	fig|6666666.82974.peg.4223	2.1.1.151	Cobalt-factor II C(20)-methyltransferase	ec00860 Porphyrin and chlorophyll metabolism|ec01100 Metabolic pathways|		['gnl|BL_ORD_ID|2811320 hse:Hsero_2652 cbiL; precorrin-2 C20-methyltransferase (EC:2.1.1.130); K03394 precorrin-2/cobalt-factor-2 C20-methyltransferase [EC:2.1.1.130 2.1.1.151]']	4-247(73)			TIGR01467,cobI_cbiL: precorrin-2 C20-methyltransferase,1.2E-62,TIGRFAM,BIOLOGICAL_PROCESS,GO:0009236,cobalamin biosynthetic process
210	72	cds72	fig|6666666.82974.peg.4223									METHYLTETRAHYDROFOLATE:HOMOCYSTEINE METHYLTRANSFERASE RELATED,,1.0E-19,PANTHER,
211	72	cds72	fig|6666666.82974.peg.4223									Tetrapyrrole methylase,,1.7E-35,SUPERFAMILY,MOLECULAR_FUNCTION,GO:0008168,methyltransferase activity
212	73	cds73	fig|6666666.82974.peg.3764									Cation_efflux,Cation efflux family,8.8E-66,PFAM,CELLULAR_COMPONENT,GO:0016021,integral component of membrane				gnl|BL_ORD_ID|1298507 2058037 | Rfer_0496 | 338969	7.29e-144	gnl|BL_ORD_ID|14696 16613|vfid|37816|vsiid|58653|ssid|CP4-6_prophage;_S-methylmethionine:homocysteine_methyltransferase_[Escherichia_coli_str._K-12_substr._MG1655]|CP4-6 prophage; S-methylmethionine:homocysteine methyltransferase [Escherichia coli str. K-12 substr. MG1655]	113-131(52)
213	73	cds73	fig|6666666.82974.peg.3764									MITOCHONDRIAL METAL TRANSPORTER 1-RELATED,,1.8E-87,PANTHER,
214	73	cds73	fig|6666666.82974.peg.3764									Cation efflux protein transmembrane domain-like,,1.7E-57,SUPERFAMILY,
215	74	cds74	fig|6666666.82974.peg.2451									,,3.3E-34,GENE3D,BIOLOGICAL_PROCESS,GO:0006355,regulation of transcription, DNA-templated	NO	'1-35'	0.36	gnl|BL_ORD_ID|727231 2300895 | nusB | 375286	9.59e-72
216	74	cds74	fig|6666666.82974.peg.2451									N UTILIZATION SUBSTANCE PROTEIN B-RELATED,,1.1E-22,PANTHER,BIOLOGICAL_PROCESS,GO:0006353,DNA-templated transcription, termination
217	74	cds74	fig|6666666.82974.peg.2451									NusB,N utilization substance protein B homolog [nusB].,,HAMAP,BIOLOGICAL_PROCESS,GO:0006353,DNA-templated transcription, termination
218	74	cds74	fig|6666666.82974.peg.2451									NusB-like,,1.3E-35,SUPERFAMILY,BIOLOGICAL_PROCESS,GO:0006355,regulation of transcription, DNA-templated
219	75	cds75	fig|6666666.82974.peg.4703	2.4.2.53	Undecaprenyl-phosphate 4-deoxy-4-formamido-L-arabinose transferase	ec00520 Amino sugar and nucleotide sugar metabolism|				['gnl|BL_ORD_ID|25264 P77757 | MetaCyc: RXN0-3521 | EC: 2.4.2.53 (undecaprenyl-phosphate 4-deoxy-4-formamido-L-arabinose transferase)']	26-337(50)	Glycos_transf_2,Glycosyl transferase family 2,1.6E-24,PFAM,				gnl|BL_ORD_ID|1157453 1536619 | pmrF | 267608	3.1e-143
220	75	cds75	fig|6666666.82974.peg.4703	2.7.8.-	Transferases, Transferases, Transferring phosphorous-containing groups, Transferases for other substituted phosphate groups		0.921(0.224)					UNDECAPRENYL-PHOSPHATE 4-DEOXY-4-FORMAMIDO-L-ARABINOSE TRANSFERASE,,4.3E-89,PANTHER,
221	75	cds75	fig|6666666.82974.peg.4703									Nucleotide-diphospho-sugar transferases,,6.25E-33,SUPERFAMILY,
222	76	cds76	fig|6666666.82974.peg.29									DUF190,Uncharacterized ACR, COG1993,1.6E-7,PFAM,				gnl|BL_ORD_ID|2446654 1169455 | PA14_56970 | 208963	1.61e-27
223	76	cds76	fig|6666666.82974.peg.29									GlnB-like,,3.45E-25,SUPERFAMILY,
224	77	cds77	fig|6666666.82974.peg.3971									Tim44,,4.6E-40,SMART,				gnl|BL_ORD_ID|816466 2301667 | mma_3110 | 375286	7.71e-80
225	77	cds77	fig|6666666.82974.peg.3971									Tim44,Tim44-like domain,1.8E-24,PFAM,
226	77	cds77	fig|6666666.82974.peg.3971									NTF2-like,,1.71E-9,SUPERFAMILY,
227	78	cds78	fig|6666666.82974.peg.1638									PROKAR_LIPOPROTEIN,Prokaryotic membrane lipoprotein lipid attachment site profile.,,PROSITE_PROFILES,	NO	'1-37'	0.152
228	79	cds79	fig|6666666.82974.peg.1980									Coil,,,COILS,				gnl|BL_ORD_ID|2204627 1503916 | Rmet_0626 | 266264	0
229	79	cds79	fig|6666666.82974.peg.1980									DUF2345,Uncharacterized protein conserved in bacteria (DUF2345),1.6E-51,PFAM,
230	79	cds79	fig|6666666.82974.peg.1980									FAMILY NOT NAMED,,1.4E-32,PANTHER,
231	79	cds79	fig|6666666.82974.peg.1980									Phage tail proteins,,3.57E-39,SUPERFAMILY,
232	80	cds80	fig|6666666.82974.peg.4772									,,5.5E-35,GENE3D,
233	80	cds80	fig|6666666.82974.peg.4772									HTH_RRF2_2,Rrf2-type HTH domain profile.,,PROSITE_PROFILES,
234	80	cds80	fig|6666666.82974.peg.4772									Winged helix DNA-binding domain,,5.08E-25,SUPERFAMILY,
235	81	cds81	fig|6666666.82974.peg.2164	3.1.4.54	N-acetylphosphatidylethanolamine-hydrolyzing phospholipase D	No pathway identified				['gnl|BL_ORD_ID|46401 Q6IQ20 | MetaCyc: RXN-12116 | EC: 3.1.4.54 (N-acetylphosphatidylethanolamine-hydrolysing phospholipase D)']	105-367(50)	NAPE-PLD,,1.0E-129,PIRSF,MOLECULAR_FUNCTION,GO:0008270,zinc ion binding				gnl|BL_ORD_ID|2271967 2299262 | mma_0705 | 375286	6.69e-125
236	81	cds81	fig|6666666.82974.peg.2164									,,2.3E-85,GENE3D,
237	81	cds81	fig|6666666.82974.peg.2164									FAMILY NOT NAMED,,4.0E-129,PANTHER,
238	81	cds81	fig|6666666.82974.peg.2164									Metallo-hydrolase/oxidoreductase,,2.71E-33,SUPERFAMILY,
239	82	cds82	fig|6666666.82974.peg.1359									,,3.2E-20,GENE3D,				gnl|BL_ORD_ID|1879813 2067829 | Bamb_5875 | 339670	2.45e-33	gnl|BL_ORD_ID|2486 3372|vfid|4350|vsiid|4914|ssid|<locus|BPSS1595|start|2169747|end|2170302|gene|pilS|ref|GI:52213032|UniProt/TrEMBL:Q63JW9|putative_major_pilin_subunit_Similar_to_Escherichia_coli_major_pilin_subunitPilS_SWALL:Q93AE6_ EMBL:AF422146 _ 178_aa _fasta_scores:E :_0.00017	22-173(50)
240	82	cds82	fig|6666666.82974.peg.1359									Pili subunits,,5.76E-22,SUPERFAMILY,
241	83	cds83	fig|6666666.82974.peg.1216	4.1.1.-	Lyases, Lyases, Carbon-carbon lyases, Carboxy-lyases		0.963(0.168)					DAPDCRBXLASE,Diaminopimelate decarboxylase signature,3.2E-31,PRINTS,MOLECULAR_FUNCTION,GO:0008836,diaminopimelate decarboxylase activity	YES	'1-19'	0.839	gnl|BL_ORD_ID|2513166 2301928 | lysA | 375286	0
242	83	cds83	fig|6666666.82974.peg.1216	4.1.1.20	Diaminopimelate decarboxylase	ec00300 Lysine biosynthesis|ec01100 Metabolic pathways|ec01110 Biosynthesis of secondary metabolites|ec01120 Microbial metabolism in diverse environments|ec01130 Biosynthesis of antibiotics|	0.946(0.228)			['gnl|BL_ORD_ID|37453 Q9KVL7 | MetaCyc: | EC: 4.1.1.20 (diaminopimelate decarboxylase)']	24-452(56)	,,6.4E-78,GENE3D,
243	83	cds83	fig|6666666.82974.peg.1216									ARGININE/DIAMINOPIMELATE/ORNITHINE DECARBOXYLASE,,8.0E-139,PANTHER,
244	83	cds83	fig|6666666.82974.peg.1216									ODR_DC_2_2,Orn/DAP/Arg decarboxylases family 2 signature 2.,,PROSITE_PATTERNS,
245	83	cds83	fig|6666666.82974.peg.1216									LysA,Diaminopimelate decarboxylase [lysA].,,HAMAP,MOLECULAR_FUNCTION,GO:0008836,diaminopimelate decarboxylase activity
246	83	cds83	fig|6666666.82974.peg.1216									PLP-binding barrel,,1.05E-76,SUPERFAMILY,
247	84	cds84	fig|6666666.82974.peg.4536									TIGR01730,RND_mfp: efflux transporter, RND family, MFP subunit,4.7E-32,TIGRFAM,BIOLOGICAL_PROCESS,GO:0055085,transmembrane transport	NO	'1-25'	0.226	gnl|BL_ORD_ID|1436604 2081533 | amb1141 | 342108	1.82e-75
248	84	cds84	fig|6666666.82974.peg.4536									MULTIDRUG RESISTANCE PROTEIN MDTA,,4.6E-20,PANTHER,
249	84	cds84	fig|6666666.82974.peg.4536									HlyD-like secretion proteins,,6.54E-21,SUPERFAMILY,
250	85	cds85	fig|6666666.82974.peg.2949									CM_2,Chorismate mutase type II,6.0E-16,SMART,BIOLOGICAL_PROCESS,GO:0046417,chorismate metabolic process						gnl|BL_ORD_ID|2473 3359|vfid|4324|vsiid|4888|ssid|<locus|BPSS2188|start|2954505|end|2955888|gene||ref|GI:52213619|GOA:Q63I82|InterPro:IPR003593|UniProt/TrEMBL:Q63I82|conserved_hypothetical_protein_Similar_to_Methanopyrus_kandleri_predicted_AAA+class_ATPase_with_chaperone_activity_mk0708_SWALL:Q8TXG6 EMBL|putative chaperone	163-192(53)
251	85	cds85	fig|6666666.82974.peg.2949									,,4.6E-12,GENE3D,BIOLOGICAL_PROCESS,GO:0046417,chorismate metabolic process
252	85	cds85	fig|6666666.82974.peg.2949									CHORISMATE_MUT_2,Chorismate mutase domain profile.,,PROSITE_PROFILES,BIOLOGICAL_PROCESS,GO:0046417,chorismate metabolic process
253	85	cds85	fig|6666666.82974.peg.2949									Chorismate mutase II,,3.41E-23,SUPERFAMILY,BIOLOGICAL_PROCESS,GO:0046417,chorismate metabolic process
254	86	cds86	fig|6666666.82974.peg.4944									CobD_Cbib,CobD/Cbib protein,5.8E-23,PFAM,CELLULAR_COMPONENT,GO:0016021,integral component of membrane				gnl|BL_ORD_ID|719382 2299153 | cobD1 | 375286	2.57e-123
255	86	cds86	fig|6666666.82974.peg.4944									CobD_CbiB,Cobalamin biosynthesis protein CbiB [cbiB].,,HAMAP,CELLULAR_COMPONENT,GO:0016021,integral component of membrane
256	87	cds87	fig|6666666.82974.peg.3639									TIGR02953,penta_MxKDx: pentapeptide MXKDX repeat protein,8.5E-17,TIGRFAM,	NO	'1-21'	0.123	gnl|BL_ORD_ID|683566 935835 | Daro_1517 | 159087	3.42e-10
257	88	cds88	fig|6666666.82974.peg.1690	5.4.99.24	23S rRNA pseudouridine(955/2504/2580) synthase	No pathway identified				['gnl|BL_ORD_ID|8305 P0AA39 | MetaCyc: RXN-11838 | EC: 5.4.99.24 (23S rRNA pseudouridine955/2504/2580 synthase)']	27-337(52)	S4,S4 RNA-binding domain,2.6E-4,SMART,MOLECULAR_FUNCTION,GO:0003723,RNA binding				gnl|BL_ORD_ID|2239770 2299904 | rluC1 | 375286	2.86e-154
258	88	cds88	fig|6666666.82974.peg.1690									PseudoU_synth_2,RNA pseudouridylate synthase,4.3E-31,PFAM,MOLECULAR_FUNCTION,GO:0009982,pseudouridine synthase activity
259	88	cds88	fig|6666666.82974.peg.1690									RIBOSOMAL LARGE SUBUNIT PSEUDOURIDINE SYNTHASE C,,1.4E-91,PANTHER,
260	88	cds88	fig|6666666.82974.peg.1690									PSI_RLU,Rlu family of pseudouridine synthase signature.,,PROSITE_PATTERNS,BIOLOGICAL_PROCESS,GO:0009451,RNA modification
261	88	cds88	fig|6666666.82974.peg.1690									S4,S4 RNA-binding domain profile.,,PROSITE_PROFILES,MOLECULAR_FUNCTION,GO:0003723,RNA binding
262	88	cds88	fig|6666666.82974.peg.1690									Alpha-L RNA-binding motif,,3.53E-7,SUPERFAMILY,
263	89	cds89	fig|6666666.82974.peg.423	3.4.11.6	Aminopeptidase B	No pathway identified						AraC_E_bind,Bacterial transcription activator, effector binding domain,3.3E-30,SMART,	NO	'1-45'	0.079	gnl|BL_ORD_ID|201364 1222381 | PFL_1558 | 220664	2.6e-40
264	89	cds89	fig|6666666.82974.peg.423									GyrI-like,GyrI-like small molecule binding domain,6.6E-31,PFAM,
265	89	cds89	fig|6666666.82974.peg.423									Probable bacterial effector-binding domain,,1.83E-36,SUPERFAMILY,
266	90	cds90	fig|6666666.82974.peg.1773									,,1.0E-35,GENE3D,MOLECULAR_FUNCTION,GO:0003677,DNA binding	YES	'1-27'	0.608
267	90	cds90	fig|6666666.82974.peg.1773									PHAGE INTEGRASE-RELATED,,7.3E-47,PANTHER,
268	90	cds90	fig|6666666.82974.peg.1773									DNA breaking-rejoining enzymes,,1.62E-54,SUPERFAMILY,MOLECULAR_FUNCTION,GO:0003677,DNA binding
269	91	cds91	fig|6666666.82974.peg.3480	2.7.7.24	Glucose-1-phosphate thymidylyltransferase	ec00521 Streptomycin biosynthesis|ec00523 Polyketide sugar unit biosynthesis|ec01100 Metabolic pathways|ec01130 Biosynthesis of antibiotics|		['gnl|BL_ORD_ID|2655411 har:HEAR1153 rfbA; dTDP-glucose pyrophosphorylase (EC:2.7.7.24); K00973 glucose-1-phosphate thymidylyltransferase [EC:2.7.7.24]']	11-301(79)	['gnl|BL_ORD_ID|48185 Q9HU22 | MetaCyc: | EC: 2.7.7.24 (glucose-1-phosphate thymidylyltransferase)']	10-301(73)	TIGR01207,rmlA: glucose-1-phosphate thymidylyltransferase,2.7E-153,TIGRFAM,MOLECULAR_FUNCTION,GO:0008879,glucose-1-phosphate thymidylyltransferase activity				gnl|BL_ORD_ID|404673 1139295 | rfbA | 204773	1.27e-136	gnl|BL_ORD_ID|2358 3244|vfid|4094|vsiid|4658|ssid|<locus|BPSL2685|start|3212038|end|3212932|gene|rmlA|ref|GI:53720295|GeneID:3093247|glucose-1-phosphate_thymidylyltransferase_Previously_sequenced_as_Burkholderia_pseudomalleiputative_glucose-1-phosphate_thymidyltransferase_RmlASWALL:O69117_ EMBL:AF064070 |glucose-1-phosphate thymidylyltransferase	11-298(73)
270	91	cds91	fig|6666666.82974.peg.3480									GLUCOSE-1-PHOSPHATE THYMIDYLYLTRANSFERASE 1-RELATED,,8.5E-102,PANTHER,MOLECULAR_FUNCTION,GO:0008879,glucose-1-phosphate thymidylyltransferase activity
271	91	cds91	fig|6666666.82974.peg.3480									Nucleotide-diphospho-sugar transferases,,4.33E-90,SUPERFAMILY,
272	92	cds92	fig|6666666.82974.peg.5340		Endo-1,4-beta-xylanase							DUF1120,Protein of unknown function (DUF1120),2.2E-16,PFAM,	YES	'1-31'	0.789
273	93	cds93	fig|6666666.82974.peg.1237	1.3.99.16	Isoquinoline 1-oxidoreductase	No pathway identified		['gnl|BL_ORD_ID|1684484 cak:Caul_0049 2Fe-2S iron-sulfur cluster-binding domain-containing protein; K07302 isoquinoline 1-oxidoreductase', 'alpha subunit [EC:1.3.99.16]']	1-148(70)	['gnl|BL_ORD_ID|11072 Q51697 | MetaCyc: | EC: 1.3.99.16 (isoquinoline 1-oxidoreductase)']	4-150(59)	Fer2,2Fe-2S iron-sulfur cluster binding domain,9.3E-9,PFAM,MOLECULAR_FUNCTION,GO:0051536,iron-sulfur cluster binding	NO	'1-20'	0.054	gnl|BL_ORD_ID|153826 1050490 | CC_0022 | 190650	2.77e-54	gnl|BL_ORD_ID|16304 18221|vfid|41031|vsiid|61868|ssid|isoquinoline_1-oxidoreductase	7-146(57)
274	93	cds93	fig|6666666.82974.peg.1237									XANTHINE DEHYDROGENASE,,5.8E-78,PANTHER,
275	93	cds93	fig|6666666.82974.peg.1237									2FE2S_FER_1,2Fe-2S ferredoxin-type iron-sulfur binding region signature.,,PROSITE_PATTERNS,MOLECULAR_FUNCTION,GO:0051537,2 iron, 2 sulfur cluster binding
276	93	cds93	fig|6666666.82974.peg.1237									2FE2S_FER_2,2Fe-2S ferredoxin-type iron-sulfur binding domain profile.,,PROSITE_PROFILES,MOLECULAR_FUNCTION,GO:0051536,iron-sulfur cluster binding
277	93	cds93	fig|6666666.82974.peg.1237									CO dehydrogenase ISP C-domain like,,3.66E-32,SUPERFAMILY,MOLECULAR_FUNCTION,GO:0016491,oxidoreductase activity
278	94	cds94	fig|6666666.82974.peg.771									,,1.4E-19,GENE3D,
279	94	cds94	fig|6666666.82974.peg.771									MAJOR FACILITATOR SUPERFAMILY DOMAIN-CONTAINING PROTEIN-RELATED,,5.2E-20,PANTHER,
280	94	cds94	fig|6666666.82974.peg.771									MFS general substrate transporter,,5.36E-28,SUPERFAMILY,
281	95	cds95	fig|6666666.82974.peg.4776	2.9.1.-	Transferases, Transferases, Transferring selenium-containing groups, Selenotransferases			['gnl|BL_ORD_ID|2811809 hse:Hsero_3153 ATPase; K06917 tRNA 2-selenouridine synthase [EC:2.9.1.-]']	5-365(73)			TIGR03167,tRNA_sel_U_synt: tRNA 2-selenouridine synthase,4.8E-104,TIGRFAM,BIOLOGICAL_PROCESS,GO:0070329,tRNA seleno-modification	NO	'1-2'	0.094	gnl|BL_ORD_ID|706112 1155268 | selU | 205922	2.14e-138
282	95	cds95	fig|6666666.82974.peg.4776									TRNA 2-SELENOURIDINE SYNTHASE,,1.1E-136,PANTHER,
283	95	cds95	fig|6666666.82974.peg.4776									RHODANESE_3,Rhodanese domain profile.,,PROSITE_PROFILES,
284	95	cds95	fig|6666666.82974.peg.4776									Rhodanese/Cell cycle control phosphatase,,1.34E-15,SUPERFAMILY,
285	96	cds96	fig|6666666.82974.peg.4417									PBPb,Bacterial periplasmic substrate-binding proteins,0.0094,SMART,MOLECULAR_FUNCTION,GO:0005215,transporter activity	NO	'1-31'	0.024	gnl|BL_ORD_ID|2035106 1582430 | BTH_I0035 | 271848	6.95e-119
286	96	cds96	fig|6666666.82974.peg.4417									,,1.7E-17,GENE3D,
287	96	cds96	fig|6666666.82974.peg.4417									SUBFAMILY NOT NAMED,,2.0E-38,PANTHER,
288	96	cds96	fig|6666666.82974.peg.4417									Periplasmic binding protein-like II,,1.2E-34,SUPERFAMILY,
289	97	cds97	fig|6666666.82974.peg.4486	3.5.1.54	Allophanate hydrolase	ec00220 Arginine biosynthesis|ec00791 Atrazine degradation|ec01100 Metabolic pathways|ec01120 Microbial metabolism in diverse environments|				['gnl|BL_ORD_ID|14259 Q936X2 | MetaCyc: ALLOPHANATE-HYDROLASE-RXN; RXN-8930 | EC: 3.5.1.54 (allophanate hydrolase); 3.5.1.84 (biuret amidohydrolase)']	35-608(52)	Amidase,Amidase,4.2E-87,PFAM,MOLECULAR_FUNCTION,GO:0016884,carbon-nitrogen ligase activity, with glutamine as amido-N-donor				gnl|BL_ORD_ID|536022 1144477 | Psyr_1170 | 205918	0
290	97	cds97	fig|6666666.82974.peg.4486	3.5.1.84	Biuret amidohydrolase	ec00791 Atrazine degradation|ec01100 Metabolic pathways|ec01120 Microbial metabolism in diverse environments|				['gnl|BL_ORD_ID|14259 Q936X2 | MetaCyc: ALLOPHANATE-HYDROLASE-RXN; RXN-8930 | EC: 3.5.1.54 (allophanate hydrolase); 3.5.1.84 (biuret amidohydrolase)']	35-608(52)	AMIDASE,,2.7E-165,PANTHER,MOLECULAR_FUNCTION,GO:0016884,carbon-nitrogen ligase activity, with glutamine as amido-N-donor
291	97	cds97	fig|6666666.82974.peg.4486									Amidase signature (AS) enzymes,,3.66E-114,SUPERFAMILY,
292	98	cds98	fig|6666666.82974.peg.2618									,,4.1E-8,GENE3D,	NO	'1-43'	0.056	gnl|BL_ORD_ID|1674408 1140596 | HEAR2513 | 204773	4.98e-135
293	98	cds98	fig|6666666.82974.peg.2618									UNCHARACTERIZED,,2.9E-24,PANTHER,
294	98	cds98	fig|6666666.82974.peg.2618									S-adenosyl-L-methionine-dependent methyltransferases,,1.06E-15,SUPERFAMILY,
295	99	cds99	fig|6666666.82974.peg.4314									AIPR,AIPR protein,1.3E-87,PFAM,	NO	'1-30'	0.13	gnl|BL_ORD_ID|2471876 1865679 | RPE_3249 | 316055	0
296	100	cds100	fig|6666666.82974.peg.3809									,,1.7E-38,GENE3D,BIOLOGICAL_PROCESS,GO:0006810,transport	NO	'1-15'	0.065	gnl|BL_ORD_ID|2207987 2328974 | H16_B1602 | 381666	3.26e-87
297	100	cds100	fig|6666666.82974.peg.3809									ABC TRANSPORTER PERMEASE PROTEIN,,1.6E-29,PANTHER,
298	100	cds100	fig|6666666.82974.peg.3809									ABC_TM1,ABC transporter integral membrane type-1 domain profile.,,PROSITE_PROFILES,BIOLOGICAL_PROCESS,GO:0006810,transport
299	100	cds100	fig|6666666.82974.peg.3809									MetI-like,,8.22E-41,SUPERFAMILY,BIOLOGICAL_PROCESS,GO:0006810,transport
300	101	cds101	fig|6666666.82974.peg.1683										NO	'1-38'	0.041
301	102	cds102	fig|6666666.82974.peg.1860	3.6.3.-	Hydrolases, Hydrolases, Acting on acid anhydrides, Acting on acid anhydrides; catalyzing transmembrane movement of substances		0.921(0.224)					AAA,ATPases associated with a variety of cellular activities,6.4E-18,SMART,	NO	'1-2'	0.1	gnl|BL_ORD_ID|197024 1538235 | RSc2939 | 267608	8.06e-137
302	102	cds102	fig|6666666.82974.peg.1860									,,2.3E-76,GENE3D,
303	102	cds102	fig|6666666.82974.peg.1860									FAMILY NOT NAMED,,1.1E-103,PANTHER,
304	102	cds102	fig|6666666.82974.peg.1860									ABC_TRANSPORTER_1,ABC transporters family signature.,,PROSITE_PATTERNS,MOLECULAR_FUNCTION,GO:0016887,ATPase activity
305	102	cds102	fig|6666666.82974.peg.1860									ABC_TRANSPORTER_2,ATP-binding cassette, ABC transporter-type domain profile.,,PROSITE_PROFILES,MOLECULAR_FUNCTION,GO:0005524,ATP binding
306	102	cds102	fig|6666666.82974.peg.1860									P-loop containing nucleoside triphosphate hydrolases,,3.38E-79,SUPERFAMILY,
307	103	cds103	fig|6666666.82974.peg.2436									NUDIX,NUDIX domain,1.3E-10,PFAM,MOLECULAR_FUNCTION,GO:0016787,hydrolase activity				gnl|BL_ORD_ID|903101 1585007 | BTH_I2657 | 271848	5.25e-63
308	103	cds103	fig|6666666.82974.peg.2436									MUTT/NUDIX HYDROLASE,,1.3E-20,PANTHER,
309	103	cds103	fig|6666666.82974.peg.2436									NUDIX_BOX,Nudix box signature.,,PROSITE_PATTERNS,MOLECULAR_FUNCTION,GO:0016787,hydrolase activity
310	103	cds103	fig|6666666.82974.peg.2436									NUDIX,Nudix hydrolase domain profile.,,PROSITE_PROFILES,MOLECULAR_FUNCTION,GO:0016787,hydrolase activity
311	103	cds103	fig|6666666.82974.peg.2436									Nudix,,4.95E-29,SUPERFAMILY,MOLECULAR_FUNCTION,GO:0016787,hydrolase activity
312	104	cds104	fig|6666666.82974.peg.3344	6.3.2.-	Ligases, Ligases, Forming carbon-nitrogen bonds, Acid--amino-acid ligases (peptide synthases)		0.976(0.133)					Mur_ligase_C,Mur ligase family, glutamate ligase domain,7.8E-23,PFAM,MOLECULAR_FUNCTION,GO:0016874,ligase activity				gnl|BL_ORD_ID|1031570 1140887 | murE | 204773	0
313	104	cds104	fig|6666666.82974.peg.3344	6.3.2.13	UDP-N-acetylmuramoyl-L-alanyl-D-glutamate--2,6-diaminopimelate ligase	ec00300 Lysine biosynthesis|ec00550 Peptidoglycan biosynthesis|	0.991(0.094)					UDP-N-ACETYLMURAMOYL-L-ALANYL-D-GLUTAMATE--2,6-DIAMINOPIMELATE LIGASE,,3.8E-135,PANTHER,
314	104	cds104	fig|6666666.82974.peg.3344									MurE,UDP-N-acetylmuramoyl-L-alanyl-D-glutamate--2,6-diaminopimelate ligase [murE].,,HAMAP,BIOLOGICAL_PROCESS,GO:0008360,regulation of cell shape
315	104	cds104	fig|6666666.82974.peg.3344									MurD-like peptide ligases, peptide-binding domain,,2.44E-43,SUPERFAMILY,MOLECULAR_FUNCTION,GO:0016874,ligase activity
316	105	cds105	fig|6666666.82974.peg.136									RIBOSOMALS19,Ribosomal protein S19 family signature,7.7E-24,PRINTS,MOLECULAR_FUNCTION,GO:0003735,structural constituent of ribosome				gnl|BL_ORD_ID|1720304 2301964 | rpsS | 375286	7.26e-46
317	105	cds105	fig|6666666.82974.peg.136									RPS19p_RPS19a_RPS15e_RPS19o,,6.2E-40,PIRSF,MOLECULAR_FUNCTION,GO:0003735,structural constituent of ribosome
318	105	cds105	fig|6666666.82974.peg.136									TIGR01050,rpsS_bact: ribosomal protein S19,2.4E-45,TIGRFAM,BIOLOGICAL_PROCESS,GO:0006412,translation
319	105	cds105	fig|6666666.82974.peg.136									RIBOSOMAL PROTEIN S19P FAMILY MEMBER,,2.9E-49,PANTHER,MOLECULAR_FUNCTION,GO:0003735,structural constituent of ribosome
320	105	cds105	fig|6666666.82974.peg.136									RIBOSOMAL_S19,Ribosomal protein S19 signature.,,PROSITE_PATTERNS,MOLECULAR_FUNCTION,GO:0003723,RNA binding
321	105	cds105	fig|6666666.82974.peg.136									Ribosomal_S19,30S ribosomal protein S19 [rpsS].,,HAMAP,MOLECULAR_FUNCTION,GO:0003735,structural constituent of ribosome
322	105	cds105	fig|6666666.82974.peg.136									Ribosomal protein S19,,2.22E-35,SUPERFAMILY,MOLECULAR_FUNCTION,GO:0003735,structural constituent of ribosome
323	106	cds106	fig|6666666.82974.peg.96									3-dmu-9_3-mt,3-demethylubiquinone-9 3-methyltransferase,1.1E-8,PFAM,	NO	'1-65'	0.064	gnl|BL_ORD_ID|491890 1203431 | pRL100459 | 216596	3.05e-43
324	106	cds106	fig|6666666.82974.peg.96									Glyoxalase/Bleomycin resistance protein/Dihydroxybiphenyl dioxygenase,,2.0E-23,SUPERFAMILY,
325	107	cds107	fig|6666666.82974.peg.4446									,,2.4E-25,GENE3D,	NO	'1-124'	0.123
326	107	cds107	fig|6666666.82974.peg.4446									PROKAR_LIPOPROTEIN,Prokaryotic membrane lipoprotein lipid attachment site profile.,,PROSITE_PROFILES,
327	107	cds107	fig|6666666.82974.peg.4446									XCC0632-like,,4.97E-32,SUPERFAMILY,
328	108	cds108	fig|6666666.82974.peg.4381									Hexapep,Bacterial transferase hexapeptide (six repeats),3.1E-18,PFAM,				gnl|BL_ORD_ID|590198 1303618 | NE1207 | 228410	7.59e-86
329	108	cds108	fig|6666666.82974.peg.4381									SUBFAMILY NOT NAMED,,1.4E-36,PANTHER,
330	108	cds108	fig|6666666.82974.peg.4381									HEXAPEP_TRANSFERASES,Hexapeptide-repeat containing-transferases signature.,,PROSITE_PATTERNS,MOLECULAR_FUNCTION,GO:0016740,transferase activity
331	108	cds108	fig|6666666.82974.peg.4381									Trimeric LpxA-like enzymes,,7.19E-33,SUPERFAMILY,
332	109	cds109	fig|6666666.82974.peg.3058	1.10.3.-	Oxidoreductases, Oxidoreductases, Acting on diphenols and related substances as donors, With oxygen as acceptor			['gnl|BL_ORD_ID|2811718 hse:Hsero_3058 cydB; cytochrome bd-type quinol oxidase subunit 2 (EC:1.10.3.-); K00426 cytochrome bd-I oxidase subunit II [EC:1.10.3.-]']	1-380(76)			Cyt_oxidse_sub2,,5.9E-166,PIRSF,CELLULAR_COMPONENT,GO:0016020,membrane	NO	'1-33'	0.114	gnl|BL_ORD_ID|1910683 2064842 | Bamb_2878 | 339670	9.14e-126
333	109	cds109	fig|6666666.82974.peg.3058	1.10.3.14	Ubiquinol oxidase (electrogenic, non H(+)-transporting)	No pathway identified				['gnl|BL_ORD_ID|39307 P0ABK2 | MetaCyc: RXN0-5266 | EC: 1.10.3.14 (ubiquinol oxidase (electrogenic', 'non H+-transporting))']	2-380(55)	TIGR00203,cydB: cytochrome d ubiquinol oxidase, subunit II,2.1E-146,TIGRFAM,CELLULAR_COMPONENT,GO:0016020,membrane
334	109	cds109	fig|6666666.82974.peg.3058									CYTOCHROME BD-II OXIDASE SUBUNIT 2-RELATED,,2.0E-127,PANTHER,
335	110	cds110	fig|6666666.82974.peg.2891	2.3.1.-	Transferases, Transferases, Acyltransferases, Transferring groups other than amino-acyl groups			['gnl|BL_ORD_ID|2810859 hse:Hsero_2188 lpxD; UDP-3-O-3-hydroxymyristoyl glucosamine N-acyltransferase (EC:2.3.1.-); K02536 UDP-3-O-[3-hydroxymyristoyl] glucosamine N-acyltransferase [EC:2.3.1.-]']	1-348(81)			Coil,,,COILS,				gnl|BL_ORD_ID|482108 1139481 | lpxD | 204773	2.2e-142
336	110	cds110	fig|6666666.82974.peg.2891									,,1.1E-37,GENE3D,
337	110	cds110	fig|6666666.82974.peg.2891									UDP-3-O-ACYLGLUCOSAMINE N-ACYLTRANSFERASE 1, MITOCHONDRIAL-RELATED,,7.2E-46,PANTHER,
338	110	cds110	fig|6666666.82974.peg.2891									LpxD,UDP-3-O-(3-hydroxymyristoyl)glucosamine N-acyltransferase [lpxD].,,HAMAP,MOLECULAR_FUNCTION,GO:0016747,transferase activity, transferring acyl groups other than amino-acyl groups
339	110	cds110	fig|6666666.82974.peg.2891									Trimeric LpxA-like enzymes,,4.95E-75,SUPERFAMILY,
340	111	cds111	fig|6666666.82974.peg.1945	6.3.5.4	Asparagine synthase (glutamine-hydrolyzing)	ec00250 Alanine|ec01100 Metabolic pathways|ec01110 Biosynthesis of secondary metabolites|		['gnl|BL_ORD_ID|1883820 rpt:Rpal_4592 asparagine synthase (glutamine-hydrolyzing) (EC:6.3.5.4); K01953 asparagine synthase (glutamine-hydrolysing) [EC:6.3.5.4]']	1-626(57)			Asn_synthetase_glu-h,,9.7E-139,PIRSF,BIOLOGICAL_PROCESS,GO:0006529,asparagine biosynthetic process
341	111	cds111	fig|6666666.82974.peg.1945									,,2.6E-71,GENE3D,
342	111	cds111	fig|6666666.82974.peg.1945									ASPARAGINE SYNTHETASE,,2.3E-132,PANTHER,
343	111	cds111	fig|6666666.82974.peg.1945									GATASE_TYPE_2,Glutamine amidotransferase type 2 domain profile.,,PROSITE_PROFILES,
344	111	cds111	fig|6666666.82974.peg.1945									Adenine nucleotide alpha hydrolases-like,,1.2E-65,SUPERFAMILY,
345	112	cds112	fig|6666666.82974.peg.1634									,,4.0E-15,GENE3D,	NO	'1-4'	0.169	gnl|BL_ORD_ID|373322 1174287 | PA3513 | 208964	2.83e-113
346	112	cds112	fig|6666666.82974.peg.1634									FAMILY NOT NAMED,,2.6E-74,PANTHER,BIOLOGICAL_PROCESS,GO:0009228,thiamine biosynthetic process
347	112	cds112	fig|6666666.82974.peg.1634									Periplasmic binding protein-like II,,2.14E-30,SUPERFAMILY,
348	113	cds113	fig|6666666.82974.peg.1984									,,2.5E-49,GENE3D,	NO	'1-39'	0.123	gnl|BL_ORD_ID|1172293 2181652 | Pput_4632 | 351746	1.28e-180
349	113	cds113	fig|6666666.82974.peg.1984									INNER MEMBRANE TRANSPORT PROTEIN RHMT,,3.5E-121,PANTHER,
350	113	cds113	fig|6666666.82974.peg.1984									MFS,Major facilitator superfamily (MFS) profile.,,PROSITE_PROFILES,
351	113	cds113	fig|6666666.82974.peg.1984									MFS general substrate transporter,,7.59E-87,SUPERFAMILY,
352	114	cds114	fig|6666666.82974.peg.2783									His-tRNA_synth,,2.8E-13,PIRSF,CELLULAR_COMPONENT,GO:0005737,cytoplasm				gnl|BL_ORD_ID|2007539 2300675 | hisZ | 375286	4.92e-172
353	114	cds114	fig|6666666.82974.peg.2783									,,1.6E-65,GENE3D,
354	114	cds114	fig|6666666.82974.peg.2783									HISTIDYL-TRNA SYNTHETASE,,1.0E-72,PANTHER,CELLULAR_COMPONENT,GO:0005737,cytoplasm
355	114	cds114	fig|6666666.82974.peg.2783									HisZ,ATP phosphoribosyltransferase regulatory subunit [hisZ].,,HAMAP,BIOLOGICAL_PROCESS,GO:0000105,histidine biosynthetic process
356	114	cds114	fig|6666666.82974.peg.2783									Class II aaRS and biotin synthetases,,7.58E-60,SUPERFAMILY,
357	115	cds115	fig|6666666.82974.peg.3194									HTH_ARAC,helix_turn_helix, arabinose operon control protein,3.9E-25,SMART,MOLECULAR_FUNCTION,GO:0043565,sequence-specific DNA binding	YES	'1-40'	0.547
358	115	cds115	fig|6666666.82974.peg.3194									HTH_18,Helix-turn-helix domain,3.0E-21,PFAM,MOLECULAR_FUNCTION,GO:0043565,sequence-specific DNA binding
359	115	cds115	fig|6666666.82974.peg.3194									THIJ/PFPI,,5.4E-23,PANTHER,
360	115	cds115	fig|6666666.82974.peg.3194									HTH_ARAC_FAMILY_2,Bacterial regulatory proteins, araC family DNA-binding domain profile.,,PROSITE_PROFILES,MOLECULAR_FUNCTION,GO:0043565,sequence-specific DNA binding
361	115	cds115	fig|6666666.82974.peg.3194									Homeodomain-like,,8.51E-6,SUPERFAMILY,MOLECULAR_FUNCTION,GO:0003677,DNA binding
362	116	cds116	fig|6666666.82974.peg.2573									,,9.5E-20,GENE3D,				gnl|BL_ORD_ID|303575 2018262 | Bcen_5728 | 331271	0
363	116	cds116	fig|6666666.82974.peg.2573									LEU/ILE/VAL-BINDING PROTEIN-RELATED,,5.3E-61,PANTHER,
364	116	cds116	fig|6666666.82974.peg.2573									TAT,Twin arginine translocation (Tat) signal profile.,,PROSITE_PROFILES,
365	116	cds116	fig|6666666.82974.peg.2573									Periplasmic binding protein-like I,,5.38E-72,SUPERFAMILY,
366	117	cds117	fig|6666666.82974.peg.5420									RecO_N,Recombination protein O N terminal,1.4E-25,PFAM,				gnl|BL_ORD_ID|749145 2299929 | recO | 375286	3.08e-117
367	117	cds117	fig|6666666.82974.peg.5420									RecO,DNA repair protein RecO [recO].,,HAMAP,BIOLOGICAL_PROCESS,GO:0006281,DNA repair
368	117	cds117	fig|6666666.82974.peg.5420									ArfGap/RecO-like zinc finger,,1.02E-10,SUPERFAMILY,
369	118	cds118	fig|6666666.82974.peg.763									DUF4148,Domain of unknown function (DUF4148),8.1E-12,PFAM,
370	119	cds119	fig|6666666.82974.peg.4641									UNVRSLSTRESS,Universal stress protein signature,4.0E-6,PRINTS,	YES	'1-26'	0.638	gnl|BL_ORD_ID|1422494 1140436 | HEAR2347 | 204773	6.97e-22
371	119	cds119	fig|6666666.82974.peg.4641									,,2.6E-21,GENE3D,
372	119	cds119	fig|6666666.82974.peg.4641									FAMILY NOT NAMED,,1.6E-17,PANTHER,
373	119	cds119	fig|6666666.82974.peg.4641									Adenine nucleotide alpha hydrolases-like,,1.76E-20,SUPERFAMILY,
374	120	cds120	fig|6666666.82974.peg.1890	2.3.1.-	Transferases, Transferases, Acyltransferases, Transferring groups other than amino-acyl groups			['gnl|BL_ORD_ID|2812933 hse:Hsero_4292 htrB; lipid A biosynthesis lauroyl acyltransferase (EC:2.3.1.-); K02517 lipid A biosynthesis lauroyl acyltransferase [EC:2.3.1.-]']	1-293(75)			MsbB,,2.6E-71,PIRSF,MOLECULAR_FUNCTION,GO:0016746,transferase activity, transferring acyl groups
375	120	cds120	fig|6666666.82974.peg.1890									Lip_A_acyltrans,Bacterial lipid A biosynthesis acyltransferase,3.4E-66,PFAM,MOLECULAR_FUNCTION,GO:0016746,transferase activity, transferring acyl groups
376	120	cds120	fig|6666666.82974.peg.1890									LIPID A BIOSYNTHESIS (KDO)2-(LAUROYL)-LIPID IVA ACYLTRANSFERASE-RELATED,,1.1E-54,PANTHER,
377	121	cds121	fig|6666666.82974.peg.760													gnl|BL_ORD_ID|725929 1387156 | CV_2319 | 243365	8.79e-22
378	122	cds122	fig|6666666.82974.peg.2600	2.4.2.-	Transferases, Transferases, Glycosyltransferases, Pentosyltransferases			['gnl|BL_ORD_ID|2812707 hse:Hsero_4065 hisH; glutamine amidotransferase (EC:2.4.2.-); K02501 glutamine amidotransferase [EC:2.4.2.-]']	1-202(87)			Amidotransf_HisH,,8.5E-84,PIRSF,BIOLOGICAL_PROCESS,GO:0000105,histidine biosynthetic process	NO	'1-19'	0.171	gnl|BL_ORD_ID|2438035 1141132 | hisH | 204773	5.24e-97
379	122	cds122	fig|6666666.82974.peg.2600									TIGR01855,IMP_synth_hisH: imidazole glycerol phosphate synthase, glutamine amidotransferase subunit,5.3E-59,TIGRFAM,BIOLOGICAL_PROCESS,GO:0000105,histidine biosynthetic process
380	122	cds122	fig|6666666.82974.peg.2600									IMIDAZOLE GLYCEROL PHOSPHATE SYNTHASE SUBUNIT HISH,,4.0E-77,PANTHER,
381	122	cds122	fig|6666666.82974.peg.2600									HisH,Imidazole glycerol phosphate synthase subunit HisH [hisH].,,HAMAP,BIOLOGICAL_PROCESS,GO:0000105,histidine biosynthetic process
382	122	cds122	fig|6666666.82974.peg.2600									Class I glutamine amidotransferase-like,,3.7E-51,SUPERFAMILY,
383	123	cds123	fig|6666666.82974.peg.3309									POTRA_2,POTRA domain, ShlB-type,9.6E-15,PFAM,
384	124	cds124	fig|6666666.82974.peg.364									DrsE,DsrE/DsrF-like family,2.8E-22,PFAM,				gnl|BL_ORD_ID|124391 2058004 | Rfer_0463 | 338969	1.28e-36
385	124	cds124	fig|6666666.82974.peg.364									DsrEFH-like,,1.09E-27,SUPERFAMILY,
386	125	cds125	fig|6666666.82974.peg.3633									,,2.3E-88,GENE3D,				gnl|BL_ORD_ID|885320 2298987 | phoH | 375286	3.58e-152
387	125	cds125	fig|6666666.82974.peg.3633									PROTEIN PHOH,,2.2E-153,PANTHER,
388	125	cds125	fig|6666666.82974.peg.3633									P-loop containing nucleoside triphosphate hydrolases,,4.52E-43,SUPERFAMILY,
389	126	cds126	fig|6666666.82974.peg.3565	2.6.99.4	N(6)-L-threonylcarbamoyladenine synthase	No pathway identified				['gnl|BL_ORD_ID|46182 P05852 | MetaCyc: | EC: 2.6.99.4']	1-339(59)	OSIALOPTASE,O-sialoglycoprotein endopeptidase (M22) metallo-protease family signature,1.8E-49,PRINTS,	NO	'1-15'	0.135	gnl|BL_ORD_ID|616996 1138609 | gcp | 204773	9.92e-177
390	126	cds126	fig|6666666.82974.peg.3565									TIGR03723,T6A_YgjD: tRNA threonylcarbamoyl adenosine modification protein YgjD,1.1E-134,TIGRFAM,MOLECULAR_FUNCTION,GO:0004222,metalloendopeptidase activity
391	126	cds126	fig|6666666.82974.peg.3565									O-SIALOGLYCOPROTEIN ENDOPEPTIDASE,,9.4E-135,PANTHER,
392	126	cds126	fig|6666666.82974.peg.3565									GLYCOPROTEASE,Glycoprotease family signature.,,PROSITE_PATTERNS,
393	126	cds126	fig|6666666.82974.peg.3565									TsaD,tRNA N6-adenosine threonylcarbamoyltransferase [tsaD].,,HAMAP,MOLECULAR_FUNCTION,GO:0004222,metalloendopeptidase activity
394	126	cds126	fig|6666666.82974.peg.3565									Actin-like ATPase domain,,2.91E-28,SUPERFAMILY,
395	127	cds127	fig|6666666.82974.peg.1821	1.2.1.-	Oxidoreductases, Oxidoreductases, Acting on the aldehyde or oxo group of donors, With NAD(+) or NADP(+) as acceptor		0.998(0.013)	['gnl|BL_ORD_ID|432869 mms:mma_0296 argC; N-acetyl-gamma-glutamyl-phosphate reductase (EC:1.2.1.38); K00145 N-acetyl-gamma-glutamyl-phosphate/N-acetyl-gamma-aminoadipyl-phosphate reductase [EC:1.2.1.38 1.2.1.-]']	1-345(90)			Semialdhyde_dh,Semialdehyde dehydrogenase, NAD binding domain,4.7E-60,SMART,BIOLOGICAL_PROCESS,GO:0055114,oxidation-reduction process	NO	'1-22'	0.065	gnl|BL_ORD_ID|1027475 2298853 | argC | 375286	0
396	127	cds127	fig|6666666.82974.peg.1821	1.2.1.38	N-acetyl-gamma-glutamyl-phosphate reductase	ec00220 Arginine biosynthesis|ec01100 Metabolic pathways|ec01110 Biosynthesis of secondary metabolites|ec01130 Biosynthesis of antibiotics|	0.993(0.084)	['gnl|BL_ORD_ID|432869 mms:mma_0296 argC; N-acetyl-gamma-glutamyl-phosphate reductase (EC:1.2.1.38); K00145 N-acetyl-gamma-glutamyl-phosphate/N-acetyl-gamma-aminoadipyl-phosphate reductase [EC:1.2.1.38 1.2.1.-]']	1-345(90)	['gnl|BL_ORD_ID|33186 Q3K5W5 | MetaCyc: | EC: 1.2.1.38 (N-acetyl-gamma-glutamyl-phosphate reductase)']	1-345(65)	Semialdhyde_dhC,Semialdehyde dehydrogenase, dimerisation domain,9.2E-19,PFAM,BIOLOGICAL_PROCESS,GO:0008652,cellular amino acid biosynthetic process
397	127	cds127	fig|6666666.82974.peg.1821									N-ACETYL-GAMMA-GLUTAMYL-PHOSPHATE REDUCTASE, CHLOROPLASTIC-RELATED,,1.8E-166,PANTHER,
398	127	cds127	fig|6666666.82974.peg.1821									ARGC,N-acetyl-gamma-glutamyl-phosphate reductase active site.,,PROSITE_PATTERNS,BIOLOGICAL_PROCESS,GO:0055114,oxidation-reduction process
399	127	cds127	fig|6666666.82974.peg.1821									ArgC_type1,N-acetyl-gamma-glutamyl-phosphate reductase [argC].,,HAMAP,MOLECULAR_FUNCTION,GO:0003942,N-acetyl-gamma-glutamyl-phosphate reductase activity
400	127	cds127	fig|6666666.82974.peg.1821									NAD(P)-binding Rossmann-fold domains,,7.5E-55,SUPERFAMILY,
401	128	cds128	fig|6666666.82974.peg.732										YES	'1-21'	0.895
402	129	cds129	fig|6666666.82974.peg.5182									TPR,Tetratricopeptide repeats,0.0028,SMART,MOLECULAR_FUNCTION,GO:0005515,protein binding	NO	'1-30'	0.025
403	129	cds129	fig|6666666.82974.peg.5182									TPR_11,TPR repeat,9.9E-10,PFAM,
404	129	cds129	fig|6666666.82974.peg.5182									TPR_REGION,TPR repeat region circular profile.,,PROSITE_PROFILES,MOLECULAR_FUNCTION,GO:0005515,protein binding
405	129	cds129	fig|6666666.82974.peg.5182									S-adenosyl-L-methionine-dependent methyltransferases,,1.72E-7,SUPERFAMILY,
406	130	cds130	fig|6666666.82974.peg.3762		Multiple inositol-polyphosphate phosphatase
407	131	cds131	fig|6666666.82974.peg.1504	3.6.3.-	Hydrolases, Hydrolases, Acting on acid anhydrides, Acting on acid anhydrides; catalyzing transmembrane movement of substances		0.766(0.383)					AAA,ATPases associated with a variety of cellular activities,2.0E-9,SMART,				gnl|BL_ORD_ID|1902059 2396914 | Veis_2873 | 391735	4.7e-91
408	131	cds131	fig|6666666.82974.peg.1504									ABC_tran,ABC transporter,6.1E-25,PFAM,MOLECULAR_FUNCTION,GO:0005524,ATP binding
409	131	cds131	fig|6666666.82974.peg.1504									FAMILY NOT NAMED,,6.4E-105,PANTHER,
410	131	cds131	fig|6666666.82974.peg.1504									ABC_TRANSPORTER_1,ABC transporters family signature.,,PROSITE_PATTERNS,MOLECULAR_FUNCTION,GO:0016887,ATPase activity
411	131	cds131	fig|6666666.82974.peg.1504									ABC_TRANSPORTER_2,ATP-binding cassette, ABC transporter-type domain profile.,,PROSITE_PROFILES,MOLECULAR_FUNCTION,GO:0005524,ATP binding
412	131	cds131	fig|6666666.82974.peg.1504									P-loop containing nucleoside triphosphate hydrolases,,1.16E-50,SUPERFAMILY,
413	132	cds132	fig|6666666.82974.peg.1474									HTHLYSR,LysR bacterial regulatory protein HTH signature,3.1E-8,PRINTS,BIOLOGICAL_PROCESS,GO:0006355,regulation of transcription, DNA-templated
414	132	cds132	fig|6666666.82974.peg.1474									,,9.1E-22,GENE3D,
415	132	cds132	fig|6666666.82974.peg.1474									HTH-TYPE TRANSCRIPTIONAL REGULATOR,,1.6E-99,PANTHER,
416	132	cds132	fig|6666666.82974.peg.1474									HTH_LYSR,LysR-type HTH domain profile.,,PROSITE_PROFILES,BIOLOGICAL_PROCESS,GO:0006355,regulation of transcription, DNA-templated
417	132	cds132	fig|6666666.82974.peg.1474									Periplasmic binding protein-like II,,1.99E-31,SUPERFAMILY,
418	133	cds133	fig|6666666.82974.peg.2077									,,1.3E-11,GENE3D,	YES	'1-33'	0.432
419	134	cds134	fig|6666666.82974.peg.5395									CHEMTRNSDUCR,Bacterial chemotaxis sensory transducer signature,8.9E-55,PRINTS,BIOLOGICAL_PROCESS,GO:0007165,signal transduction				gnl|BL_ORD_ID|869731 1534975 | RSp1363 | 267608	0
420	134	cds134	fig|6666666.82974.peg.5395									HAMP,HAMP (Histidine kinases, Adenylyl cyclases, Methyl binding proteins, Phosphatases) domain,3.1E-14,SMART,CELLULAR_COMPONENT,GO:0016021,integral component of membrane
421	134	cds134	fig|6666666.82974.peg.5395									4HB_MCP_1,Four helix bundle sensory module for signal transduction,2.1E-21,PFAM,
422	134	cds134	fig|6666666.82974.peg.5395									AEROTAXIS RECEPTOR-RELATED,,3.8E-111,PANTHER,
423	134	cds134	fig|6666666.82974.peg.5395									HAMP,HAMP domain profile.,,PROSITE_PROFILES,CELLULAR_COMPONENT,GO:0016021,integral component of membrane
424	134	cds134	fig|6666666.82974.peg.5395									Methyl-accepting chemotaxis protein (MCP) signaling domain,,1.12E-75,SUPERFAMILY,
425	135	cds135	fig|6666666.82974.peg.2483									TIGR00008,infA: translation initiation factor IF-1,2.3E-31,TIGRFAM,MOLECULAR_FUNCTION,GO:0003743,translation initiation factor activity	NO	'1-17'	0.407	gnl|BL_ORD_ID|2499667 934835 | infA2 | 159087	1.8e-33	gnl|BL_ORD_ID|18671 20588|vfid|45764|vsiid|66601|ssid|translation_initiation_factor_IF-1_[Salmonella_typhimurium_LT2]_translation_initiation_factor_IF-1_[Salmonella_enterica_subsp._enterica_serovar_Typhimurium_str._LT2]_translation_initiation_factor_IF-1_[Salmonella_enterica_subsp._enterica_serovar_Typhimurium_str._LT2]_translation_initiation_factor_IF-1_[Salmonella_enterica_subsp._enterica_serov…	1-70(68)
426	135	cds135	fig|6666666.82974.peg.2483									IF_1,Translation initiation factor IF-1 [infA].,,HAMAP,MOLECULAR_FUNCTION,GO:0003743,translation initiation factor activity
427	135	cds135	fig|6666666.82974.peg.2483									Nucleic acid-binding proteins,,1.03E-24,SUPERFAMILY,
428	136	cds136	fig|6666666.82974.peg.1023	1.6.5.3	NADH:ubiquinone reductase (H(+)-translocating)	ec00190 Oxidative phosphorylation|ec01100 Metabolic pathways|		['gnl|BL_ORD_ID|2810452 hse:Hsero_1768 nuoB; NADH dehydrogenase I subunit B (EC:1.6.5.3); K00331 NADH dehydrogenase I subunit B [EC:1.6.5.3]']	1-158(96)	['gnl|BL_ORD_ID|39491 Q42577 | MetaCyc: NADH-DEHYDROG-A-RXN | EC: 1.6.5.3 (NADH:ubiquinone reductase (H+-translocating)); 1.6.99.3 (NADH dehydrogenase)']	11-152(85)	TIGR01957,nuoB_fam: NADH-quinone oxidoreductase, B subunit,6.7E-78,TIGRFAM,MOLECULAR_FUNCTION,GO:0048038,quinone binding				gnl|BL_ORD_ID|739688 2300020 | nuoB | 375286	3.52e-86
429	136	cds136	fig|6666666.82974.peg.1023	1.6.99.-	Oxidoreductases, Oxidoreductases, Acting on NADH or NADPH, With other acceptors		0.998(0.013)					NADH DEHYDROGENASE [UBIQUINONE] IRON-SULFUR PROTEIN 7, MITOCHONDRIAL,,1.0E-109,PANTHER,
430	136	cds136	fig|6666666.82974.peg.1023	1.6.99.3	NADH dehydrogenase	ec00190 Oxidative phosphorylation|ec01100 Metabolic pathways|				['gnl|BL_ORD_ID|39491 Q42577 | MetaCyc: NADH-DEHYDROG-A-RXN | EC: 1.6.5.3 (NADH:ubiquinone reductase (H+-translocating)); 1.6.99.3 (NADH dehydrogenase)']	11-152(85)	COMPLEX1_20K,Respiratory-chain NADH dehydrogenase 20 Kd subunit signature.,,PROSITE_PATTERNS,MOLECULAR_FUNCTION,GO:0048038,quinone binding
431	136	cds136	fig|6666666.82974.peg.1023	1.6.99.5	NADH dehydrogenase (quinone)	No pathway identified	0.993(0.084)					NDH1_NuoB,NAD(P)H-quinone oxidoreductase subunit K, chloroplastic [ndhK].,,HAMAP,MOLECULAR_FUNCTION,GO:0048038,quinone binding
432	136	cds136	fig|6666666.82974.peg.1023									HydA/Nqo6-like,,1.31E-67,SUPERFAMILY,
433	137	cds137	fig|6666666.82974.peg.3372	2.6.1.-	Transferases, Transferases, Transferring nitrogenous groups, Transaminases (aminotransferases)		0.963(0.168)					Coil,,,COILS,				gnl|BL_ORD_ID|702620 1140336 | aspC | 204773	1.45e-157
434	137	cds137	fig|6666666.82974.peg.3372	2.6.1.57	Aromatic-amino-acid transaminase	ec00270 Cysteine and methionine metabolism|ec00300 Lysine biosynthesis|ec00350 Tyrosine metabolism|ec00360 Phenylalanine metabolism|ec00400 Phenylalanine|ec00401 Novobiocin biosynthesis|ec00950 Isoquinoline alkaloid biosynthesis|ec00960 Tropane|ec01100 Metabolic pathways|ec01110 Biosynthesis of secondary metabolites|ec01130 Biosynthesis of antibiotics|		['gnl|BL_ORD_ID|2656440 har:HEAR2244 tyrB; aromatic amino acid aminotransferase (EC:2.6.1.57); K00832 aromatic-amino-acid transaminase [EC:2.6.1.57]']	1-403(64)			TRANSAMINASE,Aspartate aminotransferase signature,4.9E-38,PRINTS,BIOLOGICAL_PROCESS,GO:0006520,cellular amino acid metabolic process
435	137	cds137	fig|6666666.82974.peg.3372									,,3.4E-98,GENE3D,MOLECULAR_FUNCTION,GO:0003824,catalytic activity
436	137	cds137	fig|6666666.82974.peg.3372									ASPARTATE AMINOTRANSFERASE,,8.3E-200,PANTHER,BIOLOGICAL_PROCESS,GO:0006520,cellular amino acid metabolic process
437	137	cds137	fig|6666666.82974.peg.3372									PLP-dependent transferases,,9.6E-109,SUPERFAMILY,
438	138	cds138	fig|6666666.82974.peg.2194									HTHCRP,CRP bacterial regulatory protein HTH signature,3.0E-11,PRINTS,BIOLOGICAL_PROCESS,GO:0006355,regulation of transcription, DNA-templated				gnl|BL_ORD_ID|487696 1140425 | fnr | 204773	1.85e-102
439	138	cds138	fig|6666666.82974.peg.2194									HTH_CRP,helix_turn_helix, cAMP Regulatory protein,8.1E-15,SMART,BIOLOGICAL_PROCESS,GO:0006355,regulation of transcription, DNA-templated
440	138	cds138	fig|6666666.82974.peg.2194									,,1.2E-24,GENE3D,
441	138	cds138	fig|6666666.82974.peg.2194									FAMILY NOT NAMED,,1.0E-27,PANTHER,
442	138	cds138	fig|6666666.82974.peg.2194									HTH_CRP_1,Crp-type HTH domain signature.,,PROSITE_PATTERNS,BIOLOGICAL_PROCESS,GO:0006355,regulation of transcription, DNA-templated
443	138	cds138	fig|6666666.82974.peg.2194									HTH_CRP_2,Crp-type HTH domain profile.,,PROSITE_PROFILES,MOLECULAR_FUNCTION,GO:0003677,DNA binding
444	138	cds138	fig|6666666.82974.peg.2194									cAMP-binding domain-like,,8.25E-26,SUPERFAMILY,
445	139	cds139	fig|6666666.82974.peg.4978									cNMP,Cyclic nucleotide-monophosphate binding domain,6.5E-7,SMART,	YES	'1-33'	0.556	gnl|BL_ORD_ID|518412 2324027 | crp1 | 381666	2.29e-70
446	139	cds139	fig|6666666.82974.peg.4978									,,1.3E-23,GENE3D,
447	139	cds139	fig|6666666.82974.peg.4978									CAMP RECEPTOR PROTEIN,,3.7E-39,PANTHER,
448	139	cds139	fig|6666666.82974.peg.4978									CNMP_BINDING_3,cAMP/cGMP binding motif profile.,,PROSITE_PROFILES,
449	139	cds139	fig|6666666.82974.peg.4978									cAMP-binding domain-like,,4.06E-25,SUPERFAMILY,
450	140	cds140	fig|6666666.82974.peg.1566									,,1.8E-34,GENE3D,	NO	'1-23'	0.39	gnl|BL_ORD_ID|1931074 2299130 | mma_0573 | 375286	3.72e-130
451	140	cds140	fig|6666666.82974.peg.1566									MAJOR FACILITATOR SUPERFAMILY DOMAIN-CONTAINING PROTEIN-RELATED,,3.2E-50,PANTHER,
452	140	cds140	fig|6666666.82974.peg.1566									MFS,Major facilitator superfamily (MFS) profile.,,PROSITE_PROFILES,
453	140	cds140	fig|6666666.82974.peg.1566									MFS general substrate transporter,,4.58E-50,SUPERFAMILY,
454	141	cds141	fig|6666666.82974.peg.783									SECFTRNLCASE,Bacterial translocase SecF protein signature,3.7E-27,PRINTS,	NO	'1-40'	0.32	gnl|BL_ORD_ID|1023710 2298911 | secF | 375286	5.45e-148	gnl|BL_ORD_ID|10115 11298|vfid|18003|vsiid|30469|ssid|tr|Q8XVW1|Q8XVW1_RALSO_Probable-export_membrane_transmembrane_protein_OS=Ralstonia_solanacearum_GN=secF_PE=4_SV=1|SubName: Full=Probable-export membrane transmembrane protein;	2-311(74)
455	141	cds141	fig|6666666.82974.peg.783									SecD_SecF,Protein export membrane protein,1.1E-60,PFAM,
456	141	cds141	fig|6666666.82974.peg.783									PROTEIN-EXPORT MEMBRANE PROTEIN SEC,,3.9E-76,PANTHER,
457	141	cds141	fig|6666666.82974.peg.783									SecF_B,Protein-export membrane protein SecF [secF].,,HAMAP,MOLECULAR_FUNCTION,GO:0015450,P-P-bond-hydrolysis-driven protein transmembrane transporter activity
458	141	cds141	fig|6666666.82974.peg.783									Multidrug efflux transporter AcrB transmembrane domain,,1.29E-37,SUPERFAMILY,
459	142	cds142	fig|6666666.82974.peg.2533	2.3.1.-	Transferases, Transferases, Acyltransferases, Transferring groups other than amino-acyl groups		0.963(0.168)					Ac-CoA_Ac_transf,,2.6E-129,PIRSF,BIOLOGICAL_PROCESS,GO:0008152,metabolic process	NO	'1-38'	0.021	gnl|BL_ORD_ID|106570 1503396 | Rmet_0106 | 266264	1.48e-173
460	142	cds142	fig|6666666.82974.peg.2533	2.3.1.9	Acetyl-CoA C-acetyltransferase	ec00071 Fatty acid degradation|ec00072 Synthesis and degradation of ketone bodies|ec00280 Valine|ec00310 Lysine degradation|ec00362 Benzoate degradation|ec00380 Tryptophan metabolism|ec00620 Pyruvate metabolism|ec00630 Glyoxylate and dicarboxylate metabolism|ec00640 Propanoate metabolism|ec00650 Butanoate metabolism|ec00720 Carbon fixation pathways in prokaryotes|ec00900 Terpenoid backbone biosyn…				['gnl|BL_ORD_ID|48042 Q9FIK7 | MetaCyc: ACETYL-COA-ACETYLTRANSFER-RXN | EC: 2.3.1.9 (acetyl-CoA C-acetyltransferase)']	5-393(50)	TIGR01930,AcCoA-C-Actrans: acetyl-CoA C-acetyltransferase,1.4E-126,TIGRFAM,BIOLOGICAL_PROCESS,GO:0008152,metabolic process
461	142	cds142	fig|6666666.82974.peg.2533									ACETYL-COA C-ACYLTRANSFERASE,,3.1E-197,PANTHER,
462	142	cds142	fig|6666666.82974.peg.2533									THIOLASE_3,Thiolases active site.,,PROSITE_PATTERNS,BIOLOGICAL_PROCESS,GO:0008152,metabolic process
463	142	cds142	fig|6666666.82974.peg.2533									Thiolase-like,,2.22E-42,SUPERFAMILY,MOLECULAR_FUNCTION,GO:0003824,catalytic activity
464	143	cds143	fig|6666666.82974.peg.3791									,,1.3E-66,GENE3D,
465	143	cds143	fig|6666666.82974.peg.3791									SODIUM-DEPENDENT PHOSPHATE TRANSPORTERS,,8.4E-133,PANTHER,
466	143	cds143	fig|6666666.82974.peg.3791									MFS,Major facilitator superfamily (MFS) profile.,,PROSITE_PROFILES,
467	143	cds143	fig|6666666.82974.peg.3791									MFS general substrate transporter,,2.22E-84,SUPERFAMILY,
468	144	cds144	fig|6666666.82974.peg.893									DUF772,Transposase domain (DUF772),4.2E-10,PFAM,
469	145	cds145	fig|6666666.82974.peg.2275									,,6.1E-21,GENE3D,				gnl|BL_ORD_ID|1895138 2016268 | Bcen_3711 | 331271	3.43e-100
470	145	cds145	fig|6666666.82974.peg.2275									HTH-TYPE TRANSCRIPTIONAL REGULATOR YBHD,,1.7E-57,PANTHER,
471	145	cds145	fig|6666666.82974.peg.2275									HTH_LYSR,LysR-type HTH domain profile.,,PROSITE_PROFILES,MOLECULAR_FUNCTION,GO:0003700,sequence-specific DNA binding transcription factor activity
472	145	cds145	fig|6666666.82974.peg.2275									Winged helix DNA-binding domain,,1.25E-17,SUPERFAMILY,
473	146	cds146	fig|6666666.82974.peg.5	2.8.3.-	Transferases, Transferases, Transferring sulfur-containing groups, CoA-transferases		0.921(0.224)					CoA_trans,Coenzyme A transferase,7.4E-28,SMART,BIOLOGICAL_PROCESS,GO:0008152,metabolic process	YES	'1-16'	0.681	gnl|BL_ORD_ID|1904459 2300038 | scoA | 375286	8.06e-74
474	146	cds146	fig|6666666.82974.peg.5	2.8.3.5	3-oxoacid CoA-transferase	ec00072 Synthesis and degradation of ketone bodies|ec00280 Valine|ec00650 Butanoate metabolism|				['gnl|BL_ORD_ID|19274 P56006 | MetaCyc: RXNI-2 | EC: 2.8.3.5 (3-oxoacid CoA-transferase)']	1-155(63)	TIGR02429,pcaI_scoA_fam: 3-oxoacid CoA-transferase, A subunit,2.1E-57,TIGRFAM,MOLECULAR_FUNCTION,GO:0008410,CoA-transferase activity
475	146	cds146	fig|6666666.82974.peg.5									SUCCINYL-COA:3-KETOACID-COENZYME A TRANSFERASE,,6.5E-93,PANTHER,
476	146	cds146	fig|6666666.82974.peg.5									NagB/RpiA/CoA transferase-like,,2.02E-62,SUPERFAMILY,
477	147	cds147	fig|6666666.82974.peg.964									,,4.2E-20,GENE3D,	NO	'1-125'	0.178	gnl|BL_ORD_ID|1993670 1504897 | Rmet_1610 | 266264	1.8e-154
478	147	cds147	fig|6666666.82974.peg.964									SUBFAMILY NOT NAMED,,1.6E-90,PANTHER,
479	147	cds147	fig|6666666.82974.peg.964									ARGE_DAPE_CPG2_1,ArgE / dapE / ACY1 / CPG2 / yscS family signature 1.,,PROSITE_PATTERNS,MOLECULAR_FUNCTION,GO:0008237,metallopeptidase activity
480	147	cds147	fig|6666666.82974.peg.964									Bacterial exopeptidase dimerisation domain,,9.87E-15,SUPERFAMILY,
481	148	cds148	fig|6666666.82974.peg.5194	1.7.5.1	Nitrate reductase (quinone)	No pathway identified				['gnl|BL_ORD_ID|25712 E1WG01 | MetaCyc: | EC: 1.7.5.1 (nitrate reductase (quinone))']	1-1236(68)	Molybdop_Fe4S4,Molybdopterin oxidoreductase Fe4S4 domain,1.2E-7,SMART,BIOLOGICAL_PROCESS,GO:0055114,oxidation-reduction process	NO	'1-67'	0.244	gnl|BL_ORD_ID|526821 2067666 | Bamb_5711 | 339670	0	gnl|BL_ORD_ID|1598 2484|vfid|2706|vsiid|3042|ssid|VFDB_narG_respiratory_nitrate_reductase_subunit_alpha_NarG_[Mycobacterium_tuberculosis_H37Rv]|respiratory nitrate reductase subunit alpha NarG [Mycobacterium tuberculosis H37Rv]	36-1230(50)
482	148	cds148	fig|6666666.82974.peg.5194	1.7.99.-	Oxidoreductases, Oxidoreductases, Acting on other nitrogenous compounds as donors, With other acceptors		0.976(0.133)					,,1.9E-7,GENE3D,
483	148	cds148	fig|6666666.82974.peg.5194		Nitrate reductase							NITRATE, FROMATE, IRON DEHYDROGENASE,,0.0,PANTHER,
484	148	cds148	fig|6666666.82974.peg.5194									MOLYBDOPTERIN_PROK_2,Prokaryotic molybdopterin oxidoreductases signature 2.,,PROSITE_PATTERNS,MOLECULAR_FUNCTION,GO:0016491,oxidoreductase activity
485	148	cds148	fig|6666666.82974.peg.5194									4FE4S_MOW_BIS_MGD,Prokaryotic molybdopterin oxidoreductases 4Fe-4S domain profile.,,PROSITE_PROFILES,BIOLOGICAL_PROCESS,GO:0055114,oxidation-reduction process
486	148	cds148	fig|6666666.82974.peg.5194									ADC-like,,1.02E-41,SUPERFAMILY,
487	149	cds149	fig|6666666.82974.peg.5542									Entericidin,Entericidin EcnA/B family,2.7E-9,PFAM,CELLULAR_COMPONENT,GO:0016020,membrane	NO	'1-19'	0.127	gnl|BL_ORD_ID|766496 1140502 | HEAR2414 | 204773	2.98e-06
488	149	cds149	fig|6666666.82974.peg.5542									PROKAR_LIPOPROTEIN,Prokaryotic membrane lipoprotein lipid attachment site profile.,,PROSITE_PROFILES,
489	150	cds150	fig|6666666.82974.peg.1123									PHexose_mutarotase,,1.5E-30,PIRSF,	NO	'1-3'	0.067
490	150	cds150	fig|6666666.82974.peg.1123									Aldose_epim,Aldose 1-epimerase,8.4E-34,PFAM,MOLECULAR_FUNCTION,GO:0016853,isomerase activity
491	150	cds150	fig|6666666.82974.peg.1123									APOSPORY-ASSOCIATED PROTEIN C-RELATED,,4.4E-81,PANTHER,
492	150	cds150	fig|6666666.82974.peg.1123									Galactose mutarotase-like,,2.7E-51,SUPERFAMILY,MOLECULAR_FUNCTION,GO:0030246,carbohydrate binding
493	151	cds151	fig|6666666.82974.peg.3878	6.2.1.-	Ligases, Ligases, Forming carbon-sulfur bonds, Acid--thiol ligases		0.998(0.011)					SucCS_beta,,2.9E-238,PIRSF,MOLECULAR_FUNCTION,GO:0003824,catalytic activity	YES	'1-27'	0.519	gnl|BL_ORD_ID|2466757 2064660 | sucC | 339670	0
494	151	cds151	fig|6666666.82974.peg.3878	6.2.1.4	Succinate--CoA ligase (GDP-forming)	ec00020 Citrate cycle |ec00640 Propanoate metabolism|ec01100 Metabolic pathways|ec01110 Biosynthesis of secondary metabolites|ec01120 Microbial metabolism in diverse environments|ec01130 Biosynthesis of antibiotics|				['gnl|BL_ORD_ID|8760 B3TZD8 | MetaCyc: RXN-15363; SUCCCOASYN-RXN | EC: 6.2.1.4 (succinatemdashCoA ligase (GDP-forming)); 6.2.1.5 (succinatemdashCoA ligase (ADP-forming))']	1-384(80)	ATP-grasp_2,ATP-grasp domain,4.3E-78,PFAM,
495	151	cds151	fig|6666666.82974.peg.3878	6.2.1.5	Succinate--CoA ligase (ADP-forming)	ec00020 Citrate cycle |ec00640 Propanoate metabolism|ec00660 C5|ec00720 Carbon fixation pathways in prokaryotes|ec01100 Metabolic pathways|ec01110 Biosynthesis of secondary metabolites|ec01120 Microbial metabolism in diverse environments|ec01130 Biosynthesis of antibiotics|	0.994(0.079)	['gnl|BL_ORD_ID|1089502 bxe:Bxe_A0674 sucC; succinyl-CoA synthetase subunit beta (EC:6.2.1.5); K01903 succinyl-CoA synthetase beta subunit [EC:6.2.1.5]']	1-388(89)	['gnl|BL_ORD_ID|8760 B3TZD8 | MetaCyc: RXN-15363; SUCCCOASYN-RXN | EC: 6.2.1.4 (succinatemdashCoA ligase (GDP-forming)); 6.2.1.5 (succinatemdashCoA ligase (ADP-forming))']	1-384(80)	SUCCINYL-COA SYNTHETASE BETA CHAIN,,9.0E-226,PANTHER,MOLECULAR_FUNCTION,GO:0003824,catalytic activity
496	151	cds151	fig|6666666.82974.peg.3878									SUCCINYL_COA_LIG_3,ATP-citrate lyase / succinyl-CoA ligases family signature 3.,,PROSITE_PATTERNS,
497	151	cds151	fig|6666666.82974.peg.3878									ATP_GRASP,ATP-grasp fold profile.,,PROSITE_PROFILES,MOLECULAR_FUNCTION,GO:0046872,metal ion binding
498	151	cds151	fig|6666666.82974.peg.3878									Succinyl-CoA synthetase domains,,4.32E-55,SUPERFAMILY,
499	152	cds152	fig|6666666.82974.peg.5535	4.2.1.-	Lyases, Lyases, Carbon-oxygen lyases, Hydro-lyases		0.983(0.106)					Trp_syn_beta,,8.0E-221,PIRSF,BIOLOGICAL_PROCESS,GO:0000162,tryptophan biosynthetic process	NO	'1-20'	0.1	gnl|BL_ORD_ID|2536370 2300721 | trpB | 375286	0
500	152	cds152	fig|6666666.82974.peg.5535	4.2.1.20	Tryptophan synthase	ec00260 Glycine|ec00400 Phenylalanine|ec01100 Metabolic pathways|ec01110 Biosynthesis of secondary metabolites|	0.979(0.137)			['gnl|BL_ORD_ID|28057 A6UEI1 | MetaCyc: | EC: 4.2.1.20 (tryptophan synthase)']	30-414(65)	PALP,Pyridoxal-phosphate dependent enzyme,9.7E-43,PFAM,
501	152	cds152	fig|6666666.82974.peg.5535									TRYPTOPHAN SYNTHASE,,4.1E-220,PANTHER,BIOLOGICAL_PROCESS,GO:0006568,tryptophan metabolic process
502	152	cds152	fig|6666666.82974.peg.5535									TRP_SYNTHASE_BETA,Tryptophan synthase beta chain pyridoxal-phosphate attachment site.,,PROSITE_PATTERNS,BIOLOGICAL_PROCESS,GO:0006568,tryptophan metabolic process
503	152	cds152	fig|6666666.82974.peg.5535									Trp_synth_beta,Tryptophan synthase beta chain [trpB].,,HAMAP,BIOLOGICAL_PROCESS,GO:0000162,tryptophan biosynthetic process
504	152	cds152	fig|6666666.82974.peg.5535									Tryptophan synthase beta subunit-like PLP-dependent enzymes,,3.4E-148,SUPERFAMILY,
505	153	cds153	fig|6666666.82974.peg.3288	3.5.1.-	Hydrolases, Hydrolases, Acting on carbon-nitrogen bonds, other than peptide bonds, In linear amides		0.998(0.011)					CN_hydrolase,Carbon-nitrogen hydrolase,3.0E-24,PFAM,MOLECULAR_FUNCTION,GO:0016810,hydrolase activity, acting on carbon-nitrogen (but not peptide) bonds	NO	'1-43'	0.087	gnl|BL_ORD_ID|2458822 2023667 | amiE | 331272	2.9e-170	gnl|BL_ORD_ID|1856 2742|vfid|3224|vsiid|3786|ssid|<locus|HP0294|gene|Unknown|ref|GI:15644922|GeneID:900109|aliphatic_amidase_ aimE _similar_to_GB:M27612_SP:P11436_PID:150980_percentidentity:_75.44;_identified_by_sequence_similarity;putative|aliphatic amidase	1-340(73)
506	153	cds153	fig|6666666.82974.peg.3288	3.5.1.4	Amidase	ec00330 Arginine and proline metabolism|ec00360 Phenylalanine metabolism|ec00380 Tryptophan metabolism|ec00627 Aminobenzoate degradation|ec00643 Styrene degradation|ec01120 Microbial metabolism in diverse environments|	0.994(0.079)			['gnl|BL_ORD_ID|24877 Q9L543 | MetaCyc: | EC: 3.5.1.4 (amidase)']	1-340(77)	SUBFAMILY NOT NAMED,,1.1E-174,PANTHER,
507	153	cds153	fig|6666666.82974.peg.3288									CN_HYDROLASE,Carbon-nitrogen hydrolase domain profile.,,PROSITE_PROFILES,MOLECULAR_FUNCTION,GO:0016810,hydrolase activity, acting on carbon-nitrogen (but not peptide) bonds
508	153	cds153	fig|6666666.82974.peg.3288									Carbon-nitrogen hydrolase,,1.16E-55,SUPERFAMILY,MOLECULAR_FUNCTION,GO:0016810,hydrolase activity, acting on carbon-nitrogen (but not peptide) bonds
509	154	cds154	fig|6666666.82974.peg.4534									EPOXHYDRLASE,Epoxide hydrolase signature,9.0E-14,PRINTS,MOLECULAR_FUNCTION,GO:0003824,catalytic activity
510	154	cds154	fig|6666666.82974.peg.4534									Abhydrolase_6,Alpha/beta hydrolase family,1.7E-30,PFAM,
511	154	cds154	fig|6666666.82974.peg.4534									SUBFAMILY NOT NAMED,,2.2E-67,PANTHER,
512	154	cds154	fig|6666666.82974.peg.4534									alpha/beta-Hydrolases,,2.43E-66,SUPERFAMILY,
513	155	cds155	fig|6666666.82974.peg.1922									PROKAR_LIPOPROTEIN,Prokaryotic membrane lipoprotein lipid attachment site profile.,,PROSITE_PROFILES,
514	156	cds156	fig|6666666.82974.peg.3870									TIGR03562,osmo_induc_OsmC: peroxiredoxin, OsmC subfamily,8.0E-56,TIGRFAM,MOLECULAR_FUNCTION,GO:0004601,peroxidase activity	NO	'1-29'	0.076	gnl|BL_ORD_ID|181505 1969985 | Nmul_A1538 | 323848	3.55e-40
515	156	cds156	fig|6666666.82974.peg.3870									OsmC-like,,2.09E-38,SUPERFAMILY,BIOLOGICAL_PROCESS,GO:0006979,response to oxidative stress
516	157	cds157	fig|6666666.82974.peg.4745									FLGLRINGFLGH,Flagellar L-ring protein signature,9.1E-18,PRINTS,BIOLOGICAL_PROCESS,GO:0071973,bacterial-type flagellum-dependent cell motility	NO	'1-15'	0.042	gnl|BL_ORD_ID|2687570 1140005 | flgH | 204773	4.63e-68
517	157	cds157	fig|6666666.82974.peg.4745									FlgH,Flagellar L-ring protein,2.8E-57,PFAM,BIOLOGICAL_PROCESS,GO:0071973,bacterial-type flagellum-dependent cell motility
518	157	cds157	fig|6666666.82974.peg.4745									PROKAR_LIPOPROTEIN,Prokaryotic membrane lipoprotein lipid attachment site profile.,,PROSITE_PROFILES,
519	158	cds158	fig|6666666.82974.peg.502									Haemagg_act,haemagglutination activity domain,1.3E-43,SMART,	YES	'1-17'	0.547
520	158	cds158	fig|6666666.82974.peg.502									TIGR01901,adhes_NPXG: filamentous hemagglutinin family N-terminal domain,4.0E-25,TIGRFAM,
521	158	cds158	fig|6666666.82974.peg.502									FAMILY NOT NAMED,,2.9E-40,PANTHER,
522	158	cds158	fig|6666666.82974.peg.502									Pectin lyase-like,,6.59E-50,SUPERFAMILY,
523	159	cds159	fig|6666666.82974.peg.3326									ALDKETRDTASE,Aldo-keto reductase signature,2.0E-5,PRINTS,BIOLOGICAL_PROCESS,GO:0055114,oxidation-reduction process				gnl|BL_ORD_ID|70118 1799940 | Bpro_0462 | 296591	2.56e-146
524	159	cds159	fig|6666666.82974.peg.3326									,,2.5E-91,GENE3D,
525	159	cds159	fig|6666666.82974.peg.3326									ARYL-ALCOHOL DEHYDROGENASE YPL088W-RELATED,,2.7E-117,PANTHER,
526	159	cds159	fig|6666666.82974.peg.3326									NAD(P)-linked oxidoreductase,,6.94E-93,SUPERFAMILY,
527	160	cds160	fig|6666666.82974.peg.4177									Coil,,,COILS,	NO	'1-35'	0.111
528	160	cds160	fig|6666666.82974.peg.4177									PAS,PAS domain,6.3E-7,SMART,MOLECULAR_FUNCTION,GO:0004871,signal transducer activity
529	160	cds160	fig|6666666.82974.peg.4177									,,6.5E-29,GENE3D,
530	160	cds160	fig|6666666.82974.peg.4177									SUBFAMILY NOT NAMED,,2.0E-29,PANTHER,
531	160	cds160	fig|6666666.82974.peg.4177									PAS,PAS repeat profile.,,PROSITE_PROFILES,MOLECULAR_FUNCTION,GO:0004871,signal transducer activity
532	160	cds160	fig|6666666.82974.peg.4177									PYP-like sensor domain (PAS domain),,9.34E-22,SUPERFAMILY,MOLECULAR_FUNCTION,GO:0004871,signal transducer activity
533	161	cds161	fig|6666666.82974.peg.5220									Nitrate_red_del,Nitrate reductase delta subunit,7.8E-27,PFAM,				gnl|BL_ORD_ID|1338918 1538982 | narJ | 267608	1.16e-67
534	161	cds161	fig|6666666.82974.peg.5220									NITRATE REDUCTASE MOLYBDENUM COFACTOR ASSEMBLY CHAPERONE NARJ-RELATED,,2.5E-38,PANTHER,
535	161	cds161	fig|6666666.82974.peg.5220									TorD-like,,4.45E-33,SUPERFAMILY,
536	162	cds162	fig|6666666.82974.peg.2767									Coil,,,COILS,	YES	'1-40'	0.556	gnl|BL_ORD_ID|339898 2300691 | rpoS | 375286	3.16e-139	gnl|BL_ORD_ID|7258 8145|vfid|10203|vsiid|12603|ssid|VFDB_rpoS_RNA_polymerase_sigma_factor_RpoS_[Salmonella_typhimurium_LT2]|RNA polymerase sigma factor RpoS [Salmonella typhimurium LT2]	30-317(53)
537	162	cds162	fig|6666666.82974.peg.2767									SIGMA70FCT,Major sigma-70 factor signature,5.5E-24,PRINTS,BIOLOGICAL_PROCESS,GO:0006352,DNA-templated transcription, initiation
538	162	cds162	fig|6666666.82974.peg.2767									Sigma70_r1_2,Sigma-70 factor, region 1.2,5.2E-10,PFAM,BIOLOGICAL_PROCESS,GO:0006355,regulation of transcription, DNA-templated
539	162	cds162	fig|6666666.82974.peg.2767									RNA POLYMERASE SIGMA FACTOR RPO,,3.5E-107,PANTHER,
540	162	cds162	fig|6666666.82974.peg.2767									SIGMA70_2,Sigma-70 factors family signature 2.,,PROSITE_PATTERNS,BIOLOGICAL_PROCESS,GO:0006352,DNA-templated transcription, initiation
541	162	cds162	fig|6666666.82974.peg.2767									Sigma70_RpoS,RNA polymerase sigma factor RpoS [rpoS].,,HAMAP,BIOLOGICAL_PROCESS,GO:0006352,DNA-templated transcription, initiation
542	162	cds162	fig|6666666.82974.peg.2767									Sigma3 and sigma4 domains of RNA polymerase sigma factors,,7.85E-23,SUPERFAMILY,MOLECULAR_FUNCTION,GO:0016987,sigma factor activity
543	163	cds163	fig|6666666.82974.peg.3126									TrbC,TrbC/VIRB2 family,3.6E-25,PFAM,	NO	'1-26'	0.347	gnl|BL_ORD_ID|446509 2255244 | Pnap_4196 | 365044	4.01e-33	gnl|BL_ORD_ID|17096 19013|vfid|42615|vsiid|63452|ssid|SpdA_protein_[Streptomyces_coelicolor_A3 2 ]|SpdA protein [Streptomyces coelicolor A3 2 ]	2-21(55)
544	164	cds164	fig|6666666.82974.peg.2997		Arginase							EI24,Etoposide-induced protein 2.4 (EI24),2.4E-30,PFAM,				gnl|BL_ORD_ID|1349522 1138964 | HEAR0809 | 204773	7.37e-101
545	165	cds165	fig|6666666.82974.peg.5529	2.4.2.-	Transferases, Transferases, Glycosyltransferases, Pentosyltransferases		0.963(0.168)					Pur1,,4.7E-204,PIRSF,MOLECULAR_FUNCTION,GO:0004044,amidophosphoribosyltransferase activity	NO	'1-88'	0.106	gnl|BL_ORD_ID|312708 2300715 | purF | 375286	0
546	165	cds165	fig|6666666.82974.peg.5529	2.4.2.14	Amidophosphoribosyltransferase	ec00230 Purine metabolism|ec00250 Alanine|ec01100 Metabolic pathways|ec01110 Biosynthesis of secondary metabolites|ec01130 Biosynthesis of antibiotics|	0.946(0.228)			['gnl|BL_ORD_ID|23986 P0AG16 | MetaCyc: PRPPAMIDOTRANS-RXN | EC: 2.4.2.14 (amidophosphoribosyltransferase)']	1-491(57)	Pribosyltran,Phosphoribosyl transferase domain,1.0E-14,PFAM,BIOLOGICAL_PROCESS,GO:0009116,nucleoside metabolic process
547	165	cds165	fig|6666666.82974.peg.5529									SUBFAMILY NOT NAMED,,2.3E-271,PANTHER,
548	165	cds165	fig|6666666.82974.peg.5529									GATASE_TYPE_2,Glutamine amidotransferase type 2 domain profile.,,PROSITE_PROFILES,
549	165	cds165	fig|6666666.82974.peg.5529									N-terminal nucleophile aminohydrolases (Ntn hydrolases),,5.83E-65,SUPERFAMILY,
550	166	cds166	fig|6666666.82974.peg.238	4.1.1.-	Lyases, Lyases, Carbon-carbon lyases, Carboxy-lyases			['gnl|BL_ORD_ID|1773893 reh:H16_A3372 ubiX2; 3-octaprenyl-4-hydroxybenzoate carboxy-lyase (EC:4.1.1.-); K03186 3-octaprenyl-4-hydroxybenzoate carboxy-lyase UbiX [EC:4.1.1.-]']	7-195(71)			TIGR00421,ubiX_pad: polyprenyl P-hydroxybenzoate and phenylacrylic acid decarboxylases,6.3E-72,TIGRFAM,	NO	'1-49'	0.413	gnl|BL_ORD_ID|1515738 2327032 | ubiX2 | 381666	6.74e-78
551	166	cds166	fig|6666666.82974.peg.238	EC:						['gnl|BL_ORD_ID|17883 D5KB59 | MetaCyc: RXN-13093 | EC: ']	1-196(65)	3-OCTAPRENYL-4-HYDROXYBENZOATE CARBOXY-LYASE,,2.6E-81,PANTHER,
552	166	cds166	fig|6666666.82974.peg.238									Homo-oligomeric flavin-containing Cys decarboxylases, HFCD,,2.88E-60,SUPERFAMILY,MOLECULAR_FUNCTION,GO:0003824,catalytic activity
553	167	cds167	fig|6666666.82974.peg.706									,,6.5E-59,GENE3D,MOLECULAR_FUNCTION,GO:0003824,catalytic activity				gnl|BL_ORD_ID|756496 1270187 | blr7583 | 224911	2.68e-83
554	167	cds167	fig|6666666.82974.peg.706									FUMARYLACETOACETATE HYDROLASE DOMAIN-CONTAINING PROTEIN 2A,,4.4E-68,PANTHER,
555	167	cds167	fig|6666666.82974.peg.706									FAH,,2.09E-57,SUPERFAMILY,MOLECULAR_FUNCTION,GO:0003824,catalytic activity
556	168	cds168	fig|6666666.82974.peg.605									Fe-ADH,Iron-containing alcohol dehydrogenase,4.6E-101,PFAM,MOLECULAR_FUNCTION,GO:0016491,oxidoreductase activity	YES	'1-19'	0.65	gnl|BL_ORD_ID|2384071 941123 | gbd | 160488	7.95e-161
557	168	cds168	fig|6666666.82974.peg.605									ALCOHOL DEHYDROGENASE,,2.0E-97,PANTHER,
558	168	cds168	fig|6666666.82974.peg.605									ADH_IRON_1,Iron-containing alcohol dehydrogenases signature 1.,,PROSITE_PATTERNS,MOLECULAR_FUNCTION,GO:0046872,metal ion binding
559	168	cds168	fig|6666666.82974.peg.605									Dehydroquinate synthase-like,,2.36E-108,SUPERFAMILY,
560	169	cds169	fig|6666666.82974.peg.5496	5.3.1.22	Hydroxypyruvate isomerase	ec00630 Glyoxylate and dicarboxylate metabolism|ec01100 Metabolic pathways|		['gnl|BL_ORD_ID|2654643 har:HEAR0333 hyi; hydroxypyruvate isomerase (EC:5.3.1.22); K01816 hydroxypyruvate isomerase [EC:5.3.1.22]']	1-259(71)	['gnl|BL_ORD_ID|10241 P30147 | MetaCyc: RXN0-305 | EC: 5.3.1.22 (hydroxypyruvate isomerase)']	1-253(56)	HyI,,2.4E-120,PIRSF,				gnl|BL_ORD_ID|335178 1138522 | hyi | 204773	2.77e-109
561	169	cds169	fig|6666666.82974.peg.5496									AP_endonuc_2,Xylose isomerase-like TIM barrel,1.4E-30,PFAM,
562	169	cds169	fig|6666666.82974.peg.5496									HYDROXYPYRUVATE ISOMERASE,,4.6E-133,PANTHER,
563	169	cds169	fig|6666666.82974.peg.5496									Xylose isomerase-like,,2.49E-83,SUPERFAMILY,
564	170	cds170	fig|6666666.82974.peg.4717									TPR,Tetratricopeptide repeats,8.7E-42,SMART,MOLECULAR_FUNCTION,GO:0005515,protein binding	NO	'1-24'	0.051
565	170	cds170	fig|6666666.82974.peg.4717									,,1.8E-13,GENE3D,
566	170	cds170	fig|6666666.82974.peg.4717									TETRATRICOPEPTIDE REPEAT PROTEIN, TPR,,3.8E-59,PANTHER,
567	170	cds170	fig|6666666.82974.peg.4717									TPR,TPR repeat profile.,,PROSITE_PROFILES,MOLECULAR_FUNCTION,GO:0005515,protein binding
568	170	cds170	fig|6666666.82974.peg.4717									UDP-Glycosyltransferase/glycogen phosphorylase,,1.07E-24,SUPERFAMILY,
569	171	cds171	fig|6666666.82974.peg.4578									Acetyltransf_5,Acetyltransferase (GNAT) domain,1.2E-34,PFAM,
570	171	cds171	fig|6666666.82974.peg.4578									Acyl-CoA N-acyltransferases (Nat),,2.21E-43,SUPERFAMILY,
571	172	cds172	fig|6666666.82974.peg.4329									,,3.2E-32,GENE3D,	NO	'1-225'	0.038
572	172	cds172	fig|6666666.82974.peg.4329									MAJOR FACILITATOR SUPERFAMILY DOMAIN-CONTAINING PROTEIN-RELATED,,2.4E-30,PANTHER,
573	172	cds172	fig|6666666.82974.peg.4329									MFS,Major facilitator superfamily (MFS) profile.,,PROSITE_PROFILES,
574	172	cds172	fig|6666666.82974.peg.4329									MFS general substrate transporter,,2.35E-40,SUPERFAMILY,
575	173	cds173	fig|6666666.82974.peg.4838									TPR,Tetratricopeptide repeats,2.0E-8,SMART,MOLECULAR_FUNCTION,GO:0005515,protein binding
576	173	cds173	fig|6666666.82974.peg.4838									,,6.6E-19,GENE3D,MOLECULAR_FUNCTION,GO:0005515,protein binding
577	173	cds173	fig|6666666.82974.peg.4838									TETRATRICOPEPTIDE REPEAT PROTEIN, TPR,,3.6E-15,PANTHER,
578	173	cds173	fig|6666666.82974.peg.4838									TPR_REGION,TPR repeat region circular profile.,,PROSITE_PROFILES,MOLECULAR_FUNCTION,GO:0005515,protein binding
579	173	cds173	fig|6666666.82974.peg.4838									TPR-like,,1.64E-10,SUPERFAMILY,
580	174	cds174	fig|6666666.82974.peg.1909									Coil,,,COILS,	NO	'1-17'	0.261
581	174	cds174	fig|6666666.82974.peg.1909									PCRF,,1.3E-64,SMART,MOLECULAR_FUNCTION,GO:0016149,translation release factor activity, codon specific
582	174	cds174	fig|6666666.82974.peg.1909									RF-1,RF-1 domain,6.3E-42,PFAM,MOLECULAR_FUNCTION,GO:0003747,translation release factor activity
583	174	cds174	fig|6666666.82974.peg.1909									PEPTIDE CHAIN RELEASE FACTOR 1, MITOCHONDRIAL,,3.8E-165,PANTHER,
584	174	cds174	fig|6666666.82974.peg.1909									RF_PROK_I,Prokaryotic-type class I peptide chain release factors signature.,,PROSITE_PATTERNS,MOLECULAR_FUNCTION,GO:0003747,translation release factor activity
585	174	cds174	fig|6666666.82974.peg.1909									Rel_fac_1,Peptide chain release factor 1 [prfA].,,HAMAP,MOLECULAR_FUNCTION,GO:0016149,translation release factor activity, codon specific
586	174	cds174	fig|6666666.82974.peg.1909									Release factor,,4.32E-138,SUPERFAMILY,
587	175	cds175	fig|6666666.82974.peg.644									UCP014995,,1.7E-90,PIRSF,				gnl|BL_ORD_ID|2698120 1141453 | HEAR3395 | 204773	2.86e-59
588	175	cds175	fig|6666666.82974.peg.644									DUF2271,Predicted periplasmic protein (DUF2271),1.1E-50,PFAM,
589	176	cds176	fig|6666666.82974.peg.1664	3.5.1.68	N-formylglutamate deformylase	ec00340 Histidine metabolism|ec00630 Glyoxylate and dicarboxylate metabolism|				['gnl|BL_ORD_ID|40727 O31201 | MetaCyc: N-FORMYLGLUTAMATE-DEFORMYLASE-RXN | EC: 3.5.1.68 (N-formylglutamate deformylase)']	5-248(54)	TIGR02017,hutG_amidohyd: N-formylglutamate deformylase,4.2E-112,TIGRFAM,				gnl|BL_ORD_ID|2022890 2398696 | Veis_4694 | 391735	1.08e-86
590	176	cds176	fig|6666666.82974.peg.1664									Zn-dependent exopeptidases,,1.98E-83,SUPERFAMILY,
591	177	cds177	fig|6666666.82974.peg.4267									TIGR03304,OMP85_target: outer membrane insertion C-terminal signal,0.0075,TIGRFAM,	YES	'1-20'	0.716	gnl|BL_ORD_ID|951514 1140349 | HEAR2258 | 204773	1.14e-77
592	177	cds177	fig|6666666.82974.peg.4267									OMPA-like,,2.04E-29,SUPERFAMILY,CELLULAR_COMPONENT,GO:0016021,integral component of membrane
593	178	cds178	fig|6666666.82974.peg.4311									Coil,,,COILS,
594	179	cds179	fig|6666666.82974.peg.94	3.6.4.6	Vesicle-fusing ATPase	No pathway identified				['gnl|BL_ORD_ID|46048 P52917 | MetaCyc: | EC: 3.6.4.6 (vesicle-fusing ATPase)']	100-124(56)	DNAC_TnpB_IstB,,6.5E-88,PIRSF,				gnl|BL_ORD_ID|223920 1310417 | Ajs_0835 | 232721	7.12e-146
595	179	cds179	fig|6666666.82974.peg.94									IstB_IS21,IstB-like ATP binding protein,1.6E-39,PFAM,MOLECULAR_FUNCTION,GO:0005524,ATP binding
596	179	cds179	fig|6666666.82974.peg.94									CHROMOSOMAL REPLICATION INITIATOR PROTEIN DNAA,,2.0E-30,PANTHER,
597	179	cds179	fig|6666666.82974.peg.94									P-loop containing nucleoside triphosphate hydrolases,,4.86E-22,SUPERFAMILY,
598	180	cds180	fig|6666666.82974.peg.4841									PROKAR_LIPOPROTEIN,Prokaryotic membrane lipoprotein lipid attachment site profile.,,PROSITE_PROFILES,
599	181	cds181	fig|6666666.82974.peg.1912									Trans_reg_C,Transcriptional regulatory protein, C terminal,3.0E-17,SMART,MOLECULAR_FUNCTION,GO:0003677,DNA binding
600	181	cds181	fig|6666666.82974.peg.1912									Trans_reg_C,Transcriptional regulatory protein, C terminal,1.3E-17,PFAM,MOLECULAR_FUNCTION,GO:0003677,DNA binding
601	181	cds181	fig|6666666.82974.peg.1912									RESPONSE REGULATOR OF TWO-COMPONENT SYSTEM,,3.9E-26,PANTHER,
602	181	cds181	fig|6666666.82974.peg.1912									C-terminal effector domain of the bipartite response regulators,,1.38E-21,SUPERFAMILY,MOLECULAR_FUNCTION,GO:0003677,DNA binding
603	182	cds182	fig|6666666.82974.peg.4097									HTH_42,Winged helix DNA-binding domain,4.7E-70,PFAM,	NO	'1-27'	0.026	gnl|BL_ORD_ID|30187 1267877 | blr2419 | 224911	2.24e-124
604	182	cds182	fig|6666666.82974.peg.4097									UNCHARACTERIZED,,5.1E-97,PANTHER,
605	183	cds183	fig|6666666.82974.peg.3952	2.7.1.-	Transferases, Transferases, Transferring phosphorous-containing groups, Phosphotransferases with an alcohol group as acceptor		0.983(0.106)					IspE,,1.1E-117,PIRSF,BIOLOGICAL_PROCESS,GO:0016114,terpenoid biosynthetic process				gnl|BL_ORD_ID|1096728 2301684 | ispE | 375286	1.18e-109
606	183	cds183	fig|6666666.82974.peg.3952	2.7.1.148	4-(cytidine 5'-diphospho)-2-C-methyl-D-erythritol kinase	ec00900 Terpenoid backbone biosynthesis|ec01100 Metabolic pathways|ec01110 Biosynthesis of secondary metabolites|ec01130 Biosynthesis of antibiotics|	0.979(0.137)	['gnl|BL_ORD_ID|2812563 hse:Hsero_3918 ipk; 4-diphosphocytidyl-2C-methyl-D-erythritol kinase (EC:2.7.1.148); K00919 4-diphosphocytidyl-2-C-methyl-D-erythritol kinase [EC:2.7.1.148]']	1-289(76)	['gnl|BL_ORD_ID|44591 Q8FI04 | MetaCyc: | EC: 2.7.1.148 (4-(cytidine 5prime-diphospho)-2-C-methyl-D-erythritol kinase)']	9-283(50)	TIGR00154,ispE: 4-(cytidine 5'-diphospho)-2-C-methyl-D-erythritol kinase,3.4E-83,TIGRFAM,BIOLOGICAL_PROCESS,GO:0016114,terpenoid biosynthetic process
607	183	cds183	fig|6666666.82974.peg.3952									4-DIPHOSPHOCYTIDYL-2-C-METHYL-D-ERYTHRITOL KINASE, CHLOROPLASTIC,,1.7E-65,PANTHER,BIOLOGICAL_PROCESS,GO:0016114,terpenoid biosynthetic process
608	183	cds183	fig|6666666.82974.peg.3952									IspE,4-diphosphocytidyl-2-C-methyl-D-erythritol kinase [ispE].,,HAMAP,BIOLOGICAL_PROCESS,GO:0016114,terpenoid biosynthetic process
609	183	cds183	fig|6666666.82974.peg.3952									Ribosomal protein S5 domain 2-like,,6.15E-46,SUPERFAMILY,
610	184	cds184	fig|6666666.82974.peg.2854									Saccharop_dh,Saccharopine dehydrogenase,3.3E-17,PFAM,BIOLOGICAL_PROCESS,GO:0055114,oxidation-reduction process	NO	'1-35'	0.134
611	184	cds184	fig|6666666.82974.peg.2854									SUBFAMILY NOT NAMED,,3.1E-19,PANTHER,
612	184	cds184	fig|6666666.82974.peg.2854									NAD(P)-binding Rossmann-fold domains,,2.12E-14,SUPERFAMILY,
613	185	cds185	fig|6666666.82974.peg.2711	2.8.3.-	Transferases, Transferases, Transferring sulfur-containing groups, CoA-transferases		0.976(0.133)					CoA_trans,Coenzyme A transferase,5.5E-68,SMART,MOLECULAR_FUNCTION,GO:0008410,CoA-transferase activity	NO	'1-30'	0.108	gnl|BL_ORD_ID|1346742 1139922 | scoB | 204773	2.7e-92
614	185	cds185	fig|6666666.82974.peg.2711	2.8.3.5	3-oxoacid CoA-transferase	ec00072 Synthesis and degradation of ketone bodies|ec00280 Valine|ec00650 Butanoate metabolism|		['gnl|BL_ORD_ID|2656033 har:HEAR1806 atoA; acetyl-CoA:acetoacetyl-CoA transferase subunit beta (EC:2.8.3.5); K01029 3-oxoacid CoA-transferase subunit B [EC:2.8.3.5]']	1-201(81)	['gnl|BL_ORD_ID|10197 P56007 | MetaCyc: RXNI-2 | EC: 2.8.3.5 (3-oxoacid CoA-transferase)']	1-198(59)	,,6.2E-84,GENE3D,
615	185	cds185	fig|6666666.82974.peg.2711									KETOACID-COENZYME A TRANSFERASE,,4.3E-114,PANTHER,MOLECULAR_FUNCTION,GO:0008410,CoA-transferase activity
616	185	cds185	fig|6666666.82974.peg.2711									COA_TRANSF_2,Coenzyme A transferases signature 2.,,PROSITE_PATTERNS,BIOLOGICAL_PROCESS,GO:0008152,metabolic process
617	185	cds185	fig|6666666.82974.peg.2711									NagB/RpiA/CoA transferase-like,,3.18E-66,SUPERFAMILY,
618	186	cds186	fig|6666666.82974.peg.3280	6.3.5.5	Carbamoyl-phosphate synthase (glutamine-hydrolyzing)	ec00240 Pyrimidine metabolism|ec00250 Alanine|ec01100 Metabolic pathways|							NO	'1-16'	0.117
619	187	cds187	fig|6666666.82974.peg.3200									DUF347,Repeat of Unknown Function (DUF347),5.9E-58,PFAM,	NO	'1-28'	0.039	gnl|BL_ORD_ID|2297612 936606 | Daro_2301 | 159087	5.42e-128
620	188	cds188	fig|6666666.82974.peg.4206									Transgly_assoc,Transglycosylase associated protein,2.5E-14,PFAM,CELLULAR_COMPONENT,GO:0016021,integral component of membrane	NO	'1-16'	0.102	gnl|BL_ORD_ID|293394 2013109 | Bcen_0533 | 331271	1.31e-22
621	189	cds189	fig|6666666.82974.peg.1671										NO	'1-35'	0.111
622	190	cds190	fig|6666666.82974.peg.4555	4.3.2.3	Ureidoglycolate lyase	ec00230 Purine metabolism|ec01100 Metabolic pathways|				['gnl|BL_ORD_ID|32779 Q39BA7 | MetaCyc: | EC: 4.3.2.3 (ureidoglycolate lyase)']	1-281(70)	FAA_hydrolase,Fumarylacetoacetate (FAA) hydrolase family,5.6E-66,PFAM,BIOLOGICAL_PROCESS,GO:0008152,metabolic process	YES	'1-27'	0.762	gnl|BL_ORD_ID|1083081 2441336 | Spro_0639 | 399741	1.78e-126
623	190	cds190	fig|6666666.82974.peg.4555									SUBFAMILY NOT NAMED,,6.6E-110,PANTHER,
624	190	cds190	fig|6666666.82974.peg.4555									FAH,,8.5E-78,SUPERFAMILY,BIOLOGICAL_PROCESS,GO:0008152,metabolic process
625	191	cds191	fig|6666666.82974.peg.4291									Resolvase,Resolvase, N terminal domain,8.0E-37,SMART,BIOLOGICAL_PROCESS,GO:0006310,DNA recombination	NO	'1-30'	0.085	gnl|BL_ORD_ID|263252 2302017 | mma_3460 | 375286	0	gnl|BL_ORD_ID|13764 15681|vfid|35952|vsiid|56789|ssid|recombinase_[Bradyrhizobium_japonicum_USDA_110]|recombinase [Bradyrhizobium japonicum USDA 110]	18-520(57)
626	191	cds191	fig|6666666.82974.peg.4291									Recombinase,Recombinase,7.6E-18,PFAM,
627	191	cds191	fig|6666666.82974.peg.4291									DNA-INVERTASE FROM LAMBDOID PROPHAGE,,1.0E-75,PANTHER,
628	191	cds191	fig|6666666.82974.peg.4291									Resolvase-like,,7.46E-24,SUPERFAMILY,BIOLOGICAL_PROCESS,GO:0006310,DNA recombination
629	192	cds192	fig|6666666.82974.peg.2806									LeuE,,1.5E-45,PIRSF,CELLULAR_COMPONENT,GO:0016020,membrane	NO	'1-36'	0.029	gnl|BL_ORD_ID|1222530 1802090 | Bpro_2660 | 296591	3.07e-77
630	192	cds192	fig|6666666.82974.peg.2806									LysE,LysE type translocator,1.4E-28,PFAM,CELLULAR_COMPONENT,GO:0016020,membrane
631	192	cds192	fig|6666666.82974.peg.2806									ARGININE EXPORTER PROTEIN ARGO,,2.1E-15,PANTHER,
632	193	cds193	fig|6666666.82974.peg.4640									,,1.5E-23,GENE3D,	NO	'1-30'	0.049	gnl|BL_ORD_ID|1298507 2058037 | Rfer_0496 | 338969	1.32e-135
633	193	cds193	fig|6666666.82974.peg.4640									MITOCHONDRIAL METAL TRANSPORTER 1-RELATED,,5.7E-89,PANTHER,
634	193	cds193	fig|6666666.82974.peg.4640									Cation efflux protein cytoplasmic domain-like,,5.62E-20,SUPERFAMILY,
635	194	cds194	fig|6666666.82974.peg.4847									,,3.9E-16,GENE3D,
636	194	cds194	fig|6666666.82974.peg.4847									GLYCOSYL TRANSFERASE,,1.0E-18,PANTHER,
637	194	cds194	fig|6666666.82974.peg.4847									Nucleotide-diphospho-sugar transferases,,7.79E-22,SUPERFAMILY,
638	195	cds195	fig|6666666.82974.peg.3724	5.3.1.13	Arabinose-5-phosphate isomerase	ec00540 Lipopolysaccharide biosynthesis|ec01100 Metabolic pathways|				['gnl|BL_ORD_ID|25751 P45395 | MetaCyc: DARAB5PISOM-RXN | EC: 5.3.1.13 (arabinose-5-phosphate isomerase)']	17-334(55)	KdsD_KpsF,,7.9E-186,PIRSF,MOLECULAR_FUNCTION,GO:0016853,isomerase activity				gnl|BL_ORD_ID|468196 1141170 | kdsD | 204773	2.49e-138
639	195	cds195	fig|6666666.82974.peg.3724									CBS,CBS domain,1.3E-19,PFAM,MOLECULAR_FUNCTION,GO:0030554,adenyl nucleotide binding
640	195	cds195	fig|6666666.82974.peg.3724									ARABINOSE 5-PHOSPHATE ISOMERASE GUTQ-RELATED,,3.3E-53,PANTHER,
641	195	cds195	fig|6666666.82974.peg.3724									CBS,CBS domain profile.,,PROSITE_PROFILES,MOLECULAR_FUNCTION,GO:0030554,adenyl nucleotide binding
642	195	cds195	fig|6666666.82974.peg.3724									SIS domain,,6.9E-66,SUPERFAMILY,
643	196	cds196	fig|6666666.82974.peg.3743	1.1.1.-	Oxidoreductases, Oxidoreductases, Acting on the CH-OH group of donors, With NAD(+) or NADP(+) as acceptor		0.766(0.383)					SDRFAMILY,Short-chain dehydrogenase/reductase (SDR) superfamily signature,1.7E-11,PRINTS,MOLECULAR_FUNCTION,GO:0016491,oxidoreductase activity	NO	'1-19'	0.232	gnl|BL_ORD_ID|279771 1509088 | Rmet_5825 | 266264	4.62e-122
644	196	cds196	fig|6666666.82974.peg.3743									PKS_KR,,1.7E-4,SMART,
645	196	cds196	fig|6666666.82974.peg.3743									adh_short,short chain dehydrogenase,5.5E-34,PFAM,MOLECULAR_FUNCTION,GO:0016491,oxidoreductase activity
646	196	cds196	fig|6666666.82974.peg.3743									FAMILY NOT NAMED,,1.1E-75,PANTHER,
647	196	cds196	fig|6666666.82974.peg.3743									ADH_SHORT,Short-chain dehydrogenases/reductases family signature.,,PROSITE_PATTERNS,MOLECULAR_FUNCTION,GO:0016491,oxidoreductase activity
648	196	cds196	fig|6666666.82974.peg.3743									NAD(P)-binding Rossmann-fold domains,,3.44E-70,SUPERFAMILY,
649	197	cds197	fig|6666666.82974.peg.5465	6.3.5.1	NAD(+) synthase (glutamine-hydrolyzing)	ec00760 Nicotinate and nicotinamide metabolism|ec01100 Metabolic pathways|				['gnl|BL_ORD_ID|2413 B0V8W9 | MetaCyc: | EC: 6.3.5.1 (NAD+ synthase (glutamine-hydrolysing))']	2-533(50)	Coil,,,COILS,
650	197	cds197	fig|6666666.82974.peg.5465									NADS_GAT,,1.2E-264,PIRSF,BIOLOGICAL_PROCESS,GO:0009435,NAD biosynthetic process
651	197	cds197	fig|6666666.82974.peg.5465									TIGR00552,nadE: NAD+ synthetase,6.0E-59,TIGRFAM,MOLECULAR_FUNCTION,GO:0003952,NAD+ synthase (glutamine-hydrolyzing) activity
652	197	cds197	fig|6666666.82974.peg.5465									NH(3)/GLUTAMINE-DEPENDENT NAD(+) SYNTHETASE,,1.1E-147,PANTHER,
653	197	cds197	fig|6666666.82974.peg.5465									CN_HYDROLASE,Carbon-nitrogen hydrolase domain profile.,,PROSITE_PROFILES,MOLECULAR_FUNCTION,GO:0016810,hydrolase activity, acting on carbon-nitrogen (but not peptide) bonds
654	197	cds197	fig|6666666.82974.peg.5465									Carbon-nitrogen hydrolase,,2.09E-63,SUPERFAMILY,MOLECULAR_FUNCTION,GO:0016810,hydrolase activity, acting on carbon-nitrogen (but not peptide) bonds
655	198	cds198	fig|6666666.82974.peg.4853	3.6.3.-	Hydrolases, Hydrolases, Acting on acid anhydrides, Acting on acid anhydrides; catalyzing transmembrane movement of substances		0.766(0.383)					HATPASE,H+-transporting ATPase (proton pump) signature,4.6E-21,PRINTS,BIOLOGICAL_PROCESS,GO:0006812,cation transport	NO	'1-17'	0.068	gnl|BL_ORD_ID|1109519 1970090 | Nmul_A1648 | 323848	0
656	198	cds198	fig|6666666.82974.peg.4853	3.6.3.8	Calcium-transporting ATPase	No pathway identified		['gnl|BL_ORD_ID|32271 lch:Lcho_2036 HAD superfamily P-type ATPase (EC:3.6.3.8); K01537 Ca2+-transporting ATPase [EC:3.6.3.8]']	9-839(62)			Cation_ATPase_N,Cation transporter/ATPase, N-terminus,0.0024,SMART,
657	198	cds198	fig|6666666.82974.peg.4853									Hydrolase,haloacid dehalogenase-like hydrolase,5.7E-34,PFAM,
658	198	cds198	fig|6666666.82974.peg.4853									SODIUM TRANSPORT ATPASE 1-RELATED,,6.0E-232,PANTHER,
659	198	cds198	fig|6666666.82974.peg.4853									ATPASE_E1_E2,E1-E2 ATPases phosphorylation site.,,PROSITE_PATTERNS,
660	198	cds198	fig|6666666.82974.peg.4853									Calcium ATPase, transmembrane domain M,,1.44E-81,SUPERFAMILY,
661	199	cds199	fig|6666666.82974.peg.2910	2.7.7.-	Transferases, Transferases, Transferring phosphorous-containing groups, Nucleotidyltransferases		0.921(0.224)					TIGR01099,galU: UTP-glucose-1-phosphate uridylyltransferase,7.6E-112,TIGRFAM,MOLECULAR_FUNCTION,GO:0003983,UTP:glucose-1-phosphate uridylyltransferase activity	NO	'1-18'	0.393	gnl|BL_ORD_ID|2285278 2300621 | galU | 375286	3.32e-141
662	199	cds199	fig|6666666.82974.peg.2910	2.7.7.9	UTP--glucose-1-phosphate uridylyltransferase	ec00040 Pentose and glucuronate interconversions|ec00052 Galactose metabolism|ec00500 Starch and sucrose metabolism|ec00520 Amino sugar and nucleotide sugar metabolism|ec01100 Metabolic pathways|ec01130 Biosynthesis of antibiotics|	0.914(0.266)	['gnl|BL_ORD_ID|2810839 hse:Hsero_2168 galU; UTP-glucose-1-phosphate uridylyltransferase (EC:2.7.7.9); K00963 UTP--glucose-1-phosphate uridylyltransferase [EC:2.7.7.9]']	1-291(87)	['gnl|BL_ORD_ID|28851 Q4UVD0 | MetaCyc: | EC: 2.7.7.9 (UTPmdashglucose-1-phosphate uridylyltransferase)']	1-281(57)	UTP--GLUCOSE-1-PHOSPHATE URIDYLYLTRANSFERASE,,3.1E-121,PANTHER,
663	199	cds199	fig|6666666.82974.peg.2910									Nucleotide-diphospho-sugar transferases,,9.01E-62,SUPERFAMILY,
664	200	cds200	fig|6666666.82974.peg.862									Coil,,,COILS,	NO	'1-46'	0.129
665	201	cds201	fig|6666666.82974.peg.4468									,,6.1E-39,GENE3D,				gnl|BL_ORD_ID|1731326 1506178 | Rmet_2901 | 266264	2.38e-43
666	201	cds201	fig|6666666.82974.peg.4468									UPF0345,UPF0345 protein YaiE [yaiE].,,HAMAP,
667	201	cds201	fig|6666666.82974.peg.4468									RmlC-like cupins,,1.16E-35,SUPERFAMILY,
668	202	cds202	fig|6666666.82974.peg.2037									Coil,,,COILS,
669	202	cds202	fig|6666666.82974.peg.2037									Haemagg_act,haemagglutination activity domain,1.0E-45,SMART,
670	202	cds202	fig|6666666.82974.peg.2037									,,5.1E-94,GENE3D,
671	202	cds202	fig|6666666.82974.peg.2037									SUBFAMILY NOT NAMED,,5.5E-37,PANTHER,
672	202	cds202	fig|6666666.82974.peg.2037									Pectin lyase-like,,3.14E-63,SUPERFAMILY,
673	203	cds203	fig|6666666.82974.peg.1993									,,1.5E-52,GENE3D,BIOLOGICAL_PROCESS,GO:0006810,transport	NO	'1-29'	0.332	gnl|BL_ORD_ID|940638 2058424 | Rfer_0887 | 338969	1.12e-118
674	203	cds203	fig|6666666.82974.peg.1993									INNER MEMBRANE ABC TRANSPORTER PERMEASE PROTEIN YDCV,,1.8E-57,PANTHER,
675	203	cds203	fig|6666666.82974.peg.1993									ABC_TM1,ABC transporter integral membrane type-1 domain profile.,,PROSITE_PROFILES,BIOLOGICAL_PROCESS,GO:0006810,transport
676	203	cds203	fig|6666666.82974.peg.1993									MetI-like,,4.19E-53,SUPERFAMILY,BIOLOGICAL_PROCESS,GO:0006810,transport
677	204	cds204	fig|6666666.82974.peg.1302									DUF1840,Domain of unknown function (DUF1840),5.3E-18,PFAM,				gnl|BL_ORD_ID|2590057 2298716 | mma_0159 | 375286	1.06e-31
678	205	cds205	fig|6666666.82974.peg.3990									AAA,ATPases associated with a variety of cellular activities,9.5E-15,SMART,	NO	'1-4'	0.147	gnl|BL_ORD_ID|1256333 2398731 | Veis_4731 | 391735	1.03e-153
679	205	cds205	fig|6666666.82974.peg.3990									TIGR01727,oligo_HPY: oligopeptide/dipeptide ABC transporter, ATP-binding protein, C-terminal domain,1.9E-21,TIGRFAM,MOLECULAR_FUNCTION,GO:0005524,ATP binding
680	205	cds205	fig|6666666.82974.peg.3990									D,D-DIPEPTIDE TRANSPORT ATP-BINDING PROTEIN DDPD-RELATED,,5.9E-139,PANTHER,
681	205	cds205	fig|6666666.82974.peg.3990									ABC_TRANSPORTER_2,ATP-binding cassette, ABC transporter-type domain profile.,,PROSITE_PROFILES,MOLECULAR_FUNCTION,GO:0005524,ATP binding
682	205	cds205	fig|6666666.82974.peg.3990									P-loop containing nucleoside triphosphate hydrolases,,3.17E-64,SUPERFAMILY,
683	206	cds206	fig|6666666.82974.peg.5411	2.4.2.-	Transferases, Transferases, Glycosyltransferases, Pentosyltransferases		0.976(0.133)					DBI_PRT,Phosphoribosyltransferase,1.7E-111,PFAM,MOLECULAR_FUNCTION,GO:0008939,nicotinate-nucleotide-dimethylbenzimidazole phosphoribosyltransferase activity				gnl|BL_ORD_ID|145310 2299644 | cobT | 375286	8.12e-137
684	206	cds206	fig|6666666.82974.peg.5411	2.4.2.21	Nicotinate-nucleotide--dimethylbenzimidazole phosphoribosyltransferase	ec00860 Porphyrin and chlorophyll metabolism|ec01100 Metabolic pathways|	0.991(0.094)					NICOTINATE-NUCLEOTIDE--DIMETHYLBENZIMIDAZOLE PHOSPHORIBOSYLTRANSFERASE,,1.9E-116,PANTHER,
685	206	cds206	fig|6666666.82974.peg.5411									CobT,Nicotinate-nucleotide--dimethylbenzimidazole phosphoribosyltransferase [cobT].,,HAMAP,MOLECULAR_FUNCTION,GO:0008939,nicotinate-nucleotide-dimethylbenzimidazole phosphoribosyltransferase activity
686	206	cds206	fig|6666666.82974.peg.5411									Nicotinate mononucleotide:5,6-dimethylbenzimidazole phosphoribosyltransferase (CobT),,5.36E-116,SUPERFAMILY,MOLECULAR_FUNCTION,GO:0008939,nicotinate-nucleotide-dimethylbenzimidazole phosphoribosyltransferase activity
687	207	cds207	fig|6666666.82974.peg.1923									PROKAR_LIPOPROTEIN,Prokaryotic membrane lipoprotein lipid attachment site profile.,,PROSITE_PROFILES,	NO	'1-20'	0.078
688	208	cds208	fig|6666666.82974.peg.1267									Coil,,,COILS,				gnl|BL_ORD_ID|1082040 1800508 | Bpro_1041 | 296591	9.77e-64
689	208	cds208	fig|6666666.82974.peg.1267									HTH_ICLR,helix_turn_helix isocitrate lyase regulation,1.3E-4,SMART,BIOLOGICAL_PROCESS,GO:0006355,regulation of transcription, DNA-templated
690	208	cds208	fig|6666666.82974.peg.1267									,,2.0E-44,GENE3D,
691	208	cds208	fig|6666666.82974.peg.1267									HTH-TYPE TRANSCRIPTIONAL REPRESSOR,,3.6E-46,PANTHER,
692	208	cds208	fig|6666666.82974.peg.1267									HTH_ICLR,IclR-type HTH domain profile.,,PROSITE_PROFILES,BIOLOGICAL_PROCESS,GO:0006355,regulation of transcription, DNA-templated
693	208	cds208	fig|6666666.82974.peg.1267									GAF domain-like,,4.84E-38,SUPERFAMILY,
694	209	cds209	fig|6666666.82974.peg.1596									HTHLYSR,LysR bacterial regulatory protein HTH signature,3.4E-10,PRINTS,MOLECULAR_FUNCTION,GO:0003700,sequence-specific DNA binding transcription factor activity	NO	'1-15'	0.027	gnl|BL_ORD_ID|700045 1167454 | catR | 208963	3.56e-89
695	209	cds209	fig|6666666.82974.peg.1596									HTH_1,Bacterial regulatory helix-turn-helix protein, lysR family,9.1E-23,PFAM,MOLECULAR_FUNCTION,GO:0003700,sequence-specific DNA binding transcription factor activity
696	209	cds209	fig|6666666.82974.peg.1596									TRANSCRIPTIONAL DUAL REGULATOR HCAR-RELATED,,2.8E-99,PANTHER,
697	209	cds209	fig|6666666.82974.peg.1596									HTH_LYSR,LysR-type HTH domain profile.,,PROSITE_PROFILES,MOLECULAR_FUNCTION,GO:0003700,sequence-specific DNA binding transcription factor activity
698	209	cds209	fig|6666666.82974.peg.1596									Winged helix DNA-binding domain,,5.45E-23,SUPERFAMILY,
699	210	cds210	fig|6666666.82974.peg.1397									,,7.9E-17,GENE3D,				gnl|BL_ORD_ID|370729 2326870 | H16_A3204 | 381666	7.05e-81
700	210	cds210	fig|6666666.82974.peg.1397									SUBFAMILY NOT NAMED,,8.0E-48,PANTHER,
701	210	cds210	fig|6666666.82974.peg.1397									HTH_LYSR,LysR-type HTH domain profile.,,PROSITE_PROFILES,BIOLOGICAL_PROCESS,GO:0006355,regulation of transcription, DNA-templated
702	210	cds210	fig|6666666.82974.peg.1397									Periplasmic binding protein-like II,,5.6E-33,SUPERFAMILY,
703	211	cds211	fig|6666666.82974.peg.4995		N-acetyllactosaminide 3-alpha-galactosyltransferase							BON,BON domain,2.1E-15,PFAM,
704	211	cds211	fig|6666666.82974.peg.4995									PROKAR_LIPOPROTEIN,Prokaryotic membrane lipoprotein lipid attachment site profile.,,PROSITE_PROFILES,
705	212	cds212	fig|6666666.82974.peg.5406									GGDEF,diguanylate cyclase,1.4E-64,SMART,	NO	'1-221'	0.037
706	212	cds212	fig|6666666.82974.peg.5406									,,5.4E-52,GENE3D,
707	212	cds212	fig|6666666.82974.peg.5406									ZINC FINGER-CONTAINING PROTEIN,,3.3E-58,PANTHER,
708	212	cds212	fig|6666666.82974.peg.5406									GGDEF,GGDEF domain profile.,,PROSITE_PROFILES,
709	212	cds212	fig|6666666.82974.peg.5406									PYP-like sensor domain (PAS domain),,7.23E-8,SUPERFAMILY,MOLECULAR_FUNCTION,GO:0004871,signal transducer activity
710	213	cds213	fig|6666666.82974.peg.3721	1.14.11.18	Phytanoyl-CoA dioxygenase	No pathway identified		['gnl|BL_ORD_ID|2812608 hse:Hsero_3965 phytanoyl-CoA dioxygenase (EC:1.14.-.-); K00477 phytanoyl-CoA hydroxylase [EC:1.14.11.18]']	1-254(77)			PhyH,Phytanoyl-CoA dioxygenase (PhyH),9.3E-37,PFAM,	NO	'1-31'	0.233	gnl|BL_ORD_ID|137374 1141378 | HEAR3315 | 204773	1.29e-92
711	213	cds213	fig|6666666.82974.peg.3721									PHYTANOYL-COA DIOXYGENASE DOMAIN CONTAINING 1,,3.6E-27,PANTHER,
712	213	cds213	fig|6666666.82974.peg.3721									Clavaminate synthase-like,,6.11E-55,SUPERFAMILY,
713	214	cds214	fig|6666666.82974.peg.1415									,,9.9E-38,GENE3D,	NO	'1-9'	0.102
714	214	cds214	fig|6666666.82974.peg.1415									LEUCINE-SPECIFIC-BINDING PROTEIN,,4.4E-48,PANTHER,CELLULAR_COMPONENT,GO:0030288,outer membrane-bounded periplasmic space
715	214	cds214	fig|6666666.82974.peg.1415									Periplasmic binding protein-like I,,1.78E-65,SUPERFAMILY,
716	215	cds215	fig|6666666.82974.peg.4393	1.1.1.-	Oxidoreductases, Oxidoreductases, Acting on the CH-OH group of donors, With NAD(+) or NADP(+) as acceptor		0.976(0.133)					MALOXRDTASE,Malic enzyme signature,2.7E-5,PRINTS,MOLECULAR_FUNCTION,GO:0004471,malate dehydrogenase (decarboxylating) (NAD+) activity				gnl|BL_ORD_ID|1992276 2299168 | maeB | 375286	0
717	215	cds215	fig|6666666.82974.peg.4393	1.1.1.40	Malate dehydrogenase (oxaloacetate-decarboxylating) (NADP(+))	ec00620 Pyruvate metabolism|ec00710 Carbon fixation in photosynthetic organisms|ec01100 Metabolic pathways|ec01120 Microbial metabolism in diverse environments|				['gnl|BL_ORD_ID|923 P76558 | MetaCyc: MALIC-NADP-RXN | EC: 1.1.1.40 (malate dehydrogenase (oxaloacetate-decarboxylating) (NADP+))']	11-766(63)	ME_PTA,,0.0,PIRSF,MOLECULAR_FUNCTION,GO:0030145,manganese ion binding
718	215	cds215	fig|6666666.82974.peg.4393									Malate_DH,Malate dehydrogenase enzyme,7.8E-7,PFAM,
719	215	cds215	fig|6666666.82974.peg.4393									MALIC ENZYME-RELATED,,3.0E-228,PANTHER,
720	215	cds215	fig|6666666.82974.peg.4393									NAD(P)-binding Rossmann-fold domains,,2.47E-83,SUPERFAMILY,
721	216	cds216	fig|6666666.82974.peg.5288	3.6.3.-	Hydrolases, Hydrolases, Acting on acid anhydrides, Acting on acid anhydrides; catalyzing transmembrane movement of substances		0.766(0.383)					AAA,ATPases associated with a variety of cellular activities,7.0E-12,SMART,
722	216	cds216	fig|6666666.82974.peg.5288									,,1.8E-47,GENE3D,
723	216	cds216	fig|6666666.82974.peg.5288									FAMILY NOT NAMED,,6.2E-58,PANTHER,
724	216	cds216	fig|6666666.82974.peg.5288									ABC_TRANSPORTER_1,ABC transporters family signature.,,PROSITE_PATTERNS,MOLECULAR_FUNCTION,GO:0016887,ATPase activity
725	216	cds216	fig|6666666.82974.peg.5288									ABC_TRANSPORTER_2,ATP-binding cassette, ABC transporter-type domain profile.,,PROSITE_PROFILES,MOLECULAR_FUNCTION,GO:0005524,ATP binding
726	216	cds216	fig|6666666.82974.peg.5288									P-loop containing nucleoside triphosphate hydrolases,,6.14E-48,SUPERFAMILY,
727	217	cds217	fig|6666666.82974.peg.5039									IMS,impB/mucB/samB family,3.9E-8,PFAM,MOLECULAR_FUNCTION,GO:0003887,DNA-directed DNA polymerase activity
728	217	cds217	fig|6666666.82974.peg.5039									DNA/RNA polymerases,,4.67E-26,SUPERFAMILY,
729	218	cds218	fig|6666666.82974.peg.834		Histidine kinase							TraH,Conjugative relaxosome accessory transposon protein,9.2E-61,PFAM,	NO	'1-42'	0.25
730	219	cds219	fig|6666666.82974.peg.3445									,,1.4E-48,GENE3D,	NO	'1-30'	0.075
731	219	cds219	fig|6666666.82974.peg.3445									Multidrug efflux transporter AcrB transmembrane domain,,5.89E-33,SUPERFAMILY,
732	220	cds220	fig|6666666.82974.peg.2490										NO	'1-36'	0.089
733	221	cds221	fig|6666666.82974.peg.1656													gnl|BL_ORD_ID|463710 1911407 | Pden_3241 | 318586	0.000302018
734	222	cds222	fig|6666666.82974.peg.3904									YceI,YceI-like domain,4.8E-42,SMART,				gnl|BL_ORD_ID|1462882 1138501 | HEAR0310 | 204773	2.09e-62	gnl|BL_ORD_ID|16175 18092|vfid|40773|vsiid|61610|ssid|hypothetical_protein_mll5470_[Mesorhizobium_loti_MAFF303099]|hypothetical protein mll5470 [Mesorhizobium loti MAFF303099]	141-157(70)
735	222	cds222	fig|6666666.82974.peg.3904									,,6.8E-37,GENE3D,
736	222	cds222	fig|6666666.82974.peg.3904									YceI-like,,1.02E-36,SUPERFAMILY,
737	223	cds223	fig|6666666.82974.peg.4773									OsmC,OsmC-like protein,1.3E-11,PFAM,BIOLOGICAL_PROCESS,GO:0006979,response to oxidative stress	NO	'1-23'	0.072	gnl|BL_ORD_ID|181923 2545081 | Ssed_2063 | 425104	2.33e-47
738	223	cds223	fig|6666666.82974.peg.4773									OsmC-like,,1.02E-40,SUPERFAMILY,BIOLOGICAL_PROCESS,GO:0006979,response to oxidative stress
739	224	cds224	fig|6666666.82974.peg.5573									TIGR03397,acid_phos_Burk: acid phosphatase, Burkholderia-type,6.1E-229,TIGRFAM,	YES	'1-19'	0.88
740	224	cds224	fig|6666666.82974.peg.5573									FAMILY NOT NAMED,,1.6E-40,PANTHER,
741	224	cds224	fig|6666666.82974.peg.5573									PROKAR_LIPOPROTEIN,Prokaryotic membrane lipoprotein lipid attachment site profile.,,PROSITE_PROFILES,
742	224	cds224	fig|6666666.82974.peg.5573									Alkaline phosphatase-like,,2.12E-19,SUPERFAMILY,BIOLOGICAL_PROCESS,GO:0008152,metabolic process
743	225	cds225	fig|6666666.82974.peg.1735									FCD,,1.0E-15,SMART,				gnl|BL_ORD_ID|2680389 752372 | ACIAD2245 | 62977	4.83e-66
744	225	cds225	fig|6666666.82974.peg.1735									,,1.7E-28,GENE3D,
745	225	cds225	fig|6666666.82974.peg.1735									SUBFAMILY NOT NAMED,,1.5E-12,PANTHER,
746	225	cds225	fig|6666666.82974.peg.1735									HTH_GNTR,GntR-type HTH domain profile.,,PROSITE_PROFILES,BIOLOGICAL_PROCESS,GO:0006355,regulation of transcription, DNA-templated
747	225	cds225	fig|6666666.82974.peg.1735									Winged helix DNA-binding domain,,2.61E-13,SUPERFAMILY,
748	226	cds226	fig|6666666.82974.peg.2696									M20_dimer,Peptidase dimerisation domain,1.3E-18,PFAM,	NO	'1-32'	0.027	gnl|BL_ORD_ID|2025900 2327237 | H16_A3588 | 381666	0
749	226	cds226	fig|6666666.82974.peg.2696									PEPTIDASE M20 FAMILY MEMBER,,3.7E-59,PANTHER,
750	226	cds226	fig|6666666.82974.peg.2696									ARGE_DAPE_CPG2_1,ArgE / dapE / ACY1 / CPG2 / yscS family signature 1.,,PROSITE_PATTERNS,BIOLOGICAL_PROCESS,GO:0006508,proteolysis
751	226	cds226	fig|6666666.82974.peg.2696									Zn-dependent exopeptidases,,5.43E-48,SUPERFAMILY,
752	227	cds227	fig|6666666.82974.peg.5644									,,1.2E-44,GENE3D,
753	227	cds227	fig|6666666.82974.peg.5644									SUBFAMILY NOT NAMED,,7.8E-39,PANTHER,
754	227	cds227	fig|6666666.82974.peg.5644									GATASE_TYPE_1,Glutamine amidotransferase type 1 domain profile.,,PROSITE_PROFILES,
755	227	cds227	fig|6666666.82974.peg.5644									Class I glutamine amidotransferase-like,,1.68E-32,SUPERFAMILY,
756	228	cds228	fig|6666666.82974.peg.186	2.8.1.-	Transferases, Transferases, Transferring sulfur-containing groups, Sulfurtransferases		0.998(0.011)					Elp3,Elongator protein 3, MiaB family, Radical SAM,2.0E-19,SMART,MOLECULAR_FUNCTION,GO:0051536,iron-sulfur cluster binding	NO	'1-205'	0.203	gnl|BL_ORD_ID|1006382 2301809 | lipA | 375286	1.78e-171
757	228	cds228	fig|6666666.82974.peg.186	2.8.1.8	Lipoyl synthase	ec00785 Lipoic acid metabolism|ec01100 Metabolic pathways|	0.994(0.079)	['gnl|BL_ORD_ID|2813404 hse:Hsero_4771 lipA; lipoate synthase; K03644 lipoic acid synthetase [EC:2.8.1.8]']	22-343(95)	['gnl|BL_ORD_ID|26677 P60716 | MetaCyc: RXN0-949 | EC: 2.8.1.8 (lipoyl synthase)']	39-342(63)	Radical_SAM,Radical SAM superfamily,4.3E-18,PFAM,MOLECULAR_FUNCTION,GO:0051536,iron-sulfur cluster binding
758	228	cds228	fig|6666666.82974.peg.186									LIPOYL SYNTHASE,,7.6E-160,PANTHER,MOLECULAR_FUNCTION,GO:0016992,lipoate synthase activity
759	228	cds228	fig|6666666.82974.peg.186									Lipoyl_synth,Lipoyl synthase [lipA].,,HAMAP,MOLECULAR_FUNCTION,GO:0016992,lipoate synthase activity
760	228	cds228	fig|6666666.82974.peg.186									Radical SAM enzymes,,2.09E-66,SUPERFAMILY,
761	229	cds229	fig|6666666.82974.peg.253									HlyD_2,HlyD family secretion protein,5.8E-23,PFAM,				gnl|BL_ORD_ID|127778 2438303 | Pmen_2211 | 399739	8.09e-137
762	229	cds229	fig|6666666.82974.peg.253									CATION EFFLUX SYSTEM PROTEIN,,4.0E-97,PANTHER,
763	229	cds229	fig|6666666.82974.peg.253									HlyD-like secretion proteins,,8.11E-13,SUPERFAMILY,
764	230	cds230	fig|6666666.82974.peg.4152									,,3.0E-9,GENE3D,				gnl|BL_ORD_ID|2104209 2427546 | Aave_4293 | 397945	5.33e-40
765	230	cds230	fig|6666666.82974.peg.4152									Cupredoxins,,3.58E-14,SUPERFAMILY,
766	231	cds231	fig|6666666.82974.peg.775	1.1.1.-	Oxidoreductases, Oxidoreductases, Acting on the CH-OH group of donors, With NAD(+) or NADP(+) as acceptor		0.976(0.133)					SDRFAMILY,Short-chain dehydrogenase/reductase (SDR) superfamily signature,9.2E-12,PRINTS,MOLECULAR_FUNCTION,GO:0016491,oxidoreductase activity	YES	'1-48'	0.612	gnl|BL_ORD_ID|2688152 1802946 | Bpro_3524 | 296591	8.08e-100
767	231	cds231	fig|6666666.82974.peg.775	1.1.1.69	Gluconate 5-dehydrogenase	No pathway identified				['gnl|BL_ORD_ID|40891 P50199 | MetaCyc: RXN-14367 | EC: 1.1.1.69 (gluconate 5-dehydrogenase)']	12-261(64)	11-beta-HSD1,,1.5E-15,PIRSF,MOLECULAR_FUNCTION,GO:0016491,oxidoreductase activity
768	231	cds231	fig|6666666.82974.peg.775									adh_short,short chain dehydrogenase,8.2E-37,PFAM,MOLECULAR_FUNCTION,GO:0016491,oxidoreductase activity
769	231	cds231	fig|6666666.82974.peg.775									GLUCONATE 5-DEHYDROGENASE,,2.2E-124,PANTHER,
770	231	cds231	fig|6666666.82974.peg.775									ADH_SHORT,Short-chain dehydrogenases/reductases family signature.,,PROSITE_PATTERNS,MOLECULAR_FUNCTION,GO:0016491,oxidoreductase activity
771	231	cds231	fig|6666666.82974.peg.775									NAD(P)-binding Rossmann-fold domains,,2.49E-79,SUPERFAMILY,
772	232	cds232	fig|6666666.82974.peg.5263									Cation_efflux,Cation efflux family,5.8E-56,PFAM,BIOLOGICAL_PROCESS,GO:0055085,transmembrane transport				gnl|BL_ORD_ID|215122 2026017 | Neut_0043 | 335283	8.94e-116
773	232	cds232	fig|6666666.82974.peg.5263									CATION EFFLUX PROTEIN/ ZINC TRANSPORTER,,1.1E-138,PANTHER,BIOLOGICAL_PROCESS,GO:0055085,transmembrane transport
774	232	cds232	fig|6666666.82974.peg.5263									Cation efflux protein transmembrane domain-like,,5.62E-51,SUPERFAMILY,
775	233	cds233	fig|6666666.82974.peg.3580									Mem_trans,Membrane transport protein,1.2E-11,PFAM,CELLULAR_COMPONENT,GO:0016021,integral component of membrane				gnl|BL_ORD_ID|1764278 2299023 | mma_0466 | 375286	2.07e-97
776	234	cds234	fig|6666666.82974.peg.2294									ExbD,Biopolymer transport protein ExbD/TolR,1.2E-26,PFAM,CELLULAR_COMPONENT,GO:0016020,membrane				gnl|BL_ORD_ID|629694 2301022 | tolR | 375286	1.28e-52
777	234	cds234	fig|6666666.82974.peg.2294									EXBD MEMBRANE COMPONENT OF PMF-DRIVEN MACROMOLECULE IMPORT SYSTEM,,5.4E-28,PANTHER,
778	235	cds235	fig|6666666.82974.peg.2322	2.5.1.-	Transferases, Transferases, Transferring alkyl or aryl groups, other than methyl groups, Transferring alkyl or aryl groups, other than methyl groups		0.983(0.106)					EPSPS,,1.7E-168,PIRSF,MOLECULAR_FUNCTION,GO:0003866,3-phosphoshikimate 1-carboxyvinyltransferase activity						gnl|BL_ORD_ID|18647 20564|vfid|45716|vsiid|66553|ssid|3-phosphoshikimate_1-carboxyvinyltransferase_[Salmonella_typhimurium_LT2]_3-phosphoshikimate_1-carboxyvinyltransferase_[Salmonella_enterica_subsp._enterica_serovar_Typhimurium_str._LT2]_3-phosphoshikimate_1-carboxyvinyltransferase_[Salmonella_enterica_subsp._enterica_serovar_Typhimurium_str._LT2]_3-phosphoshikimate_1-carboxyvinyltransferase_[S…	10-432(57)
779	235	cds235	fig|6666666.82974.peg.2322	2.5.1.19	3-phosphoshikimate 1-carboxyvinyltransferase	ec00400 Phenylalanine|ec01100 Metabolic pathways|ec01110 Biosynthesis of secondary metabolites|ec01130 Biosynthesis of antibiotics|	0.979(0.137)	['gnl|BL_ORD_ID|2812341 hse:Hsero_3691 aroA; 5-enolpyruvylshikimate-3-phosphate synthase (EC:2.5.1.19); K00800 3-phosphoshikimate 1-carboxyvinyltransferase [EC:2.5.1.19]']	1-443(86)	['gnl|BL_ORD_ID|19152 C9EGX2 | MetaCyc: | EC: 2.5.1.19 (3-phosphoshikimate 1-carboxyvinyltransferase)']	10-431(58)	TIGR01356,aroA: 3-phosphoshikimate 1-carboxyvinyltransferase,2.5E-138,TIGRFAM,MOLECULAR_FUNCTION,GO:0003866,3-phosphoshikimate 1-carboxyvinyltransferase activity
780	235	cds235	fig|6666666.82974.peg.2322									AROM/DEHYDROQUINATE SYNTHASE,,6.0E-154,PANTHER,
781	235	cds235	fig|6666666.82974.peg.2322									EPSP_SYNTHASE_1,EPSP synthase signature 1.,,PROSITE_PATTERNS,
782	235	cds235	fig|6666666.82974.peg.2322									EPSP_synth,3-phosphoshikimate 1-carboxyvinyltransferase [aroA].,,HAMAP,MOLECULAR_FUNCTION,GO:0003866,3-phosphoshikimate 1-carboxyvinyltransferase activity
783	235	cds235	fig|6666666.82974.peg.2322									EPT/RTPC-like,,1.01E-128,SUPERFAMILY,MOLECULAR_FUNCTION,GO:0003824,catalytic activity
784	236	cds236	fig|6666666.82974.peg.933	3.2.2.-	Hydrolases, Hydrolases, Glycosylases, Hydrolyzing N-glycosyl compounds		0.921(0.224)					Adenine_glyco,Methyladenine glycosylase,5.2E-72,PFAM,MOLECULAR_FUNCTION,GO:0008725,DNA-3-methyladenine glycosylase activity				gnl|BL_ORD_ID|1584839 1525958 | mlr6925 | 266835	5.09e-83
785	236	cds236	fig|6666666.82974.peg.933	3.2.2.20	DNA-3-methyladenine glycosylase I	No pathway identified	0.914(0.266)	['gnl|BL_ORD_ID|439521 axy:AXYL_05375 DNA-3-methyladenine glycosylase 2 (EC:3.2.2.20); K01246 DNA-3-methyladenine glycosylase I [EC:3.2.2.20]']	2-212(69)	['gnl|BL_ORD_ID|33235 P05100 | MetaCyc: RXN0-5189 | EC: 3.2.2.20 (DNA-3-methyladenine glycosylase I)']	22-198(53)	DNA-3-METHYLADENINE GLYCOSYLASE 1,,2.8E-93,PANTHER,
786	236	cds236	fig|6666666.82974.peg.933									DNA-glycosylase,,2.98E-68,SUPERFAMILY,BIOLOGICAL_PROCESS,GO:0006281,DNA repair
787	237	cds237	fig|6666666.82974.peg.636	4.2.1.77	Trans-L-3-hydroxyproline dehydratase	ec00330 Arginine and proline metabolism|				['gnl|BL_ORD_ID|4620 V5YXI5 | MetaCyc: TRANS-L-3-HYDROXYPROLINE-DEHYDRATASE-RXN | EC: 4.2.1.77 (trans-L-3-hydroxyproline dehydratase)']	44-378(56)	Pro_racemase,,1.2E-135,PIRSF,MOLECULAR_FUNCTION,GO:0018112,proline racemase activity	NO	'1-28'	0.098	gnl|BL_ORD_ID|607885 2065731 | Bamb_3769 | 339670	1.95e-109
788	237	cds237	fig|6666666.82974.peg.636	5.1.1.-	Isomerases, Isomerases, Racemases and epimerases, Acting on amino acids and derivatives		0.766(0.383)					Pro_racemase,Proline racemase,2.1E-107,PFAM,MOLECULAR_FUNCTION,GO:0018112,proline racemase activity
789	237	cds237	fig|6666666.82974.peg.636									Diaminopimelate epimerase-like,,3.66E-103,SUPERFAMILY,
790	238	cds238	fig|6666666.82974.peg.2239	3.6.3.-	Hydrolases, Hydrolases, Acting on acid anhydrides, Acting on acid anhydrides; catalyzing transmembrane movement of substances		0.921(0.224)					AAA,ATPases associated with a variety of cellular activities,5.4E-14,SMART,	YES	'1-22'	0.711	gnl|BL_ORD_ID|48437 2425542 | Aave_2251 | 397945	1.12e-160
791	238	cds238	fig|6666666.82974.peg.2239	3.6.3.17	Monosaccharide-transporting ATPase	No pathway identified	0.914(0.266)					ABC_tran,ABC transporter,8.0E-48,PFAM,MOLECULAR_FUNCTION,GO:0016887,ATPase activity
792	238	cds238	fig|6666666.82974.peg.2239	EC:						['gnl|BL_ORD_ID|26111 Q6BEX0 | MetaCyc: ABC-18-RXN; TRANS-RXN0-491; TRANS-RXN0-492 | EC: ']	4-516(50)	FAMILY NOT NAMED,,4.6E-198,PANTHER,
793	238	cds238	fig|6666666.82974.peg.2239									ABC_TRANSPORTER_1,ABC transporters family signature.,,PROSITE_PATTERNS,MOLECULAR_FUNCTION,GO:0016887,ATPase activity
794	238	cds238	fig|6666666.82974.peg.2239									ABC_TRANSPORTER_2,ATP-binding cassette, ABC transporter-type domain profile.,,PROSITE_PROFILES,MOLECULAR_FUNCTION,GO:0016887,ATPase activity
795	238	cds238	fig|6666666.82974.peg.2239									P-loop containing nucleoside triphosphate hydrolases,,3.68E-44,SUPERFAMILY,
796	239	cds239	fig|6666666.82974.peg.248	EC:						['gnl|BL_ORD_ID|15293 D5KB55 | MetaCyc: RXN-13098 | EC: ']	2-268(78)	,,1.1E-16,GENE3D,				gnl|BL_ORD_ID|838604 2325415 | H16_A1699 | 381666	1.29e-121
797	239	cds239	fig|6666666.82974.peg.248									ENOYL-COA HYDRATASE-RELATED,,1.4E-83,PANTHER,
798	239	cds239	fig|6666666.82974.peg.248									ClpP/crotonase,,1.28E-67,SUPERFAMILY,
799	240	cds240	fig|6666666.82974.peg.2976	1.1.1.-	Oxidoreductases, Oxidoreductases, Acting on the CH-OH group of donors, With NAD(+) or NADP(+) as acceptor		0.921(0.224)					MTLDHDRGNASE,Mannitol dehydrogenase signature,8.9E-20,PRINTS,MOLECULAR_FUNCTION,GO:0003824,catalytic activity	NO	'1-15'	0.044	gnl|BL_ORD_ID|795008 2210258 | BAB2_0426 | 359391	2.52e-137
800	240	cds240	fig|6666666.82974.peg.2976									Mannitol_dh_C,Mannitol dehydrogenase C-terminal domain,2.8E-77,PFAM,BIOLOGICAL_PROCESS,GO:0055114,oxidation-reduction process
801	240	cds240	fig|6666666.82974.peg.2976									UVRC/OXIDOREDUCTASE,,1.4E-172,PANTHER,
802	240	cds240	fig|6666666.82974.peg.2976									6-phosphogluconate dehydrogenase C-terminal domain-like,,6.8E-60,SUPERFAMILY,BIOLOGICAL_PROCESS,GO:0055114,oxidation-reduction process
803	241	cds241	fig|6666666.82974.peg.302									ELONGATNFCT,GTP-binding elongation factor signature,4.3E-15,PRINTS,MOLECULAR_FUNCTION,GO:0005525,GTP binding				gnl|BL_ORD_ID|894864 2301971 | fusA | 375286	0
804	241	cds241	fig|6666666.82974.peg.302									EFG_C,Elongation factor G C-terminus,1.4E-54,SMART,
805	241	cds241	fig|6666666.82974.peg.302									,,2.0E-34,GENE3D,
806	241	cds241	fig|6666666.82974.peg.302									RIBOSOME-RELEASING FACTOR 2, MITOCHONDRIAL,,0.0,PANTHER,
807	241	cds241	fig|6666666.82974.peg.302									EFACTOR_GTP,GTP-binding elongation factors signature.,,PROSITE_PATTERNS,MOLECULAR_FUNCTION,GO:0005525,GTP binding
808	241	cds241	fig|6666666.82974.peg.302									EF_G_EF_2_B,Elongation factor G [fusA].,,HAMAP,CELLULAR_COMPONENT,GO:0005622,intracellular
809	241	cds241	fig|6666666.82974.peg.302									Translation proteins,,8.95E-34,SUPERFAMILY,
810	242	cds242	fig|6666666.82974.peg.1384	1.1.1.-	Oxidoreductases, Oxidoreductases, Acting on the CH-OH group of donors, With NAD(+) or NADP(+) as acceptor		0.976(0.133)					MTLDHDRGNASE,Mannitol dehydrogenase signature,2.2E-16,PRINTS,MOLECULAR_FUNCTION,GO:0003824,catalytic activity				gnl|BL_ORD_ID|1145633 2142384 | dalD | 349747	3.56e-167
811	242	cds242	fig|6666666.82974.peg.1384	1.1.1.11	D-arabinitol 4-dehydrogenase	ec00040 Pentose and glucuronate interconversions|ec00051 Fructose and mannose metabolism|ec01100 Metabolic pathways|		['gnl|BL_ORD_ID|2809142 hse:Hsero_0445 dalD; D-arabinitol 4-dehydrogenase (EC:1.1.1.13 1.1.1.11); K00007 D-arabinitol 4-dehydrogenase [EC:1.1.1.11]']	3-466(72)			,,4.4E-47,GENE3D,MOLECULAR_FUNCTION,GO:0050662,coenzyme binding
812	242	cds242	fig|6666666.82974.peg.1384									UVRC/OXIDOREDUCTASE,,4.0E-78,PANTHER,
813	242	cds242	fig|6666666.82974.peg.1384									MANNITOL_DHGENASE,Mannitol dehydrogenases signature.,,PROSITE_PATTERNS,BIOLOGICAL_PROCESS,GO:0055114,oxidation-reduction process
814	242	cds242	fig|6666666.82974.peg.1384									NAD(P)-binding Rossmann-fold domains,,3.74E-70,SUPERFAMILY,
815	243	cds243	fig|6666666.82974.peg.1114									GGDEF,diguanylate cyclase,3.5E-63,SMART,	NO	'1-1'	0.062
816	243	cds243	fig|6666666.82974.peg.1114									PAS_9,PAS domain,3.2E-37,PFAM,BIOLOGICAL_PROCESS,GO:0007165,signal transduction
817	243	cds243	fig|6666666.82974.peg.1114									ZINC FINGER-CONTAINING PROTEIN,,8.6E-72,PANTHER,
818	243	cds243	fig|6666666.82974.peg.1114									PAS,PAS repeat profile.,,PROSITE_PROFILES,BIOLOGICAL_PROCESS,GO:0007165,signal transduction
819	243	cds243	fig|6666666.82974.peg.1114									EAL domain-like,,3.66E-94,SUPERFAMILY,
820	244	cds244	fig|6666666.82974.peg.3425										NO	'1-36'	0.119
821	245	cds245	fig|6666666.82974.peg.5012		Membrane alanyl aminopeptidase							HTHGNTR,GntR bacterial regulatory protein HTH signature,9.9E-7,PRINTS,MOLECULAR_FUNCTION,GO:0003700,sequence-specific DNA binding transcription factor activity				gnl|BL_ORD_ID|1057984 2061077 | Rfer_3584 | 338969	2.35e-82
822	245	cds245	fig|6666666.82974.peg.5012									HTH_GNTR,helix_turn_helix gluconate operon transcriptional repressor,1.0E-22,SMART,MOLECULAR_FUNCTION,GO:0003700,sequence-specific DNA binding transcription factor activity
823	245	cds245	fig|6666666.82974.peg.5012									,,1.9E-24,GENE3D,
824	245	cds245	fig|6666666.82974.peg.5012									SUBGROUP I AMINOTRANSFERASE RELATED,,1.1E-17,PANTHER,
825	245	cds245	fig|6666666.82974.peg.5012									HTH_GNTR,GntR-type HTH domain profile.,,PROSITE_PROFILES,MOLECULAR_FUNCTION,GO:0003700,sequence-specific DNA binding transcription factor activity
826	245	cds245	fig|6666666.82974.peg.5012									GntR ligand-binding domain-like,,1.31E-23,SUPERFAMILY,
827	246	cds246	fig|6666666.82974.peg.156										NO	'1-45'	0.198
828	247	cds247	fig|6666666.82974.peg.3630									,,1.5E-7,GENE3D,
829	247	cds247	fig|6666666.82974.peg.3630									SUBFAMILY NOT NAMED,,3.9E-51,PANTHER,
830	247	cds247	fig|6666666.82974.peg.3630									HTH_LYSR,LysR-type HTH domain profile.,,PROSITE_PROFILES,MOLECULAR_FUNCTION,GO:0003700,sequence-specific DNA binding transcription factor activity
831	247	cds247	fig|6666666.82974.peg.3630									Periplasmic binding protein-like II,,3.62E-32,SUPERFAMILY,
832	248	cds248	fig|6666666.82974.peg.5378									Coil,,,COILS,				gnl|BL_ORD_ID|1545522 1138745 | HEAR0581 | 204773	1.15e-149
833	248	cds248	fig|6666666.82974.peg.5378									CHEMTRNSDUCR,Bacterial chemotaxis sensory transducer signature,6.5E-37,PRINTS,BIOLOGICAL_PROCESS,GO:0007165,signal transduction
834	248	cds248	fig|6666666.82974.peg.5378									MA,Methyl-accepting chemotaxis-like domains (chemotaxis sensory transducer).,8.3E-89,SMART,BIOLOGICAL_PROCESS,GO:0007165,signal transduction
835	248	cds248	fig|6666666.82974.peg.5378									,,2.5E-58,GENE3D,
836	248	cds248	fig|6666666.82974.peg.5378									FAMILY NOT NAMED,,3.2E-91,PANTHER,
837	248	cds248	fig|6666666.82974.peg.5378									HAMP,HAMP domain profile.,,PROSITE_PROFILES,CELLULAR_COMPONENT,GO:0016021,integral component of membrane
838	248	cds248	fig|6666666.82974.peg.5378									Methyl-accepting chemotaxis protein (MCP) signaling domain,,3.4E-71,SUPERFAMILY,
839	249	cds249	fig|6666666.82974.peg.954	2.2.1.6	Acetolactate synthase	ec00290 Valine|ec00650 Butanoate metabolism|ec00660 C5|ec00770 Pantothenate and CoA biosynthesis|ec01100 Metabolic pathways|ec01110 Biosynthesis of secondary metabolites|ec01130 Biosynthesis of antibiotics|		['gnl|BL_ORD_ID|911850 bpe:BP1860 ilvG; thiamine pyrophosphate protein (EC:2.2.1.6); K01652 acetolactate synthase I/II/III large subunit [EC:2.2.1.6]']	1-558(75)			TPP_enzyme_M,Thiamine pyrophosphate enzyme, central domain,2.6E-26,PFAM,MOLECULAR_FUNCTION,GO:0000287,magnesium ion binding	NO	'1-15'	0.147	gnl|BL_ORD_ID|77790 1437232 | BP1860 | 257313	0
840	249	cds249	fig|6666666.82974.peg.954									SUBFAMILY NOT NAMED,,8.7E-218,PANTHER,
841	249	cds249	fig|6666666.82974.peg.954									Thiamin diphosphate-binding fold (THDP-binding),,8.4E-48,SUPERFAMILY,
842	250	cds250	fig|6666666.82974.peg.3165									Abhydrolase_3,alpha/beta hydrolase fold,8.7E-73,PFAM,BIOLOGICAL_PROCESS,GO:0008152,metabolic process				gnl|BL_ORD_ID|2644709 1201831 | RL3551 | 216596	4.01e-131
843	250	cds250	fig|6666666.82974.peg.3165									ALPHA/BETA HYDROLASE FOLD-3 DOMAIN-CONTAINING PROTEIN-RELATED,,7.9E-123,PANTHER,
844	250	cds250	fig|6666666.82974.peg.3165									alpha/beta-Hydrolases,,9.58E-68,SUPERFAMILY,
845	251	cds251	fig|6666666.82974.peg.3105		Transferred entry: 1.20.9.1							DUF2285,Uncharacterized conserved protein (DUF2285),5.5E-34,PFAM,	NO	'1-22'	0.199	gnl|BL_ORD_ID|1149972 2255214 | Pnap_4164 | 365044	6.22e-142
846	252	cds252	fig|6666666.82974.peg.2133	EC:						['gnl|BL_ORD_ID|37425 P75798 | MetaCyc: RXN0-11 | EC: ']	1-306(74)	BPD_transp_1,Binding-protein-dependent transport system inner membrane component,3.9E-43,PFAM,BIOLOGICAL_PROCESS,GO:0006810,transport				gnl|BL_ORD_ID|2666272 1504696 | Rmet_1409 | 266264	5.28e-144
847	252	cds252	fig|6666666.82974.peg.2133									D,D-DIPEPTIDE TRANSPORT SYSTEM PERMEASE PROTEIN DDPB-RELATED,,2.1E-129,PANTHER,
848	252	cds252	fig|6666666.82974.peg.2133									ABC_TM1,ABC transporter integral membrane type-1 domain profile.,,PROSITE_PROFILES,BIOLOGICAL_PROCESS,GO:0006810,transport
849	252	cds252	fig|6666666.82974.peg.2133									MetI-like,,2.88E-23,SUPERFAMILY,BIOLOGICAL_PROCESS,GO:0006810,transport
850	253	cds253	fig|6666666.82974.peg.5159	4.3.1.7	Ethanolamine ammonia-lyase	ec00564 Glycerophospholipid metabolism|	0.914(0.266)			['gnl|BL_ORD_ID|19129 Q720Q3 | MetaCyc: | EC: 4.3.1.7 (ethanolamine ammonia-lyase)']	14-438(54)	EutB,,5.5E-303,PIRSF,BIOLOGICAL_PROCESS,GO:0006520,cellular amino acid metabolic process				gnl|BL_ORD_ID|1649529 2058126 | Rfer_0586 | 338969	0
851	253	cds253	fig|6666666.82974.peg.5159									,,7.3E-23,GENE3D,
852	254	cds254	fig|6666666.82974.peg.4495									,,6.2E-73,GENE3D,MOLECULAR_FUNCTION,GO:0003824,catalytic activity	NO	'1-33'	0.034	gnl|BL_ORD_ID|1168746 2395711 | Veis_1649 | 391735	2.6e-96
853	254	cds254	fig|6666666.82974.peg.4495									SUBFAMILY NOT NAMED,,5.7E-82,PANTHER,
854	254	cds254	fig|6666666.82974.peg.4495									Isochorismatase-like hydrolases,,1.7E-57,SUPERFAMILY,MOLECULAR_FUNCTION,GO:0003824,catalytic activity
855	255	cds255	fig|6666666.82974.peg.4806									IOR_B,,1.6E-175,PIRSF,	NO	'1-27'	0.067	gnl|BL_ORD_ID|817896 2081693 | amb1301 | 342108	0
856	255	cds255	fig|6666666.82974.peg.4806									,,2.0E-22,GENE3D,
857	255	cds255	fig|6666666.82974.peg.4806									SUBFAMILY NOT NAMED,,1.5E-106,PANTHER,
858	255	cds255	fig|6666666.82974.peg.4806									TAT,Twin arginine translocation (Tat) signal profile.,,PROSITE_PROFILES,
859	255	cds255	fig|6666666.82974.peg.4806									Molybdenum cofactor-binding domain,,1.4E-107,SUPERFAMILY,BIOLOGICAL_PROCESS,GO:0055114,oxidation-reduction process
860	256	cds256	fig|6666666.82974.peg.3923	4.2.1.-	Lyases, Lyases, Carbon-oxygen lyases, Hydro-lyases		0.766(0.383)					Pro_CA,Carbonic anhydrase,7.6E-50,SMART,MOLECULAR_FUNCTION,GO:0004089,carbonate dehydratase activity				gnl|BL_ORD_ID|462157 1534667 | RSp0112 | 267608	3.4e-61
861	256	cds256	fig|6666666.82974.peg.3923	4.2.1.1	Carbonate dehydratase	ec00910 Nitrogen metabolism|	0.824(0.365)					,,9.1E-63,GENE3D,MOLECULAR_FUNCTION,GO:0004089,carbonate dehydratase activity
862	256	cds256	fig|6666666.82974.peg.3923									CARBONIC ANHYDRASE,,2.2E-75,PANTHER,
863	256	cds256	fig|6666666.82974.peg.3923									PROK_CO2_ANHYDRASE_1,Prokaryotic-type carbonic anhydrases signature 1.,,PROSITE_PATTERNS,MOLECULAR_FUNCTION,GO:0004089,carbonate dehydratase activity
864	256	cds256	fig|6666666.82974.peg.3923									beta-carbonic anhydrase, cab,,9.81E-60,SUPERFAMILY,MOLECULAR_FUNCTION,GO:0004089,carbonate dehydratase activity
865	257	cds257	fig|6666666.82974.peg.2664									Coil,,,COILS,	YES	'1-28'	0.756
866	257	cds257	fig|6666666.82974.peg.2664									PilO,Pilus assembly protein, PilO,7.2E-32,PFAM,
867	258	cds258	fig|6666666.82974.peg.2350	4.1.2.-	Lyases, Lyases, Carbon-carbon lyases, Aldehyde-lyases		0.963(0.168)					TIGR01182,eda: 2-dehydro-3-deoxyphosphogluconate aldolase/4-hydroxy-2-oxoglutarate aldolase,9.7E-77,TIGRFAM,MOLECULAR_FUNCTION,GO:0016829,lyase activity				gnl|BL_ORD_ID|1080568 2300867 | eda | 375286	1.19e-87
868	258	cds258	fig|6666666.82974.peg.2350	4.1.2.14	2-dehydro-3-deoxy-phosphogluconate aldolase	ec00030 Pentose phosphate pathway|ec01100 Metabolic pathways|ec01120 Microbial metabolism in diverse environments|	0.946(0.228)	['gnl|BL_ORD_ID|2809790 hse:Hsero_1101 eda; 2-keto-4-hydroxyglutarate aldolase/-keto-3-deoxy-6-phosphogluconate aldolase (EC:4.1.2.14 4.1.3.16); K01625 2-dehydro-3-deoxyphosphogluconate aldolase / 4-hydroxy-2-oxoglutarate aldolase [EC:4.1.2.14 4.1.3.16]']	1-207(88)	['gnl|BL_ORD_ID|41454 P38448 | MetaCyc: KDPGALDOL-RXN | EC: 4.1.2.14 (2-dehydro-3-deoxy-phosphogluconate aldolase); 4.1.2.55 (2-dehydro-3-deoxy-phosphogluconate/2-dehydro-3-deoxy-6-phosphogalactonate aldolase )']	6-205(56)	KHG/KDPG ALDOLASE,,2.1E-94,PANTHER,
869	258	cds258	fig|6666666.82974.peg.2350	4.1.2.55	2-dehydro-3-deoxy-phosphogluconate/2-dehydro-3-deoxy-6-phosphogalactonat	ec00030 Pentose phosphate pathway|ec00052 Galactose metabolism|ec01100 Metabolic pathways|ec01120 Microbial metabolism in diverse environments|				['gnl|BL_ORD_ID|41454 P38448 | MetaCyc: KDPGALDOL-RXN | EC: 4.1.2.14 (2-dehydro-3-deoxy-phosphogluconate aldolase); 4.1.2.55 (2-dehydro-3-deoxy-phosphogluconate/2-dehydro-3-deoxy-6-phosphogalactonate aldolase )']	6-205(56)	ALDOLASE_KDPG_KHG_1,KDPG and KHG aldolases active site.,,PROSITE_PATTERNS,MOLECULAR_FUNCTION,GO:0016829,lyase activity
870	258	cds258	fig|6666666.82974.peg.2350	4.1.3.16	4-hydroxy-2-oxoglutarate aldolase	ec00330 Arginine and proline metabolism|ec00630 Glyoxylate and dicarboxylate metabolism|ec01100 Metabolic pathways|		['gnl|BL_ORD_ID|2809790 hse:Hsero_1101 eda; 2-keto-4-hydroxyglutarate aldolase/-keto-3-deoxy-6-phosphogluconate aldolase (EC:4.1.2.14 4.1.3.16); K01625 2-dehydro-3-deoxyphosphogluconate aldolase / 4-hydroxy-2-oxoglutarate aldolase [EC:4.1.2.14 4.1.3.16]']	1-207(88)			Aldolase,,8.06E-64,SUPERFAMILY,
871	259	cds259	fig|6666666.82974.peg.1438	3.1.13.1	Exoribonuclease II	No pathway identified		['gnl|BL_ORD_ID|2809096 hse:Hsero_0399 vacB; exoribonuclease R protein (EC:3.1.13.1); K01147 exoribonuclease II [EC:3.1.13.1]']	1-654(82)			Coil,,,COILS,	NO	'1-16'	0.113	gnl|BL_ORD_ID|128799 2301521 | mma_2964 | 375286	0
872	259	cds259	fig|6666666.82974.peg.1438									RNB,,9.5E-71,SMART,
873	259	cds259	fig|6666666.82974.peg.1438									RNB,RNB domain,3.9E-55,PFAM,
874	259	cds259	fig|6666666.82974.peg.1438									RIBONUCLEASE,,1.8E-48,PANTHER,
875	259	cds259	fig|6666666.82974.peg.1438									Nucleic acid-binding proteins,,1.09E-77,SUPERFAMILY,
876	260	cds260	fig|6666666.82974.peg.2487									PBPb,Bacterial periplasmic substrate-binding proteins,1.4E-8,SMART,BIOLOGICAL_PROCESS,GO:0006810,transport				gnl|BL_ORD_ID|1277645 2302022 | mma_3465 | 375286	5.37e-162
877	260	cds260	fig|6666666.82974.peg.2487									NMT1_2,NMT1-like family,1.6E-15,PFAM,
878	260	cds260	fig|6666666.82974.peg.2487									ALIPHATIC SULFONATES-BINDING PROTEIN-RELATED,,2.1E-60,PANTHER,
879	260	cds260	fig|6666666.82974.peg.2487									TAT,Twin arginine translocation (Tat) signal profile.,,PROSITE_PROFILES,
880	260	cds260	fig|6666666.82974.peg.2487									Periplasmic binding protein-like II,,8.71E-45,SUPERFAMILY,
881	261	cds261	fig|6666666.82974.peg.39									Cons_hypoth698,Conserved hypothetical protein 698,6.2E-67,PFAM,CELLULAR_COMPONENT,GO:0016021,integral component of membrane				gnl|BL_ORD_ID|635731 2207906 | BAB1_0026 | 359391	2.46e-90
882	261	cds261	fig|6666666.82974.peg.39									INNER MEMBRANE PROTEIN YEIH-RELATED,,9.7E-53,PANTHER,
883	262	cds262	fig|6666666.82974.peg.388	2.8.3.1	Propionate CoA-transferase	ec00620 Pyruvate metabolism|ec00640 Propanoate metabolism|ec00643 Styrene degradation|ec01100 Metabolic pathways|ec01120 Microbial metabolism in diverse environments|		['gnl|BL_ORD_ID|1783576 reu:Reut_C6427 propionate CoA-transferase (EC:2.8.3.1); K01026 propionate CoA-transferase [EC:2.8.3.1]']	28-547(75)			CoA_trans,Coenzyme A transferase,2.1E-38,SMART,MOLECULAR_FUNCTION,GO:0008410,CoA-transferase activity	NO	'1-7'	0.069
884	262	cds262	fig|6666666.82974.peg.388									,,6.5E-44,GENE3D,
885	262	cds262	fig|6666666.82974.peg.388									ACETATE COA-TRANSFERASE YDIF,,6.1E-143,PANTHER,
886	262	cds262	fig|6666666.82974.peg.388									NagB/RpiA/CoA transferase-like,,1.51E-51,SUPERFAMILY,
887	263	cds263	fig|6666666.82974.peg.4705	1.1.1.305	UDP-glucuronic acid oxidase (UDP-4-keto-hexauronic acid decarboxylating)	ec00520 Amino sugar and nucleotide sugar metabolism|				['gnl|BL_ORD_ID|8248 Q93PD8 | MetaCyc: | EC: 1.1.1.305 (UDP-glucuronic acid dehydrogenase (UDP-4-keto-hexauronic acid decarboxylating)); 2.1.2.13 (UDP-4-amino-4-deoxy-L-arabinose formyltransferase)']	3-348(56)	,,1.5E-39,GENE3D,						gnl|BL_ORD_ID|2662 3548|vfid|4627|vsiid|5191|ssid|<sp|O52325|ARNA_SALTY_Bifunctional_polymyxin_resistance_arnA_protein_ Polymyxin_resistance_protein_pmrI _[Includes:_UDP-glucuronic_acid_decarboxylase_ EC_4.1.1.- _ UDP-GlcUA_decarboxylase _ ArnAFT ;_UDP-4-amino-4-deoxy-_L-arabinose_formyltransferase_ EC_2|UDP-glucuronic acid decarboxylase EC 4.1.1.- and UDP-4-amino-4-deoxy-L-arabinose formyltransf…	3-343(56)
888	263	cds263	fig|6666666.82974.peg.4705	2.1.2.13	UDP-4-amino-4-deoxy-L-arabinose formyltransferase	ec00520 Amino sugar and nucleotide sugar metabolism|				['gnl|BL_ORD_ID|8248 Q93PD8 | MetaCyc: | EC: 1.1.1.305 (UDP-glucuronic acid dehydrogenase (UDP-4-keto-hexauronic acid decarboxylating)); 2.1.2.13 (UDP-4-amino-4-deoxy-L-arabinose formyltransferase)']	3-348(56)	UDP-GLUCURONIC ACID DECARBOXYLASE 1,,1.2E-78,PANTHER,
889	263	cds263	fig|6666666.82974.peg.4705		UDP-glucuronate decarboxylase							NAD(P)-binding Rossmann-fold domains,,2.51E-63,SUPERFAMILY,
890	264	cds264	fig|6666666.82974.peg.1462									AAA,ATPases associated with a variety of cellular activities,1.9E-9,SMART,				gnl|BL_ORD_ID|122496 2301542 | ffh | 375286	0
891	264	cds264	fig|6666666.82974.peg.1462									SRP_SPB,Signal peptide binding domain,3.0E-32,PFAM,CELLULAR_COMPONENT,GO:0048500,signal recognition particle
892	264	cds264	fig|6666666.82974.peg.1462									GTPASE CONTAINING FAMILY OF SIGNAL RECOGNITION PARTICLE PROTEINS,,1.9E-216,PANTHER,
893	264	cds264	fig|6666666.82974.peg.1462									SRP54,Signal recognition particle 54 kDa protein [srp54].,,HAMAP,CELLULAR_COMPONENT,GO:0048500,signal recognition particle
894	264	cds264	fig|6666666.82974.peg.1462									P-loop containing nucleoside triphosphate hydrolases,,2.4E-50,SUPERFAMILY,
895	265	cds265	fig|6666666.82974.peg.1244	EC:						['gnl|BL_ORD_ID|30306 P76234 | MetaCyc: RXN0-4281 | EC: ']	11-280(56)	ALDKETRDTASE,Aldo-keto reductase signature,2.0E-18,PRINTS,MOLECULAR_FUNCTION,GO:0016491,oxidoreductase activity	YES	'1-19'	0.544	gnl|BL_ORD_ID|514340 1780048 | STH658 | 292459	1.33e-101
896	265	cds265	fig|6666666.82974.peg.1244									,,2.4E-79,GENE3D,
897	265	cds265	fig|6666666.82974.peg.1244									SUBFAMILY NOT NAMED,,1.3E-119,PANTHER,
898	265	cds265	fig|6666666.82974.peg.1244									NAD(P)-linked oxidoreductase,,3.01E-79,SUPERFAMILY,
899	266	cds266	fig|6666666.82974.peg.3016									,,2.0E-24,GENE3D,MOLECULAR_FUNCTION,GO:0009055,electron carrier activity	YES	'1-21'	0.443	gnl|BL_ORD_ID|427855 2299270 | mma_0713 | 375286	5.86e-35
900	266	cds266	fig|6666666.82974.peg.3016									CYTC,Cytochrome c family profile.,,PROSITE_PROFILES,MOLECULAR_FUNCTION,GO:0009055,electron carrier activity
901	266	cds266	fig|6666666.82974.peg.3016									Cytochrome c,,6.72E-21,SUPERFAMILY,MOLECULAR_FUNCTION,GO:0009055,electron carrier activity
902	267	cds267	fig|6666666.82974.peg.2944									HTH_XRE,Helix-turn-helix XRE-family like proteins,1.5E-5,SMART,MOLECULAR_FUNCTION,GO:0043565,sequence-specific DNA binding	YES	'1-24'	0.718
903	267	cds267	fig|6666666.82974.peg.2944									,,7.0E-18,GENE3D,MOLECULAR_FUNCTION,GO:0003677,DNA binding
904	267	cds267	fig|6666666.82974.peg.2944									HTH_CROC1,Cro/C1-type HTH domain profile.,,PROSITE_PROFILES,MOLECULAR_FUNCTION,GO:0043565,sequence-specific DNA binding
905	267	cds267	fig|6666666.82974.peg.2944									lambda repressor-like DNA-binding domains,,9.29E-12,SUPERFAMILY,MOLECULAR_FUNCTION,GO:0003677,DNA binding
906	268	cds268	fig|6666666.82974.peg.1310	EC:						['gnl|BL_ORD_ID|2753 P69681 | MetaCyc: TRANS-RXN0-206 | EC: ']	77-517(54)	,,7.6E-139,GENE3D,	NO	'1-12'	0.09	gnl|BL_ORD_ID|398559 1535642 | amtB | 267608	0
907	268	cds268	fig|6666666.82974.peg.1310									AMMONIUM TRANSPORTER,,6.9E-165,PANTHER,CELLULAR_COMPONENT,GO:0016020,membrane
908	268	cds268	fig|6666666.82974.peg.1310									AMMONIUM_TRANSP,Ammonium transporters signature.,,PROSITE_PATTERNS,CELLULAR_COMPONENT,GO:0016020,membrane
909	268	cds268	fig|6666666.82974.peg.1310									Ammonium transporter,,1.09E-122,SUPERFAMILY,BIOLOGICAL_PROCESS,GO:0015696,ammonium transport
910	269	cds269	fig|6666666.82974.peg.1218									SSF,Sodium:solute symporter family,4.4E-46,PFAM,BIOLOGICAL_PROCESS,GO:0055085,transmembrane transport	NO	'1-297'	0.017	gnl|BL_ORD_ID|730396 1535762 | RSc0463 | 267608	0
911	269	cds269	fig|6666666.82974.peg.1218									SODIUM/SOLUTE SYMPORTER,,2.8E-80,PANTHER,BIOLOGICAL_PROCESS,GO:0055085,transmembrane transport
912	269	cds269	fig|6666666.82974.peg.1218									NA_SOLUT_SYMP_2,Sodium:solute symporter family signature 2.,,PROSITE_PATTERNS,CELLULAR_COMPONENT,GO:0016020,membrane
913	269	cds269	fig|6666666.82974.peg.1218									NA_SOLUT_SYMP_3,Sodium:solute symporter family profile.,,PROSITE_PROFILES,BIOLOGICAL_PROCESS,GO:0055085,transmembrane transport
914	270	cds270	fig|6666666.82974.peg.1622										YES	'1-28'	0.542	gnl|BL_ORD_ID|116224 1174276 | PA3502 | 208964	2.24e-44
915	271	cds271	fig|6666666.82974.peg.2962									DTW,DTW domain,5.4E-38,PFAM,				gnl|BL_ORD_ID|375708 2300419 | mma_1862 | 375286	2.19e-56
916	271	cds271	fig|6666666.82974.peg.2962									UNCHARACTERIZED,,1.9E-36,PANTHER,
917	272	cds272	fig|6666666.82974.peg.5435	2.3.1.-	Transferases, Transferases, Acyltransferases, Transferring groups other than amino-acyl groups		0.983(0.106)					,,2.0E-56,GENE3D,BIOLOGICAL_PROCESS,GO:0008152,metabolic process	NO	'1-20'	0.121	gnl|BL_ORD_ID|520919 2299913 | fabH | 375286	9.85e-152
918	272	cds272	fig|6666666.82974.peg.5435	2.3.1.41	Beta-ketoacyl-[acyl-carrier-protein] synthase I	ec00061 Fatty acid biosynthesis|ec00780 Biotin metabolism|ec01100 Metabolic pathways|	0.979(0.137)					FabH,3-oxoacyl-[acyl-carrier-protein] synthase 3 [fabH].,,HAMAP,BIOLOGICAL_PROCESS,GO:0006633,fatty acid biosynthetic process
919	272	cds272	fig|6666666.82974.peg.5435	2.3.1.180	Beta-ketoacyl-[acyl-carrier-protein] synthase III	ec00061 Fatty acid biosynthesis|ec01100 Metabolic pathways|		['gnl|BL_ORD_ID|2810603 hse:Hsero_1923 fabH; 3-oxoacyl-[acyl-carrier-protein] synthase III (EC:2.3.1.41); K00648 3-oxoacyl-[acyl-carrier-protein] synthase III [EC:2.3.1.180]']	1-328(83)			Thiolase-like,,2.95E-69,SUPERFAMILY,BIOLOGICAL_PROCESS,GO:0008152,metabolic process
920	273	cds273	fig|6666666.82974.peg.4947									RIBOSOMALL19,Ribosomal protein L19 signature,4.7E-36,PRINTS,BIOLOGICAL_PROCESS,GO:0006412,translation				gnl|BL_ORD_ID|1077741 1138788 | rplS | 204773	1.48e-60
921	273	cds273	fig|6666666.82974.peg.4947									Ribosomal_L19,,8.6E-63,PIRSF,BIOLOGICAL_PROCESS,GO:0006412,translation
922	273	cds273	fig|6666666.82974.peg.4947									TIGR01024,rplS_bact: ribosomal protein L19,5.5E-49,TIGRFAM,BIOLOGICAL_PROCESS,GO:0006412,translation
923	273	cds273	fig|6666666.82974.peg.4947									RIBOSOMAL PROTEIN L19,,3.6E-48,PANTHER,BIOLOGICAL_PROCESS,GO:0006412,translation
924	273	cds273	fig|6666666.82974.peg.4947									RIBOSOMAL_L19,Ribosomal protein L19 signature.,,PROSITE_PATTERNS,MOLECULAR_FUNCTION,GO:0003735,structural constituent of ribosome
925	273	cds273	fig|6666666.82974.peg.4947									Ribosomal_L19,50S ribosomal protein L19 [rplS].,,HAMAP,BIOLOGICAL_PROCESS,GO:0006412,translation
926	273	cds273	fig|6666666.82974.peg.4947									Translation proteins SH3-like domain,,8.62E-46,SUPERFAMILY,
927	274	cds274	fig|6666666.82974.peg.3761									DUF2271,Predicted periplasmic protein (DUF2271),4.7E-35,PFAM,				gnl|BL_ORD_ID|39634 795319 | ebA3194 | 76114	2.88e-59	gnl|BL_ORD_ID|18513 20430|vfid|45448|vsiid|66285|ssid|suppression_of_copper_sensitivity_protein_[Salmonella_typhimurium_LT2]_suppression_of_copper_sensitivity_protein_[Salmonella_enterica_subsp._enterica_serovar_Typhimurium_str._LT2]_suppression_of_copper_sensitivity_protein_[Salmonella_enterica_subsp._enterica_serovar_Typhimurium_str._LT2]_suppression_of_copper_sensitivity_protein_[Salmonella_en…	15-38(54)
928	275	cds275	fig|6666666.82974.peg.2819										NO	'1-25'	0.024
929	276	cds276	fig|6666666.82974.peg.4778	2.6.1.-	Transferases, Transferases, Transferring nitrogenous groups, Transaminases (aminotransferases)		0.976(0.133)					Coil,,,COILS,	NO	'1-33'	0.198	gnl|BL_ORD_ID|2592157 2299804 | tyrB | 375286	0
930	276	cds276	fig|6666666.82974.peg.4778	2.6.1.1	Aspartate transaminase	ec00220 Arginine biosynthesis|ec00250 Alanine|ec00270 Cysteine and methionine metabolism|ec00330 Arginine and proline metabolism|ec00350 Tyrosine metabolism|ec00360 Phenylalanine metabolism|ec00400 Phenylalanine|ec00401 Novobiocin biosynthesis|ec00710 Carbon fixation in photosynthetic organisms|ec00950 Isoquinoline alkaloid biosynthesis|ec00960 Tropane|ec01100 Metabolic pathways|ec01110 Biosynthe…	0.991(0.094)					TRANSAMINASE,Aspartate aminotransferase signature,2.0E-39,PRINTS,BIOLOGICAL_PROCESS,GO:0006520,cellular amino acid metabolic process
931	276	cds276	fig|6666666.82974.peg.4778	2.6.1.5	Tyrosine transaminase	ec00130 Ubiquinone and other terpenoid|ec00270 Cysteine and methionine metabolism|ec00350 Tyrosine metabolism|ec00360 Phenylalanine metabolism|ec00400 Phenylalanine|ec00401 Novobiocin biosynthesis|ec00950 Isoquinoline alkaloid biosynthesis|ec00960 Tropane|ec01100 Metabolic pathways|ec01110 Biosynthesis of secondary metabolites|ec01130 Biosynthesis of antibiotics|				['gnl|BL_ORD_ID|37137 P04693 | MetaCyc: 2.6.1.57-RXN; BRANCHED-CHAINAMINOTRANSFERLEU-RXN; PHEAMINOTRANS-RXN; TYROSINE-AMINOTRANSFERASE-RXN | EC: 2.6.1.107 (beta-methylphenylalanine transaminase); 2.6.1.42 (branched-chain-amino-acid transaminase); 2.6.1.5 (tyrosine transaminase); 2.6.1.57 (aromatic-amino-acid transaminase); 2.6.1.6 (leucine transaminase)']	5-391(54)	Aminotran_1_2,Aminotransferase class I and II,3.9E-84,PFAM,MOLECULAR_FUNCTION,GO:0030170,pyridoxal phosphate binding
932	276	cds276	fig|6666666.82974.peg.4778	2.6.1.6	Leucine transaminase	ec00280 Valine|ec00290 Valine|ec00770 Pantothenate and CoA biosynthesis|ec01100 Metabolic pathways|ec01110 Biosynthesis of secondary metabolites|				['gnl|BL_ORD_ID|37137 P04693 | MetaCyc: 2.6.1.57-RXN; BRANCHED-CHAINAMINOTRANSFERLEU-RXN; PHEAMINOTRANS-RXN; TYROSINE-AMINOTRANSFERASE-RXN | EC: 2.6.1.107 (beta-methylphenylalanine transaminase); 2.6.1.42 (branched-chain-amino-acid transaminase); 2.6.1.5 (tyrosine transaminase); 2.6.1.57 (aromatic-amino-acid transaminase); 2.6.1.6 (leucine transaminase)']	5-391(54)	AROMATIC-AMINO-ACID AMINOTRANSFERASE,,3.6E-224,PANTHER,
933	276	cds276	fig|6666666.82974.peg.4778	2.6.1.42	Branched-chain-amino-acid transaminase	ec00280 Valine|ec00290 Valine|ec00770 Pantothenate and CoA biosynthesis|ec00966 Glucosinolate biosynthesis|ec01100 Metabolic pathways|ec01110 Biosynthesis of secondary metabolites|ec01130 Biosynthesis of antibiotics|				['gnl|BL_ORD_ID|37137 P04693 | MetaCyc: 2.6.1.57-RXN; BRANCHED-CHAINAMINOTRANSFERLEU-RXN; PHEAMINOTRANS-RXN; TYROSINE-AMINOTRANSFERASE-RXN | EC: 2.6.1.107 (beta-methylphenylalanine transaminase); 2.6.1.42 (branched-chain-amino-acid transaminase); 2.6.1.5 (tyrosine transaminase); 2.6.1.57 (aromatic-amino-acid transaminase); 2.6.1.6 (leucine transaminase)']	5-391(54)	AA_TRANSFER_CLASS_1,Aminotransferases class-I pyridoxal-phosphate attachment site.,,PROSITE_PATTERNS,MOLECULAR_FUNCTION,GO:0003824,catalytic activity
934	276	cds276	fig|6666666.82974.peg.4778	2.6.1.57	Aromatic-amino-acid transaminase	ec00270 Cysteine and methionine metabolism|ec00300 Lysine biosynthesis|ec00350 Tyrosine metabolism|ec00360 Phenylalanine metabolism|ec00400 Phenylalanine|ec00401 Novobiocin biosynthesis|ec00950 Isoquinoline alkaloid biosynthesis|ec00960 Tropane|ec01100 Metabolic pathways|ec01110 Biosynthesis of secondary metabolites|ec01130 Biosynthesis of antibiotics|		['gnl|BL_ORD_ID|2811811 hse:Hsero_3157 tyrB; aromatic-amino-acid aminotransferase (EC:2.6.1.57); K00832 aromatic-amino-acid transaminase [EC:2.6.1.57]']	1-391(92)	['gnl|BL_ORD_ID|37137 P04693 | MetaCyc: 2.6.1.57-RXN; BRANCHED-CHAINAMINOTRANSFERLEU-RXN; PHEAMINOTRANS-RXN; TYROSINE-AMINOTRANSFERASE-RXN | EC: 2.6.1.107 (beta-methylphenylalanine transaminase); 2.6.1.42 (branched-chain-amino-acid transaminase); 2.6.1.5 (tyrosine transaminase); 2.6.1.57 (aromatic-amino-acid transaminase); 2.6.1.6 (leucine transaminase)']	5-391(54)	PLP-dependent transferases,,8.61E-117,SUPERFAMILY,
935	276	cds276	fig|6666666.82974.peg.4778	2.6.1.107	Beta-methylphenylalanine transaminase	No pathway identified				['gnl|BL_ORD_ID|37137 P04693 | MetaCyc: 2.6.1.57-RXN; BRANCHED-CHAINAMINOTRANSFERLEU-RXN; PHEAMINOTRANS-RXN; TYROSINE-AMINOTRANSFERASE-RXN | EC: 2.6.1.107 (beta-methylphenylalanine transaminase); 2.6.1.42 (branched-chain-amino-acid transaminase); 2.6.1.5 (tyrosine transaminase); 2.6.1.57 (aromatic-amino-acid transaminase); 2.6.1.6 (leucine transaminase)']	5-391(54)
936	277	cds277	fig|6666666.82974.peg.977									DASS,,3.8E-143,PIRSF,
937	277	cds277	fig|6666666.82974.peg.977									TIGR00785,dass: transporter, divalent anion:Na+ symporter (DASS) family,1.5E-112,TIGRFAM,MOLECULAR_FUNCTION,GO:0005215,transporter activity
938	277	cds277	fig|6666666.82974.peg.977									SOLUTE CARRIER FAMILY 13 MEMBER,,2.0E-154,PANTHER,
939	278	cds278	fig|6666666.82974.peg.902									CesT,Tir chaperone protein (CesT) family,1.6E-10,PFAM,CELLULAR_COMPONENT,GO:0005737,cytoplasm	YES	'1-25'	0.676
940	278	cds278	fig|6666666.82974.peg.902									Type III secretory system chaperone-like,,5.97E-9,SUPERFAMILY,
941	279	cds279	fig|6666666.82974.peg.85	EC:						['gnl|BL_ORD_ID|25541 Q6QUY4 | MetaCyc: RXN-8820 | EC: ']	1-104(100)	Rieske,Rieske [2Fe-2S] domain,2.9E-19,PFAM,MOLECULAR_FUNCTION,GO:0016491,oxidoreductase activity				gnl|BL_ORD_ID|820391 1312560 | Ajs_3091 | 232721	1.69e-49
942	279	cds279	fig|6666666.82974.peg.85									FERREDOXIN-RELATED,,6.1E-18,PANTHER,
943	279	cds279	fig|6666666.82974.peg.85									RIESKE,Rieske [2Fe-2S] iron-sulfur domain profile.,,PROSITE_PROFILES,MOLECULAR_FUNCTION,GO:0016491,oxidoreductase activity
944	279	cds279	fig|6666666.82974.peg.85									ISP domain,,2.1E-29,SUPERFAMILY,MOLECULAR_FUNCTION,GO:0016491,oxidoreductase activity
945	280	cds280	fig|6666666.82974.peg.153									S1,Ribosomal protein S1-like RNA-binding domain,0.0055,SMART,	NO	'1-10'	0.062	gnl|BL_ORD_ID|237237 2301947 | infA | 375286	3.07e-35	gnl|BL_ORD_ID|18671 20588|vfid|45764|vsiid|66601|ssid|translation_initiation_factor_IF-1_[Salmonella_typhimurium_LT2]_translation_initiation_factor_IF-1_[Salmonella_enterica_subsp._enterica_serovar_Typhimurium_str._LT2]_translation_initiation_factor_IF-1_[Salmonella_enterica_subsp._enterica_serovar_Typhimurium_str._LT2]_translation_initiation_factor_IF-1_[Salmonella_enterica_subsp._enterica_serov…	1-72(76)
946	280	cds280	fig|6666666.82974.peg.153									,,4.3E-37,GENE3D,
947	280	cds280	fig|6666666.82974.peg.153									S1_IF1_TYPE,S1 domain IF1 type profile.,,PROSITE_PROFILES,MOLECULAR_FUNCTION,GO:0003743,translation initiation factor activity
948	280	cds280	fig|6666666.82974.peg.153									Nucleic acid-binding proteins,,1.14E-26,SUPERFAMILY,
949	281	cds281	fig|6666666.82974.peg.4422									REC,cheY-homologous receiver domain,9.7E-36,SMART,BIOLOGICAL_PROCESS,GO:0000160,phosphorelay signal transduction system	NO	'1-36'	0.034	gnl|BL_ORD_ID|969723 2083287 | amb2895 | 342108	8.89e-82
950	281	cds281	fig|6666666.82974.peg.4422									Trans_reg_C,Transcriptional regulatory protein, C terminal,1.2E-26,PFAM,BIOLOGICAL_PROCESS,GO:0006355,regulation of transcription, DNA-templated
951	281	cds281	fig|6666666.82974.peg.4422									RESPONSE REGULATOR OF TWO-COMPONENT SYSTEM,,9.9E-97,PANTHER,
952	281	cds281	fig|6666666.82974.peg.4422									RESPONSE_REGULATORY,Response regulatory domain profile.,,PROSITE_PROFILES,BIOLOGICAL_PROCESS,GO:0000160,phosphorelay signal transduction system
953	281	cds281	fig|6666666.82974.peg.4422									CheY-like,,6.08E-34,SUPERFAMILY,
954	282	cds282	fig|6666666.82974.peg.1672									Trypsin_2,Trypsin-like peptidase domain,7.9E-9,PFAM,	NO	'1-29'	0.033	gnl|BL_ORD_ID|1308694 2300924 | mma_2367 | 375286	8.03e-55
955	282	cds282	fig|6666666.82974.peg.1672									PROKAR_LIPOPROTEIN,Prokaryotic membrane lipoprotein lipid attachment site profile.,,PROSITE_PROFILES,
956	282	cds282	fig|6666666.82974.peg.1672									Trypsin-like serine proteases,,4.15E-13,SUPERFAMILY,MOLECULAR_FUNCTION,GO:0003824,catalytic activity
957	283	cds283	fig|6666666.82974.peg.3482	1.1.1.133	dTDP-4-dehydrorhamnose reductase	ec00521 Streptomycin biosynthesis|ec00523 Polyketide sugar unit biosynthesis|ec01100 Metabolic pathways|ec01130 Biosynthesis of antibiotics|		['gnl|BL_ORD_ID|927022 bpy:Bphyt_0881 dTDP-4-dehydrorhamnose reductase (EC:1.1.1.133); K00067 dTDP-4-dehydrorhamnose reductase [EC:1.1.1.133]']	3-297(51)			TIGR01214,rmlD: dTDP-4-dehydrorhamnose reductase,1.1E-92,TIGRFAM,BIOLOGICAL_PROCESS,GO:0045226,extracellular polysaccharide biosynthetic process				gnl|BL_ORD_ID|1731256 1144236 | Psyr_0925 | 205918	1.29e-77
958	283	cds283	fig|6666666.82974.peg.3482									DTDP-4-DEHYDRORHAMNOSE REDUCTASE,,1.7E-94,PANTHER,
959	283	cds283	fig|6666666.82974.peg.3482									NAD(P)-binding Rossmann-fold domains,,1.4E-89,SUPERFAMILY,
960	284	cds284	fig|6666666.82974.peg.3531									CYTCHRMECIAB,Class IA and IB cytochrome C signature,5.3E-19,PRINTS,MOLECULAR_FUNCTION,GO:0009055,electron carrier activity				gnl|BL_ORD_ID|2375966 2395664 | Veis_1601 | 391735	1.8e-47
961	284	cds284	fig|6666666.82974.peg.3531									,,6.4E-35,GENE3D,MOLECULAR_FUNCTION,GO:0020037,heme binding
962	284	cds284	fig|6666666.82974.peg.3531									CYTOCHROME C,,4.5E-28,PANTHER,MOLECULAR_FUNCTION,GO:0009055,electron carrier activity
963	284	cds284	fig|6666666.82974.peg.3531									CYTC,Cytochrome c family profile.,,PROSITE_PROFILES,MOLECULAR_FUNCTION,GO:0020037,heme binding
964	284	cds284	fig|6666666.82974.peg.3531									Cytochrome c,,1.92E-31,SUPERFAMILY,MOLECULAR_FUNCTION,GO:0020037,heme binding
965	285	cds285	fig|6666666.82974.peg.1713	3.5.1.-	Hydrolases, Hydrolases, Acting on carbon-nitrogen bonds, other than peptide bonds, In linear amides		0.766(0.383)					TIGR01892,AcOrn-deacetyl: acetylornithine deacetylase (ArgE),3.7E-117,TIGRFAM,MOLECULAR_FUNCTION,GO:0050897,cobalt ion binding				gnl|BL_ORD_ID|1095231 1438768 | BP3588 | 257313	1.56e-172
966	285	cds285	fig|6666666.82974.peg.1713	3.5.1.16	Acetylornithine deacetylase	ec00220 Arginine biosynthesis|ec01100 Metabolic pathways|ec01110 Biosynthesis of secondary metabolites|ec01130 Biosynthesis of antibiotics|		['gnl|BL_ORD_ID|2811443 hse:Hsero_2776 peptidase (EC:3.5.1.16); K01438 acetylornithine deacetylase [EC:3.5.1.16]']	1-387(77)			PEPTIDASE M20 FAMILY MEMBER,,2.6E-153,PANTHER,
967	285	cds285	fig|6666666.82974.peg.1713									ARGE_DAPE_CPG2_2,ArgE / dapE / ACY1 / CPG2 / yscS family signature 2.,,PROSITE_PATTERNS,MOLECULAR_FUNCTION,GO:0008237,metallopeptidase activity
968	285	cds285	fig|6666666.82974.peg.1713									Zn-dependent exopeptidases,,1.18E-55,SUPERFAMILY,
969	286	cds286	fig|6666666.82974.peg.4317									HATPase_c_3,Histidine kinase-, DNA gyrase B-, and HSP90-like ATPase,1.4E-28,PFAM,	NO	'1-19'	0.075	gnl|BL_ORD_ID|1064837 1865682 | RPE_3252 | 316055	0
970	286	cds286	fig|6666666.82974.peg.4317									ATPase domain of HSP90 chaperone/DNA topoisomerase II/histidine kinase,,4.58E-16,SUPERFAMILY,
971	287	cds287	fig|6666666.82974.peg.2155									Nitroreductase,Nitroreductase family,3.8E-32,PFAM,				gnl|BL_ORD_ID|545747 1311818 | Ajs_2316 | 232721	5.24e-64
972	287	cds287	fig|6666666.82974.peg.2155									NADPH NITROREDUCTASE,,6.9E-30,PANTHER,
973	287	cds287	fig|6666666.82974.peg.2155									FMN-dependent nitroreductase-like,,3.66E-40,SUPERFAMILY,MOLECULAR_FUNCTION,GO:0016491,oxidoreductase activity
974	288	cds288	fig|6666666.82974.peg.569										NO	'1-24'	0.114
975	289	cds289	fig|6666666.82974.peg.4923									DUF2285,Uncharacterized conserved protein (DUF2285),1.9E-33,PFAM,				gnl|BL_ORD_ID|1149972 2255214 | Pnap_4164 | 365044	3.39e-134
976	290	cds290	fig|6666666.82974.peg.4754									,,1.8E-22,GENE3D,BIOLOGICAL_PROCESS,GO:0044780,bacterial-type flagellum assembly	NO	'1-39'	0.028
977	290	cds290	fig|6666666.82974.peg.4754									FlgN-like,,5.49E-21,SUPERFAMILY,BIOLOGICAL_PROCESS,GO:0044780,bacterial-type flagellum assembly
978	291	cds291	fig|6666666.82974.peg.1066									Peripla_BP_6,Periplasmic binding protein,2.9E-56,PFAM,	YES	'1-19'	0.734
979	291	cds291	fig|6666666.82974.peg.1066									LEU/ILE/VAL-BINDING PROTEIN-RELATED,,2.8E-47,PANTHER,
980	291	cds291	fig|6666666.82974.peg.1066									Periplasmic binding protein-like I,,1.39E-62,SUPERFAMILY,
981	292	cds292	fig|6666666.82974.peg.3811									,,9.3E-41,GENE3D,	NO	'1-42'	0.395	gnl|BL_ORD_ID|210575 1435702 | BP0123 | 257313	4.59e-83
982	292	cds292	fig|6666666.82974.peg.3811									SPERM PROTEIN HOMOLOG,,1.2E-13,PANTHER,
983	292	cds292	fig|6666666.82974.peg.3811									cAMP_phophodiest_CpdA,3',5'-cyclic adenosine monophosphate phosphodiesterase CpdA [cpdA].,,HAMAP,MOLECULAR_FUNCTION,GO:0004115,3',5'-cyclic-AMP phosphodiesterase activity
984	292	cds292	fig|6666666.82974.peg.3811									Metallo-dependent phosphatases,,5.01E-59,SUPERFAMILY,
985	293	cds293	fig|6666666.82974.peg.3346	2.7.8.-	Transferases, Transferases, Transferring phosphorous-containing groups, Transferases for other substituted phosphate groups		0.998(0.011)					Glycos_transf_4,Glycosyl transferase family 4,1.0E-34,PFAM,MOLECULAR_FUNCTION,GO:0008963,phospho-N-acetylmuramoyl-pentapeptide-transferase activity				gnl|BL_ORD_ID|402448 2301575 | mraY | 375286	0
986	293	cds293	fig|6666666.82974.peg.3346	2.7.8.13	Phospho-N-acetylmuramoyl-pentapeptide-transferase	ec00550 Peptidoglycan biosynthesis|ec01100 Metabolic pathways|	0.994(0.079)			['gnl|BL_ORD_ID|29820 P0A6W3 | MetaCyc: PHOSNACMURPENTATRANS-RXN | EC: 2.7.8.13 (phospho-N-acetylmuramoyl-pentapeptide-transferase)']	1-389(55)	PHOSPHO-N-ACETYLMURAMOYL-PENTAPEPTIDE-TRANSFERASE,,1.8E-145,PANTHER,MOLECULAR_FUNCTION,GO:0008963,phospho-N-acetylmuramoyl-pentapeptide-transferase activity
987	293	cds293	fig|6666666.82974.peg.3346									MRAY_2,MraY family signature 2.,,PROSITE_PATTERNS,
988	293	cds293	fig|6666666.82974.peg.3346									MraY,Phospho-N-acetylmuramoyl-pentapeptide-transferase [mraY].,,HAMAP,CELLULAR_COMPONENT,GO:0016020,membrane
989	294	cds294	fig|6666666.82974.peg.98									DEXDc,DEAD-like helicases superfamily,3.4E-16,SMART,	NO	'1-17'	0.301	gnl|BL_ORD_ID|875263 1242774 | PSPTO0008 | 223283	0
990	294	cds294	fig|6666666.82974.peg.98									ResIII,Type III restriction enzyme, res subunit,1.4E-16,PFAM,MOLECULAR_FUNCTION,GO:0016787,hydrolase activity
991	294	cds294	fig|6666666.82974.peg.98									TYPE I RESTRICTION ENZYME ECOKI R PROTEIN,,5.4E-19,PANTHER,
992	294	cds294	fig|6666666.82974.peg.98									P-loop containing nucleoside triphosphate hydrolases,,1.65E-9,SUPERFAMILY,
993	295	cds295	fig|6666666.82974.peg.5206									BPD_transp_2,Branched-chain amino acid transport system / permease component,4.6E-33,PFAM,CELLULAR_COMPONENT,GO:0016020,membrane	YES	'1-23'	0.805
994	295	cds295	fig|6666666.82974.peg.5206									FAMILY NOT NAMED,,2.2E-52,PANTHER,
995	296	cds296	fig|6666666.82974.peg.782									,,8.7E-50,GENE3D,				gnl|BL_ORD_ID|513356 2301394 | mma_2837 | 375286	3.94e-109
996	296	cds296	fig|6666666.82974.peg.782									SUBFAMILY NOT NAMED,,5.5E-71,PANTHER,
997	296	cds296	fig|6666666.82974.peg.782									Activating enzymes of the ubiquitin-like proteins,,8.76E-62,SUPERFAMILY,
998	297	cds297	fig|6666666.82974.peg.2889	2.3.1.-	Transferases, Transferases, Acyltransferases, Transferring groups other than amino-acyl groups		0.998(0.011)					UDP-GlcNAc_acltr,,1.6E-148,PIRSF,BIOLOGICAL_PROCESS,GO:0008610,lipid biosynthetic process				gnl|BL_ORD_ID|474004 2300603 | lpxA | 375286	1.41e-125
999	297	cds297	fig|6666666.82974.peg.2889	2.3.1.129	Acyl-[acyl-carrier-protein]--UDP-N-acetylglucosamine O-acyltransferase	ec00540 Lipopolysaccharide biosynthesis|ec01100 Metabolic pathways|	0.994(0.079)	['gnl|BL_ORD_ID|2810861 hse:Hsero_2190 lpxA; acyl-[acyl-carrier-protein]-UDP-N-acetylglucosamine O-acyltransferase (EC:2.3.1.129); K00677 UDP-N-acetylglucosamine acyltransferase [EC:2.3.1.129]']	1-262(85)	['gnl|BL_ORD_ID|45583 Q2SWY6 | MetaCyc: | EC: 2.3.1.129 (acyl-[acyl-carrier-protein]mdashUDP-N-acetylglucosamine O-acyltransferase)']	1-262(58)	Acetyltransf_11,Udp N-acetylglucosamine O-acyltransferase
1000	297	cds297	fig|6666666.82974.peg.2889									Domain 2,6.2E-30,PFAM,
1001	297	cds297	fig|6666666.82974.peg.2889									SIALIC ACID SYNTHASE-RELATED,,3.7E-95,PANTHER,
1002	297	cds297	fig|6666666.82974.peg.2889									LpxA,Acyl-[acyl-carrier-protein]--UDP-N-acetylglucosamine O-acyltransferase [lpxA].,,HAMAP,BIOLOGICAL_PROCESS,GO:0008610,lipid biosynthetic process
1003	297	cds297	fig|6666666.82974.peg.2889									Trimeric LpxA-like enzymes,,4.53E-79,SUPERFAMILY,
1004	298	cds298	fig|6666666.82974.peg.1943									,,3.7E-62,GENE3D,
1005	298	cds298	fig|6666666.82974.peg.1943									GLYCOSYLTRANSFERASE,,7.3E-60,PANTHER,
1006	298	cds298	fig|6666666.82974.peg.1943									Nucleotide-diphospho-sugar transferases,,1.44E-64,SUPERFAMILY,
1007	299	cds299	fig|6666666.82974.peg.2785									,,2.9E-32,GENE3D,				gnl|BL_ORD_ID|1061808 2300673 | mma_2116 | 375286	7.14e-76
1008	299	cds299	fig|6666666.82974.peg.2785									PRTase-like,,9.94E-33,SUPERFAMILY,
1009	300	cds300	fig|6666666.82974.peg.3179										NO	'1-41'	0.05
1010	301	cds301	fig|6666666.82974.peg.2191										NO	'1-39'	0.272
1011	302	cds302	fig|6666666.82974.peg.5418	2.6.99.-	Transferases, Transferases, Transferring nitrogenous groups, Transferring other nitrogenous groups		0.983(0.106)					PdxJ,Pyridoxal phosphate biosynthesis protein PdxJ,7.3E-100,PFAM,CELLULAR_COMPONENT,GO:0005737,cytoplasm				gnl|BL_ORD_ID|433808 1140161 | pdxJ | 204773	4.54e-112
1012	302	cds302	fig|6666666.82974.peg.5418	2.6.99.2	Pyridoxine 5'-phosphate synthase	ec00750 Vitamin B6 metabolism|ec01100 Metabolic pathways|	0.979(0.137)			['gnl|BL_ORD_ID|34574 Q3JQ80 | MetaCyc: | EC: 2.6.99.2 (pyridoxine 5prime-phosphate synthase)']	1-252(71)	PYRIDOXINE 5'-PHOSPHATE SYNTHASE,,3.9E-115,PANTHER,
1013	302	cds302	fig|6666666.82974.peg.5418									PdxJ,Pyridoxine 5'-phosphate synthase [pdxJ].,,HAMAP,CELLULAR_COMPONENT,GO:0005737,cytoplasm
1014	302	cds302	fig|6666666.82974.peg.5418									Pyridoxine 5'-phosphate synthase,,6.15E-96,SUPERFAMILY,CELLULAR_COMPONENT,GO:0005737,cytoplasm
1015	303	cds303	fig|6666666.82974.peg.2576	2.6.1.-	Transferases, Transferases, Transferring nitrogenous groups, Transaminases (aminotransferases)		0.921(0.224)					Transaminase_4ab_Lys_Orn,,1.1E-9,PIRSF,MOLECULAR_FUNCTION,GO:0008483,transaminase activity				gnl|BL_ORD_ID|2111454 1520966 | mll1632 | 266835	1.18e-170
1016	303	cds303	fig|6666666.82974.peg.2576	2.6.1.18	Beta-alanine--pyruvate transaminase	ec00280 Valine|ec00410 beta|ec00640 Propanoate metabolism|ec01100 Metabolic pathways|				['gnl|BL_ORD_ID|10500 Q7WWK8 | MetaCyc: | EC: 2.6.1.18 (beta-alaninemdashpyruvate transaminase)']	9-439(62)	,,1.6E-84,GENE3D,MOLECULAR_FUNCTION,GO:0003824,catalytic activity
1017	303	cds303	fig|6666666.82974.peg.2576									AMINOTRANSFERASE CLASS III,,3.6E-180,PANTHER,MOLECULAR_FUNCTION,GO:0008483,transaminase activity
1018	303	cds303	fig|6666666.82974.peg.2576									AA_TRANSFER_CLASS_3,Aminotransferases class-III pyridoxal-phosphate attachment site.,,PROSITE_PATTERNS,MOLECULAR_FUNCTION,GO:0008483,transaminase activity
1019	303	cds303	fig|6666666.82974.peg.2576									PLP-dependent transferases,,2.1E-122,SUPERFAMILY,
1020	304	cds304	fig|6666666.82974.peg.1246									MotA_ExbB,MotA/TolQ/ExbB proton channel family,4.6E-27,PFAM,CELLULAR_COMPONENT,GO:0016020,membrane	YES	'1-42'	0.565	gnl|BL_ORD_ID|1013257 1221821 | PFL_0993 | 220664	3.15e-54
1021	304	cds304	fig|6666666.82974.peg.1246									PROTEIN TOLQ,,2.5E-22,PANTHER,
1022	305	cds305	fig|6666666.82974.peg.1633									,,3.2E-20,GENE3D,CELLULAR_COMPONENT,GO:0016020,membrane	YES	'1-33'	0.707	gnl|BL_ORD_ID|480961 1174286 | PA3512 | 208964	7.53e-101
1023	305	cds305	fig|6666666.82974.peg.1633									SUBFAMILY NOT NAMED,,3.9E-89,PANTHER,
1024	305	cds305	fig|6666666.82974.peg.1633									ABC_TM1,ABC transporter integral membrane type-1 domain profile.,,PROSITE_PROFILES,CELLULAR_COMPONENT,GO:0016020,membrane
1025	305	cds305	fig|6666666.82974.peg.1633									MetI-like,,5.49E-29,SUPERFAMILY,CELLULAR_COMPONENT,GO:0016020,membrane
1026	306	cds306	fig|6666666.82974.peg.3931									HTH_XRE,Helix-turn-helix XRE-family like proteins,1.1E-8,SMART,MOLECULAR_FUNCTION,GO:0043565,sequence-specific DNA binding
1027	306	cds306	fig|6666666.82974.peg.3931									HTH_19,Helix-turn-helix domain,4.8E-11,PFAM,
1028	306	cds306	fig|6666666.82974.peg.3931									HTH_CROC1,Cro/C1-type HTH domain profile.,,PROSITE_PROFILES,MOLECULAR_FUNCTION,GO:0043565,sequence-specific DNA binding
1029	306	cds306	fig|6666666.82974.peg.3931									lambda repressor-like DNA-binding domains,,1.88E-13,SUPERFAMILY,MOLECULAR_FUNCTION,GO:0003677,DNA binding
1030	307	cds307	fig|6666666.82974.peg.4645									Cytochrom_B_N,Cytochrome b(N-terminal)/b6/petB,1.3E-12,PFAM,BIOLOGICAL_PROCESS,GO:0022904,respiratory electron transport chain
1031	307	cds307	fig|6666666.82974.peg.4645									CYTOCHROME B561 HOMOLOG 2,,7.5E-16,PANTHER,
1032	307	cds307	fig|6666666.82974.peg.4645									Transmembrane di-heme cytochromes,,2.09E-9,SUPERFAMILY,BIOLOGICAL_PROCESS,GO:0022904,respiratory electron transport chain
1033	308	cds308	fig|6666666.82974.peg.765									Thioredoxin,Thioredoxin,2.3E-10,PFAM,BIOLOGICAL_PROCESS,GO:0045454,cell redox homeostasis	NO	'1-14'	0.302	gnl|BL_ORD_ID|589158 2300076 | mma_1519 | 375286	5.15e-32
1034	308	cds308	fig|6666666.82974.peg.765									Thioredoxin-like,,4.55E-14,SUPERFAMILY,
1035	309	cds309	fig|6666666.82974.peg.2602	2.6.1.-	Transferases, Transferases, Transferring nitrogenous groups, Transaminases (aminotransferases)		0.976(0.133)					TIGR01141,hisC: histidinol-phosphate transaminase,3.9E-94,TIGRFAM,MOLECULAR_FUNCTION,GO:0004400,histidinol-phosphate transaminase activity	NO	'1-24'	0.065
1036	309	cds309	fig|6666666.82974.peg.2602	2.6.1.9	Histidinol-phosphate transaminase	ec00340 Histidine metabolism|ec00350 Tyrosine metabolism|ec00360 Phenylalanine metabolism|ec00400 Phenylalanine|ec00401 Novobiocin biosynthesis|ec00960 Tropane|ec01100 Metabolic pathways|ec01110 Biosynthesis of secondary metabolites|ec01130 Biosynthesis of antibiotics|	0.991(0.094)	['gnl|BL_ORD_ID|1780318 reu:Reut_A3110 histidinol-phosphate aminotransferase (EC:2.6.1.9); K00817 histidinol-phosphate aminotransferase [EC:2.6.1.9]']	4-360(67)	['gnl|BL_ORD_ID|37231 Q46WL3 | MetaCyc: | EC: 2.6.1.9 (histidinol-phosphate transaminase)']	4-360(67)	HISTIDINOL-PHOSPHATE AMINOTRANSFERASE,,4.2E-89,PANTHER,
1037	309	cds309	fig|6666666.82974.peg.2602									HisC_aminotrans_2,Histidinol-phosphate aminotransferase [hisC].,,HAMAP,MOLECULAR_FUNCTION,GO:0004400,histidinol-phosphate transaminase activity
1038	309	cds309	fig|6666666.82974.peg.2602									PLP-dependent transferases,,7.21E-75,SUPERFAMILY,
1039	310	cds310	fig|6666666.82974.peg.5006										NO	'1-35'	0.05			gnl|BL_ORD_ID|25316 27245|vfid|64424|vsiid|85292|ssid|trans-sialidase_[Trypanosoma_cruzi_strain_CL_Brener]|trans-sialidase [Trypanosoma cruzi strain CL Brener]	22-49(50)
1040	311	cds311	fig|6666666.82974.peg.4444	1.3.1.-	Oxidoreductases, Oxidoreductases, Acting on the CH-CH group of donors, With NAD(+) or NADP(+) as acceptor		0.976(0.133)					GDHRDH,Glucose/ribitol dehydrogenase family signature,2.8E-7,PRINTS,	YES	'1-23'	0.749	gnl|BL_ORD_ID|733745 2299760 | fabI | 375286	8.56e-132
1041	311	cds311	fig|6666666.82974.peg.4444	1.3.1.9	Enoyl-[acyl-carrier-protein] reductase (NADH)	ec00061 Fatty acid biosynthesis|ec01100 Metabolic pathways|	0.991(0.094)	['gnl|BL_ORD_ID|2812076 hse:Hsero_3424 fabI; enoyl-[acyl-carrier-protein] reductase (EC:1.3.1.9); K00208 enoyl-[acyl-carrier protein] reductase I [EC:1.3.1.9]']	1-260(93)	['gnl|BL_ORD_ID|3594 Q3JQY0 | MetaCyc: | EC: 1.3.1.9 (enoyl-[acyl-carrier-protein] reductase (NADH))']	1-259(76)	Enoyl-ACP_rdct,,4.5E-164,PIRSF,BIOLOGICAL_PROCESS,GO:0006633,fatty acid biosynthetic process
1042	311	cds311	fig|6666666.82974.peg.4444									,,2.3E-61,GENE3D,
1043	311	cds311	fig|6666666.82974.peg.4444									FAMILY NOT NAMED,,4.1E-113,PANTHER,
1044	311	cds311	fig|6666666.82974.peg.4444									NAD(P)-binding Rossmann-fold domains,,8.93E-62,SUPERFAMILY,
1045	312	cds312	fig|6666666.82974.peg.4769										NO	'1-15'	0.145
1046	313	cds313	fig|6666666.82974.peg.5332									HTHFIS,FIS bacterial regulatory protein HTH signature,3.5E-7,PRINTS,MOLECULAR_FUNCTION,GO:0043565,sequence-specific DNA binding	NO	'1-13'	0.224	gnl|BL_ORD_ID|922110 2299638 | ntrC | 375286	0	gnl|BL_ORD_ID|4832 5718|vfid|12306|vsiid|15647|ssid|tr|O86057|O86057_HERSE_Transcriptional_activator_NtrC_OS=Herbaspirillum_seropedicae_GN=ntrC_PE=4_SV=2|SubName: Full=Transcriptional activator NtrC;	1-496(88)
1047	313	cds313	fig|6666666.82974.peg.5332									REC,cheY-homologous receiver domain,1.7E-29,SMART,BIOLOGICAL_PROCESS,GO:0000160,phosphorelay signal transduction system
1048	313	cds313	fig|6666666.82974.peg.5332									,,1.3E-33,GENE3D,
1049	313	cds313	fig|6666666.82974.peg.5332									FAMILY NOT NAMED,,1.3E-223,PANTHER,
1050	313	cds313	fig|6666666.82974.peg.5332									SIGMA54_INTERACT_1,Sigma-54 interaction domain ATP-binding region A signature.,,PROSITE_PATTERNS,
1051	313	cds313	fig|6666666.82974.peg.5332									RESPONSE_REGULATORY,Response regulatory domain profile.,,PROSITE_PROFILES,BIOLOGICAL_PROCESS,GO:0000160,phosphorelay signal transduction system
1052	313	cds313	fig|6666666.82974.peg.5332									P-loop containing nucleoside triphosphate hydrolases,,2.55E-74,SUPERFAMILY,
1053	314	cds314	fig|6666666.82974.peg.3637									NIHGNASECYTB,Nickel-dependent hydrogenase/B-type cytochrome signature,3.4E-6,PRINTS,BIOLOGICAL_PROCESS,GO:0006810,transport				gnl|BL_ORD_ID|1183548 2302098 | mma_3541 | 375286	3.32e-71	gnl|BL_ORD_ID|12370 13924|vfid|22295|vsiid|42446|ssid|VFDB_orf28|hypothetical protein [Escherichia coli]	8-203(54)
1054	314	cds314	fig|6666666.82974.peg.3637									,,1.7E-45,GENE3D,
1055	314	cds314	fig|6666666.82974.peg.3637									PROTEIN PHSC HOMOLOG,,5.6E-55,PANTHER,
1056	314	cds314	fig|6666666.82974.peg.3637									Transmembrane di-heme cytochromes,,1.02E-37,SUPERFAMILY,BIOLOGICAL_PROCESS,GO:0022904,respiratory electron transport chain
1057	315	cds315	fig|6666666.82974.peg.3567									HTHFIS,FIS bacterial regulatory protein HTH signature,8.3E-9,PRINTS,MOLECULAR_FUNCTION,GO:0043565,sequence-specific DNA binding	NO	'1-23'	0.184	gnl|BL_ORD_ID|1182085 1803966 | Bpro_4569 | 296591	0
1058	315	cds315	fig|6666666.82974.peg.3567									AAA,ATPases associated with a variety of cellular activities,1.5E-8,SMART,
1059	315	cds315	fig|6666666.82974.peg.3567									Sigma54_activat,Sigma-54 interaction domain,2.2E-61,PFAM,BIOLOGICAL_PROCESS,GO:0006355,regulation of transcription, DNA-templated
1060	315	cds315	fig|6666666.82974.peg.3567									FAMILY NOT NAMED,,5.5E-116,PANTHER,
1061	315	cds315	fig|6666666.82974.peg.3567									SIGMA54_INTERACT_2,Sigma-54 interaction domain ATP-binding region B signature.,,PROSITE_PATTERNS,
1062	315	cds315	fig|6666666.82974.peg.3567									SIGMA54_INTERACT_4,Sigma-54 interaction domain profile.,,PROSITE_PROFILES,BIOLOGICAL_PROCESS,GO:0006355,regulation of transcription, DNA-templated
1063	315	cds315	fig|6666666.82974.peg.3567									P-loop containing nucleoside triphosphate hydrolases,,1.23E-55,SUPERFAMILY,
1064	316	cds316	fig|6666666.82974.peg.1818									RPL13p_RPL13Aa_RPL16e_RPL13o,,1.1E-40,PIRSF,CELLULAR_COMPONENT,GO:0005840,ribosome	NO	'1-29'	0.174	gnl|BL_ORD_ID|1696975 2298851 | rplM | 375286	2.87e-75	gnl|BL_ORD_ID|16975 18892|vfid|42373|vsiid|63210|ssid|50S_ribosomal_protein_L13_[Streptococcus_agalactiae_NEM316]|50S ribosomal protein L13 [Streptococcus agalactiae NEM316]	3-142(53)
1065	316	cds316	fig|6666666.82974.peg.1818									Ribosomal_L13,Ribosomal protein L13,6.2E-51,PFAM,CELLULAR_COMPONENT,GO:0005840,ribosome
1066	316	cds316	fig|6666666.82974.peg.1818									RIBOSOMAL PROTEIN L13,,1.5E-63,PANTHER,CELLULAR_COMPONENT,GO:0005840,ribosome
1067	316	cds316	fig|6666666.82974.peg.1818									Ribosomal_L13_B,50S ribosomal protein L13 [rplM].,,HAMAP,BIOLOGICAL_PROCESS,GO:0006412,translation
1068	316	cds316	fig|6666666.82974.peg.1818									Ribosomal protein L13,,2.22E-57,SUPERFAMILY,CELLULAR_COMPONENT,GO:0005840,ribosome
1069	317	cds317	fig|6666666.82974.peg.3263									DUF4148,Domain of unknown function (DUF4148),2.3E-19,PFAM,	NO	'1-32'	0.064	gnl|BL_ORD_ID|1672444 1139686 | HEAR1560 | 204773	4.24e-08
1070	318	cds318	fig|6666666.82974.peg.503									,,7.3E-48,GENE3D,	NO	'1-17'	0.084
1071	319	cds319	fig|6666666.82974.peg.5637									Chromate_transp,Chromate transporter,8.3E-41,PFAM,BIOLOGICAL_PROCESS,GO:0015703,chromate transport				gnl|BL_ORD_ID|1505685 2299744 | mma_1187 | 375286	1.42e-63
1072	320	cds320	fig|6666666.82974.peg.1502									BPD_transp_2,Branched-chain amino acid transport system / permease component,1.0E-21,PFAM,BIOLOGICAL_PROCESS,GO:0006810,transport				gnl|BL_ORD_ID|1517248 2396916 | Veis_2875 | 391735	1.54e-113
1073	320	cds320	fig|6666666.82974.peg.1502									HIGH-AFFINITY BRANCHED-CHAIN AMINO ACID TRANSPORT SYSTEM PERMEASE PROTEIN LIVH,,2.5E-36,PANTHER,
1074	321	cds321	fig|6666666.82974.peg.4065									,,8.8E-70,GENE3D,	NO	'1-23'	0.149	gnl|BL_ORD_ID|2720173 2299626 | mma_1069 | 375286	1.49e-129
1075	321	cds321	fig|6666666.82974.peg.4065									METHYLGLYOXAL SYNTHASE,,2.2E-18,PANTHER,
1076	321	cds321	fig|6666666.82974.peg.4065									METHYLGLYOXAL_SYNTH,Methylglyoxal synthase active site.,,PROSITE_PATTERNS,MOLECULAR_FUNCTION,GO:0008929,methylglyoxal synthase activity
1077	321	cds321	fig|6666666.82974.peg.4065									Methylglyoxal synthase-like,,4.12E-28,SUPERFAMILY,
1078	322	cds322	fig|6666666.82974.peg.5075									Coil,,,COILS,				gnl|BL_ORD_ID|1043947 1138666 | HEAR0493 | 204773	1.33e-85
1079	322	cds322	fig|6666666.82974.peg.5075									GGDEF,diguanylate cyclase,1.4E-44,SMART,
1080	322	cds322	fig|6666666.82974.peg.5075									TIGR00254,GGDEF: diguanylate cyclase (GGDEF) domain,5.1E-37,TIGRFAM,
1081	322	cds322	fig|6666666.82974.peg.5075									ZINC FINGER-CONTAINING PROTEIN,,2.0E-50,PANTHER,
1082	322	cds322	fig|6666666.82974.peg.5075									GGDEF,GGDEF domain profile.,,PROSITE_PROFILES,
1083	322	cds322	fig|6666666.82974.peg.5075									Nucleotide cyclase,,1.1E-38,SUPERFAMILY,
1084	323	cds323	fig|6666666.82974.peg.2070									Sigma70_r2,Sigma-70 region 2,5.5E-13,PFAM,BIOLOGICAL_PROCESS,GO:0006355,regulation of transcription, DNA-templated	NO	'1-38'	0.341	gnl|BL_ORD_ID|889753 2014339 | Bcen_1771 | 331271	1.46e-61
1085	323	cds323	fig|6666666.82974.peg.2070									SIGMA 19 FACTOR,,4.3E-28,PANTHER,
1086	323	cds323	fig|6666666.82974.peg.2070									Sigma2 domain of RNA polymerase sigma factors,,2.12E-16,SUPERFAMILY,MOLECULAR_FUNCTION,GO:0003677,DNA binding
1087	324	cds324	fig|6666666.82974.peg.1091									HTHASNC,AsnC bacterial regulatory protein HTH signature,1.9E-13,PRINTS,BIOLOGICAL_PROCESS,GO:0006355,regulation of transcription, DNA-templated	YES	'1-38'	0.553	gnl|BL_ORD_ID|2634042 2425599 | Aave_2309 | 397945	2.56e-50
1088	324	cds324	fig|6666666.82974.peg.1091									HTH_ASNC,helix_turn_helix ASNC type,4.1E-39,SMART,MOLECULAR_FUNCTION,GO:0003700,sequence-specific DNA binding transcription factor activity
1089	324	cds324	fig|6666666.82974.peg.1091									,,2.6E-21,GENE3D,
1090	324	cds324	fig|6666666.82974.peg.1091									LEUCINE-RESPONSIVE REGULATORY PROTEIN,,1.6E-60,PANTHER,
1091	324	cds324	fig|6666666.82974.peg.1091									HTH_ASNC_1,AsnC-type HTH domain signature.,,PROSITE_PATTERNS,
1092	324	cds324	fig|6666666.82974.peg.1091									HTH_ASNC_2,AsnC-type HTH domain profile.,,PROSITE_PROFILES,BIOLOGICAL_PROCESS,GO:0006355,regulation of transcription, DNA-templated
1093	324	cds324	fig|6666666.82974.peg.1091									Winged helix DNA-binding domain,,1.46E-14,SUPERFAMILY,
1094	325	cds325	fig|6666666.82974.peg.2559	2.7.11.1	Non-specific serine/threonine protein kinase	No pathway identified				['gnl|BL_ORD_ID|40513 O94804 | MetaCyc: | EC: 2.7.11.1 (non-specific serine/threonine protein kinase)']	15-40(53)	,,1.9E-35,GENE3D,MOLECULAR_FUNCTION,GO:0004518,nuclease activity				gnl|BL_ORD_ID|415070 1138376 | HEAR0176 | 204773	1.02e-35
1095	325	cds325	fig|6666666.82974.peg.2559									UPF0102,UPF0102 protein YraN [yraN].,,HAMAP,
1096	325	cds325	fig|6666666.82974.peg.2559									Restriction endonuclease-like,,4.4E-18,SUPERFAMILY,
1097	326	cds326	fig|6666666.82974.peg.2492									,,2.0E-36,GENE3D,	YES	'1-32'	0.706	gnl|BL_ORD_ID|79631 1585586 | BTH_I3257 | 271848	1.15e-129
1098	326	cds326	fig|6666666.82974.peg.2492									OXIDOREDUCTASES,,3.1E-122,PANTHER,
1099	326	cds326	fig|6666666.82974.peg.2492									NAD(P)-binding Rossmann-fold domains,,2.21E-44,SUPERFAMILY,
1100	327	cds327	fig|6666666.82974.peg.2386													gnl|BL_ORD_ID|413120 1138747 | HEAR0583 | 204773	3.75e-20
1101	328	cds328	fig|6666666.82974.peg.2207									UNVRSLSTRESS,Universal stress protein signature,1.8E-19,PRINTS,	NO	'1-15'	0.113	gnl|BL_ORD_ID|1151485 1140440 | HEAR2351 | 204773	2.84e-45
1102	328	cds328	fig|6666666.82974.peg.2207									UspA,,5.3E-9,PIRSF,
1103	328	cds328	fig|6666666.82974.peg.2207									,,1.4E-39,GENE3D,
1104	328	cds328	fig|6666666.82974.peg.2207									FAMILY NOT NAMED,,3.9E-29,PANTHER,
1105	328	cds328	fig|6666666.82974.peg.2207									Adenine nucleotide alpha hydrolases-like,,3.01E-38,SUPERFAMILY,
1106	329	cds329	fig|6666666.82974.peg.4986									,,6.6E-10,GENE3D,	NO	'1-28'	0.037	gnl|BL_ORD_ID|1258206 2396766 | Veis_2719 | 391735	0
1107	329	cds329	fig|6666666.82974.peg.4986									Acetyl-CoA synthetase-like,,3.66E-27,SUPERFAMILY,
1108	330	cds330	fig|6666666.82974.peg.344									Lactamase_B,Metallo-beta-lactamase superfamily,8.0E-7,SMART,	NO	'1-25'	0.252	gnl|BL_ORD_ID|2520646 2299825 | comEC | 375286	0
1109	330	cds330	fig|6666666.82974.peg.344									TIGR00361,ComEC_Rec2: DNA internalization-related competence protein ComEC/Rec2,1.6E-99,TIGRFAM,BIOLOGICAL_PROCESS,GO:0030420,establishment of competence for transformation
1110	330	cds330	fig|6666666.82974.peg.344									DNA INTERNALIZATION/COMPETENCE PROTEIN COMEC/REC2,,2.7E-84,PANTHER,
1111	330	cds330	fig|6666666.82974.peg.344									Metallo-hydrolase/oxidoreductase,,3.01E-43,SUPERFAMILY,
1112	331	cds331	fig|6666666.82974.peg.3056										NO	'1-26'	0.045
1113	332	cds332	fig|6666666.82974.peg.897									,,3.0E-18,GENE3D,						gnl|BL_ORD_ID|25173 27102|vfid|64140|vsiid|85008|ssid|variant_surface_glycoprotein_ VSG _[Trypanosoma_brucei_TREU927]|variant surface glycoprotein VSG [Trypanosoma brucei TREU927]	385-404(50)
1114	332	cds332	fig|6666666.82974.peg.897									2-METHYLCITRATE DEHYDRATASE-RELATED,,1.2E-72,PANTHER,BIOLOGICAL_PROCESS,GO:0019543,propionate catabolic process
1115	332	cds332	fig|6666666.82974.peg.897									2-methylcitrate dehydratase PrpD,,5.23E-94,SUPERFAMILY,BIOLOGICAL_PROCESS,GO:0019543,propionate catabolic process
1116	333	cds333	fig|6666666.82974.peg.3922									Sulfate_transp,Sulfate transporter family,2.7E-43,PFAM,MOLECULAR_FUNCTION,GO:0015116,sulfate transmembrane transporter activity				gnl|BL_ORD_ID|864160 1534666 | RSp0113 | 267608	6.15e-151
1117	333	cds333	fig|6666666.82974.peg.3922									C4-DICARBOXYLIC ACID TRANSPORTER DAUA,,1.2E-104,PANTHER,
1118	334	cds334	fig|6666666.82974.peg.2293									Coil,,,COILS,				gnl|BL_ORD_ID|426695 1140494 | HEAR2406 | 204773	1.28e-55
1119	334	cds334	fig|6666666.82974.peg.2293									TIGR02794,tolA_full: protein TolA,2.1E-33,TIGRFAM,BIOLOGICAL_PROCESS,GO:0006810,transport
1120	334	cds334	fig|6666666.82974.peg.2293									TolA/TonB C-terminal domain,,4.19E-12,SUPERFAMILY,
1121	335	cds335	fig|6666666.82974.peg.2163									Tautomerase_2,Tautomerase enzyme,7.0E-36,PFAM,BIOLOGICAL_PROCESS,GO:0006725,cellular aromatic compound metabolic process	NO	'1-15'	0.064	gnl|BL_ORD_ID|533236 1879375 | RPB_2767 | 316058	4.11e-43
1122	335	cds335	fig|6666666.82974.peg.2163									Tautomerase/MIF,,8.59E-45,SUPERFAMILY,
1123	336	cds336	fig|6666666.82974.peg.1269									Flp_Fap,Flp/Fap pilin component,6.5E-12,PFAM,	NO	'1-33'	0.029
1124	337	cds337	fig|6666666.82974.peg.521									LEUILEVALBP,Leu/Ile/Val-binding protein family signature,5.9E-11,PRINTS,CELLULAR_COMPONENT,GO:0030288,outer membrane-bounded periplasmic space	NO	'1-20'	0.1	gnl|BL_ORD_ID|639761 2059353 | Rfer_1838 | 338969	6.34e-161
1125	337	cds337	fig|6666666.82974.peg.521									,,2.5E-57,GENE3D,
1126	337	cds337	fig|6666666.82974.peg.521									LEUCINE-SPECIFIC-BINDING PROTEIN,,9.9E-76,PANTHER,CELLULAR_COMPONENT,GO:0030288,outer membrane-bounded periplasmic space
1127	337	cds337	fig|6666666.82974.peg.521									Periplasmic binding protein-like I,,1.58E-90,SUPERFAMILY,
1128	338	cds338	fig|6666666.82974.peg.1016	1.6.5.3	NADH:ubiquinone reductase (H(+)-translocating)	ec00190 Oxidative phosphorylation|ec01100 Metabolic pathways|		['gnl|BL_ORD_ID|2810458 hse:Hsero_1774 nuoH; transmembrane NADH dehydrogenase I subunit H (EC:1.6.5.3); K00337 NADH dehydrogenase I subunit H [EC:1.6.5.3]']	1-359(81)			NADHdh,NADH dehydrogenase,1.6E-121,PFAM,BIOLOGICAL_PROCESS,GO:0055114,oxidation-reduction process				gnl|BL_ORD_ID|1745218 1139935 | nuoH | 204773	7.25e-160
1129	338	cds338	fig|6666666.82974.peg.1016	1.6.99.-	Oxidoreductases, Oxidoreductases, Acting on NADH or NADPH, With other acceptors		0.983(0.106)					NADH-UBIQUINONE OXIDOREDUCTASE CHAIN 1,,4.2E-145,PANTHER,
1130	338	cds338	fig|6666666.82974.peg.1016	1.6.99.5	NADH dehydrogenase (quinone)	No pathway identified	0.979(0.137)			['gnl|BL_ORD_ID|41001 Q2RU33 | MetaCyc: HYDROG-RXN | EC: 1.12.7.2 (ferredoxin hydrogenase); 1.6.99.5 (NADH dehydrogenase (quinone))']	22-353(52)	COMPLEX1_ND1_1,Respiratory-chain NADH dehydrogenase subunit 1 signature 1.,,PROSITE_PATTERNS,BIOLOGICAL_PROCESS,GO:0055114,oxidation-reduction process
1131	338	cds338	fig|6666666.82974.peg.1016	1.12.7.2	Ferredoxin hydrogenase	No pathway identified				['gnl|BL_ORD_ID|41001 Q2RU33 | MetaCyc: HYDROG-RXN | EC: 1.12.7.2 (ferredoxin hydrogenase); 1.6.99.5 (NADH dehydrogenase (quinone))']	22-353(52)	NDH1_NuoH,NAD(P)H-quinone oxidoreductase subunit 1, chloroplastic [ndhA].,,HAMAP,BIOLOGICAL_PROCESS,GO:0055114,oxidation-reduction process
1132	339	cds339	fig|6666666.82974.peg.961									,,7.4E-28,GENE3D,CELLULAR_COMPONENT,GO:0016020,membrane	NO	'1-26'	0.133	gnl|BL_ORD_ID|2283171 2398262 | Veis_4252 | 391735	2.55e-129
1133	339	cds339	fig|6666666.82974.peg.961									PEPTIDE TRANSPORT SYSTEM PERMEASE PROTEIN,,7.5E-101,PANTHER,
1134	339	cds339	fig|6666666.82974.peg.961									ABC_TM1,ABC transporter integral membrane type-1 domain profile.,,PROSITE_PROFILES,CELLULAR_COMPONENT,GO:0016020,membrane
1135	339	cds339	fig|6666666.82974.peg.961									MetI-like,,1.7E-29,SUPERFAMILY,CELLULAR_COMPONENT,GO:0016020,membrane
1136	340	cds340	fig|6666666.82974.peg.2855									DUF2269,Predicted integral membrane protein (DUF2269),6.3E-55,PFAM,	YES	'1-28'	0.558	gnl|BL_ORD_ID|17839 1970580 | Nmul_A2143 | 323848	3.89e-37
1137	341	cds341	fig|6666666.82974.peg.4118	2.4.1.-	Transferases, Transferases, Glycosyltransferases, Hexosyltransferases		0.976(0.133)					CELLSNTHASEA,Cellulose synthase subunit A signature,7.8E-61,PRINTS,MOLECULAR_FUNCTION,GO:0035438,cyclic-di-GMP binding				gnl|BL_ORD_ID|2661265 1243763 | wssB | 223283	0
1138	341	cds341	fig|6666666.82974.peg.4118	2.4.1.12	Cellulose synthase (UDP-forming)	ec00500 Starch and sucrose metabolism|ec01100 Metabolic pathways|	0.991(0.094)	['gnl|BL_ORD_ID|1482604 pst:PSPTO_1027 wssB; cellulose synthase', 'catalytic subunit; K00694 cellulose synthase (UDP-forming) [EC:2.4.1.12]']	1-731(66)	['gnl|BL_ORD_ID|20765 P37653 | MetaCyc: CELLULOSE-SYNTHASE-UDP-FORMING-RXN | EC: 2.4.1.12 (cellulose synthase (UDP-forming))']	12-721(52)	Glyco_tranf_2_3,Glycosyltransferase like family 2,1.2E-36,PFAM,
1139	341	cds341	fig|6666666.82974.peg.4118									GLYCOSYL TRANSFERASE-RELATED,,3.5E-66,PANTHER,
1140	341	cds341	fig|6666666.82974.peg.4118									PilZ domain-like,,6.28E-9,SUPERFAMILY,
1141	342	cds342	fig|6666666.82974.peg.4	2.8.3.5	3-oxoacid CoA-transferase	ec00072 Synthesis and degradation of ketone bodies|ec00280 Valine|ec00650 Butanoate metabolism|				['gnl|BL_ORD_ID|19274 P56006 | MetaCyc: RXNI-2 | EC: 2.8.3.5 (3-oxoacid CoA-transferase)']	1-102(56)	,,1.3E-38,GENE3D,				gnl|BL_ORD_ID|1904459 2300038 | scoA | 375286	6.14e-42
1142	342	cds342	fig|6666666.82974.peg.4									KETOACID-COENZYME A TRANSFERASE,,2.9E-48,PANTHER,BIOLOGICAL_PROCESS,GO:0008152,metabolic process
1143	342	cds342	fig|6666666.82974.peg.4									NagB/RpiA/CoA transferase-like,,1.19E-35,SUPERFAMILY,
1144	343	cds343	fig|6666666.82974.peg.5252									MFS_1,Major Facilitator Superfamily,5.0E-41,PFAM,CELLULAR_COMPONENT,GO:0016021,integral component of membrane				gnl|BL_ORD_ID|2133229 935152 | Daro_0827 | 159087	1.35e-125
1145	343	cds343	fig|6666666.82974.peg.5252									INNER MEMBRANE TRANSPORT PROTEIN YAJR,,7.9E-75,PANTHER,
1146	343	cds343	fig|6666666.82974.peg.5252									SUGAR_TRANSPORT_1,Sugar transport proteins signature 1.,,PROSITE_PATTERNS,BIOLOGICAL_PROCESS,GO:0006810,transport
1147	343	cds343	fig|6666666.82974.peg.5252									MFS,Major facilitator superfamily (MFS) profile.,,PROSITE_PROFILES,
1148	343	cds343	fig|6666666.82974.peg.5252									MFS general substrate transporter,,1.57E-60,SUPERFAMILY,
1149	344	cds344	fig|6666666.82974.peg.3300									AMP-binding,AMP-binding enzyme,1.9E-75,PFAM,MOLECULAR_FUNCTION,GO:0003824,catalytic activity
1150	344	cds344	fig|6666666.82974.peg.3300									FAMILY NOT NAMED,,4.1E-104,PANTHER,
1151	344	cds344	fig|6666666.82974.peg.3300									AMP_BINDING,Putative AMP-binding domain signature.,,PROSITE_PATTERNS,
1152	344	cds344	fig|6666666.82974.peg.3300									Acetyl-CoA synthetase-like,,1.44E-114,SUPERFAMILY,
1153	345	cds345	fig|6666666.82974.peg.5192									TIGR00684,narJ: nitrate reductase molybdenum cofactor assembly chaperone,1.3E-38,TIGRFAM,MOLECULAR_FUNCTION,GO:0051082,unfolded protein binding	NO	'1-19'	0.138
1154	345	cds345	fig|6666666.82974.peg.5192									NITRATE REDUCTASE MOLYBDENUM COFACTOR ASSEMBLY CHAPERONE NARJ-RELATED,,1.1E-46,PANTHER,
1155	345	cds345	fig|6666666.82974.peg.5192									TorD-like,,6.15E-31,SUPERFAMILY,
1156	346	cds346	fig|6666666.82974.peg.5060										NO	'1-12'	0.133
1157	347	cds347	fig|6666666.82974.peg.3366									Coil,,,COILS,	NO	'1-38'	0.085	gnl|BL_ORD_ID|402600 2301557 | mma_3000 | 375286	5.6e-117
1158	347	cds347	fig|6666666.82974.peg.3366									,,4.0E-63,GENE3D,
1159	347	cds347	fig|6666666.82974.peg.3366									ZapD,Cell division protein ZapD [zapD].,,HAMAP,
1160	347	cds347	fig|6666666.82974.peg.3366									YacF-like,,4.32E-88,SUPERFAMILY,
1161	348	cds348	fig|6666666.82974.peg.5537	5.4.99.-	Isomerases, Isomerases, Intramolecular transferases (mutases), Transferring other groups		0.976(0.133)					PSU-A,,1.1E-77,PIRSF,BIOLOGICAL_PROCESS,GO:0009451,RNA modification	NO	'1-12'	0.038	gnl|BL_ORD_ID|1137707 1139360 | truA | 204773	3.48e-104
1162	348	cds348	fig|6666666.82974.peg.5537	5.4.99.12	tRNA pseudouridine(38-40) synthase	No pathway identified	0.991(0.094)			['gnl|BL_ORD_ID|30348 P07649 | MetaCyc: TRNA-PSEUDOURIDINE-SYNTHASE-I-RXN | EC: 5.4.99.12 (tRNA pseudouridine38-40 synthase)']	3-265(50)	,,1.8E-47,GENE3D,BIOLOGICAL_PROCESS,GO:0009451,RNA modification
1163	348	cds348	fig|6666666.82974.peg.5537									PSEUDOURIDYLATE SYNTHASE,,2.9E-79,PANTHER,BIOLOGICAL_PROCESS,GO:0009451,RNA modification
1164	348	cds348	fig|6666666.82974.peg.5537									TruA,tRNA pseudouridine synthase A [truA].,,HAMAP,BIOLOGICAL_PROCESS,GO:0009451,RNA modification
1165	348	cds348	fig|6666666.82974.peg.5537									Pseudouridine synthase,,2.59E-86,SUPERFAMILY,BIOLOGICAL_PROCESS,GO:0009451,RNA modification
1166	349	cds349	fig|6666666.82974.peg.3885									Ab_hydro_YheT,,5.4E-94,PIRSF,	NO	'1-36'	0.108	gnl|BL_ORD_ID|2677185 1140693 | HEAR2614 | 204773	1.44e-136
1167	349	cds349	fig|6666666.82974.peg.3885									Abhydrolase_6,Alpha/beta hydrolase family,4.1E-14,PFAM,
1168	349	cds349	fig|6666666.82974.peg.3885									ABHYDROLASE DOMAIN-CONTAINING PROTEIN,,5.7E-72,PANTHER,
1169	349	cds349	fig|6666666.82974.peg.3885									alpha/beta-Hydrolases,,1.69E-35,SUPERFAMILY,
1170	350	cds350	fig|6666666.82974.peg.829										NO	'1-7'	0.146
1171	351	cds351	fig|6666666.82974.peg.3866	2.7.13.3	Histidine kinase	No pathway identified		['gnl|BL_ORD_ID|435437 mms:mma_2864 sensor histidine kinase transcription regulator protein; K07649 two-component system', 'OmpR family', 'sensor histidine kinase TctE [EC:2.7.13.3]']	35-523(69)			BCTRLSENSOR,Bacterial sensor protein C-terminal signature,7.3E-9,PRINTS,MOLECULAR_FUNCTION,GO:0016772,transferase activity, transferring phosphorus-containing groups	NO	'1-17'	0.118	gnl|BL_ORD_ID|350762 2301421 | mma_2864 | 375286	0
1172	351	cds351	fig|6666666.82974.peg.3866									HisKA,His Kinase A (phosphoacceptor) domain,1.2E-14,SMART,MOLECULAR_FUNCTION,GO:0000155,phosphorelay sensor kinase activity
1173	351	cds351	fig|6666666.82974.peg.3866									,,2.6E-12,GENE3D,MOLECULAR_FUNCTION,GO:0000155,phosphorelay sensor kinase activity
1174	351	cds351	fig|6666666.82974.peg.3866									TWO-COMPONENT SENSOR HISTIDINE KINASE,,2.1E-55,PANTHER,
1175	351	cds351	fig|6666666.82974.peg.3866									HIS_KIN,Histidine kinase domain profile.,,PROSITE_PROFILES,
1176	351	cds351	fig|6666666.82974.peg.3866									Homodimeric domain of signal transducing histidine kinase,,1.37E-16,SUPERFAMILY,BIOLOGICAL_PROCESS,GO:0007165,signal transduction
1177	352	cds352	fig|6666666.82974.peg.5527									Lysine_decarbox,Possible lysine decarboxylase,3.7E-42,PFAM,	NO	'1-31'	0.222	gnl|BL_ORD_ID|2129544 1139370 | HEAR1231 | 204773	7.92e-76
1178	352	cds352	fig|6666666.82974.peg.5527									LOG FAMILY PROTEIN YJL055W,,1.4E-83,PANTHER,
1179	352	cds352	fig|6666666.82974.peg.5527									MCP/YpsA-like,,2.44E-59,SUPERFAMILY,
1180	353	cds353	fig|6666666.82974.peg.3324									,,1.9E-20,GENE3D,				gnl|BL_ORD_ID|936854 1495680 | Mfla_1790 | 265072	5.52e-147
1181	353	cds353	fig|6666666.82974.peg.3324									HTH-TYPE TRANSCRIPTIONAL REGULATOR,,3.0E-140,PANTHER,
1182	353	cds353	fig|6666666.82974.peg.3324									HTH_LYSR,LysR-type HTH domain profile.,,PROSITE_PROFILES,MOLECULAR_FUNCTION,GO:0003700,sequence-specific DNA binding transcription factor activity
1183	353	cds353	fig|6666666.82974.peg.3324									Periplasmic binding protein-like II,,1.41E-45,SUPERFAMILY,
1184	354	cds354	fig|6666666.82974.peg.4547									REC,cheY-homologous receiver domain,1.4E-43,SMART,BIOLOGICAL_PROCESS,GO:0000160,phosphorelay signal transduction system				gnl|BL_ORD_ID|905 2300911 | czcR2 | 375286	9.82e-93	gnl|BL_ORD_ID|18531 20448|vfid|45484|vsiid|66321|ssid|copper_resistance_protein_[Salmonella_typhimurium_LT2]|copper resistance protein [Salmonella typhimurium LT2]	1-223(56)
1185	354	cds354	fig|6666666.82974.peg.4547									,,1.0E-34,GENE3D,
1186	354	cds354	fig|6666666.82974.peg.4547									TRANSCRIPTIONAL REGULATORY PROTEIN CUSR,,2.1E-129,PANTHER,
1187	354	cds354	fig|6666666.82974.peg.4547									RESPONSE_REGULATORY,Response regulatory domain profile.,,PROSITE_PROFILES,BIOLOGICAL_PROCESS,GO:0000160,phosphorelay signal transduction system
1188	354	cds354	fig|6666666.82974.peg.4547									CheY-like,,2.41E-40,SUPERFAMILY,
1189	355	cds355	fig|6666666.82974.peg.3002	5.2.1.-	Isomerases, Isomerases, Cis-trans-isomerases, Cis-trans Isomerases		0.963(0.168)					,,3.1E-48,GENE3D,				gnl|BL_ORD_ID|2656975 1138963 | fbp2 | 204773	6.58e-54
1190	355	cds355	fig|6666666.82974.peg.3002	5.2.1.8	Peptidylprolyl isomerase	No pathway identified	0.946(0.228)	['gnl|BL_ORD_ID|2810318 hse:Hsero_1633 fkpA; FKBP-type peptidyl-prolyl cis-trans isomerase (EC:5.2.1.8); K03772 FKBP-type peptidyl-prolyl cis-trans isomerase FkpA [EC:5.2.1.8]']	1-118(93)	['gnl|BL_ORD_ID|9575 P0A0W2 | MetaCyc: | EC: 5.2.1.8 (peptidylprolyl isomerase)']	9-118(63)	PEPTIDYL-PROLYL CIS-TRANS ISOMERASE,,2.5E-55,PANTHER,
1191	355	cds355	fig|6666666.82974.peg.3002									FKBP_PPIASE,FKBP-type peptidyl-prolyl cis-trans isomerase domain profile.,,PROSITE_PROFILES,BIOLOGICAL_PROCESS,GO:0006457,protein folding
1192	355	cds355	fig|6666666.82974.peg.3002									FKBP-like,,1.81E-43,SUPERFAMILY,
1193	356	cds356	fig|6666666.82974.peg.2233	4.2.1.-	Lyases, Lyases, Carbon-oxygen lyases, Hydro-lyases		0.766(0.383)					ILVD_EDD,Dehydratase family,1.8E-180,PFAM,BIOLOGICAL_PROCESS,GO:0008152,metabolic process				gnl|BL_ORD_ID|1170461 2057997 | Rfer_0456 | 338969	0
1194	356	cds356	fig|6666666.82974.peg.2233	4.2.1.9	Dihydroxy-acid dehydratase	ec00290 Valine|ec00770 Pantothenate and CoA biosynthesis|ec01100 Metabolic pathways|ec01110 Biosynthesis of secondary metabolites|ec01130 Biosynthesis of antibiotics|	0.824(0.365)	['gnl|BL_ORD_ID|2809729 hse:Hsero_1040 dihydroxyacid dehydratase/phosphogluconate dehydratase (EC:4.2.1.9); K01687 dihydroxy-acid dehydratase [EC:4.2.1.9]']	4-582(90)			DIHYDROXY-ACID DEHYDRATASE (DAD),,2.6E-278,PANTHER,BIOLOGICAL_PROCESS,GO:0008152,metabolic process
1195	356	cds356	fig|6666666.82974.peg.2233	4.2.1.25	L-arabinonate dehydratase	ec00053 Ascorbate and aldarate metabolism|ec01100 Metabolic pathways|				['gnl|BL_ORD_ID|3092 Q1JUQ1 | MetaCyc: L-ARABINONATE-DEHYDRATASE-RXN | EC: 4.2.1.25 (L-arabinonate dehydratase)']	1-582(81)	ILVD_EDD_1,Dihydroxy-acid and 6-phosphogluconate dehydratases signature 1.,,PROSITE_PATTERNS,MOLECULAR_FUNCTION,GO:0003824,catalytic activity
1196	356	cds356	fig|6666666.82974.peg.2233									IlvD/EDD N-terminal domain-like,,9.42E-124,SUPERFAMILY,
1197	357	cds357	fig|6666666.82974.peg.2258									BACFERRITIN,Bacterioferritin signature,5.8E-5,PRINTS,BIOLOGICAL_PROCESS,GO:0006879,cellular iron ion homeostasis	YES	'1-38'	0.545	gnl|BL_ORD_ID|180680 2427124 | Aave_3866 | 397945	1.9e-56
1198	357	cds357	fig|6666666.82974.peg.2258									Ferrtn_UCP018063,,8.5E-63,PIRSF,
1199	357	cds357	fig|6666666.82974.peg.2258									,,1.3E-46,GENE3D,
1200	357	cds357	fig|6666666.82974.peg.2258									BACTERIOFERRITIN,,9.7E-43,PANTHER,
1201	357	cds357	fig|6666666.82974.peg.2258									FERRITIN_LIKE,Ferritin-like diiron domain profile.,,PROSITE_PROFILES,
1202	357	cds357	fig|6666666.82974.peg.2258									Ferritin-like,,1.07E-35,SUPERFAMILY,
1203	358	cds358	fig|6666666.82974.peg.5163									HTH_XRE,Helix-turn-helix XRE-family like proteins,1.4E-5,SMART,MOLECULAR_FUNCTION,GO:0043565,sequence-specific DNA binding	NO	'1-20'	0.197
1204	358	cds358	fig|6666666.82974.peg.5163									,,2.4E-11,GENE3D,MOLECULAR_FUNCTION,GO:0003677,DNA binding
1205	358	cds358	fig|6666666.82974.peg.5163									HTH_CROC1,Cro/C1-type HTH domain profile.,,PROSITE_PROFILES,MOLECULAR_FUNCTION,GO:0043565,sequence-specific DNA binding
1206	358	cds358	fig|6666666.82974.peg.5163									lambda repressor-like DNA-binding domains,,2.08E-10,SUPERFAMILY,MOLECULAR_FUNCTION,GO:0003677,DNA binding
1207	359	cds359	fig|6666666.82974.peg.4174									PKS_AT,Acyl transferase domain in polyketide synthase (PKS) enzymes.,4.7E-12,SMART,	NO	'1-30'	0.061
1208	359	cds359	fig|6666666.82974.peg.4174									Acyl_transf_1,Acyl transferase domain,2.8E-21,PFAM,
1209	359	cds359	fig|6666666.82974.peg.4174									MALONYL COA-ACYL CARRIER PROTEIN TRANSACYLASE,,7.6E-35,PANTHER,
1210	359	cds359	fig|6666666.82974.peg.4174									FabD/lysophospholipase-like,,2.12E-42,SUPERFAMILY,BIOLOGICAL_PROCESS,GO:0008152,metabolic process
1211	360	cds360	fig|6666666.82974.peg.1183	3.6.3.27	Phosphate-transporting ATPase	No pathway identified				['gnl|BL_ORD_ID|710 P9WQL1 | MetaCyc: | EC: 3.6.3.27 (phosphate-transporting ATPase)']	453-481(55)	AAA,ATPases associated with a variety of cellular activities,3.4E-5,SMART,				gnl|BL_ORD_ID|1038607 2253572 | Pnap_2503 | 365044	0
1212	360	cds360	fig|6666666.82974.peg.1183									,,3.4E-17,GENE3D,
1213	360	cds360	fig|6666666.82974.peg.1183									P-loop containing nucleoside triphosphate hydrolases,,4.46E-47,SUPERFAMILY,
1214	361	cds361	fig|6666666.82974.peg.3838									CHEMTRNSDUCR,Bacterial chemotaxis sensory transducer signature,2.94E-26,PRINTS,BIOLOGICAL_PROCESS,GO:0006935,chemotaxis				gnl|BL_ORD_ID|2581649 2058439 | Rfer_0902 | 338969	6.57e-98
1215	361	cds361	fig|6666666.82974.peg.3838									MA,Methyl-accepting chemotaxis-like domains (chemotaxis sensory transducer).,8.7E-69,SMART,CELLULAR_COMPONENT,GO:0016020,membrane
1216	361	cds361	fig|6666666.82974.peg.3838									MCPsignal,Methyl-accepting chemotaxis protein (MCP) signalling domain,1.1E-45,PFAM,CELLULAR_COMPONENT,GO:0016020,membrane
1217	361	cds361	fig|6666666.82974.peg.3838									AEROTAXIS RECEPTOR-RELATED,,4.2E-92,PANTHER,
1218	361	cds361	fig|6666666.82974.peg.3838									CHEMOTAXIS_TRANSDUC_2,Bacterial chemotaxis sensory transducers domain profile.,,PROSITE_PROFILES,CELLULAR_COMPONENT,GO:0016020,membrane
1219	361	cds361	fig|6666666.82974.peg.3838									Methyl-accepting chemotaxis protein (MCP) signaling domain,,1.74E-61,SUPERFAMILY,
1220	362	cds362	fig|6666666.82974.peg.4580	1.1.1.30	3-hydroxybutyrate dehydrogenase	ec00072 Synthesis and degradation of ketone bodies|ec00650 Butanoate metabolism|ec01100 Metabolic pathways|		['gnl|BL_ORD_ID|2809934 hse:Hsero_1246 beta-hydroxybutyrate dehydrogenase (EC:1.1.1.30); K00019 3-hydroxybutyrate dehydrogenase [EC:1.1.1.30]']	1-260(87)	['gnl|BL_ORD_ID|5199 Q2PEN3 | MetaCyc: | EC: 1.1.1.30 (3-hydroxybutyrate dehydrogenase)']	1-260(63)	SDRFAMILY,Short-chain dehydrogenase/reductase (SDR) superfamily signature,8.7E-8,PRINTS,BIOLOGICAL_PROCESS,GO:0008152,metabolic process				gnl|BL_ORD_ID|2148035 1807126 | lpl2236 | 297245	9.07e-108
1221	362	cds362	fig|6666666.82974.peg.4580									TIGR01963,PHB_DH: 3-hydroxybutyrate dehydrogenase,7.7E-95,TIGRFAM,MOLECULAR_FUNCTION,GO:0003858,3-hydroxybutyrate dehydrogenase activity
1222	362	cds362	fig|6666666.82974.peg.4580									SUBFAMILY NOT NAMED,,6.3E-98,PANTHER,
1223	362	cds362	fig|6666666.82974.peg.4580									ADH_SHORT,Short-chain dehydrogenases/reductases family signature.,,PROSITE_PATTERNS,MOLECULAR_FUNCTION,GO:0016491,oxidoreductase activity
1224	362	cds362	fig|6666666.82974.peg.4580									NAD(P)-binding Rossmann-fold domains,,2.98E-70,SUPERFAMILY,
1225	363	cds363	fig|6666666.82974.peg.5363									Polysacc_synt_3,Polysaccharide biosynthesis protein,5.4E-19,PFAM,	NO	'1-44'	0.154
1226	364	cds364	fig|6666666.82974.peg.4743									FLGFLGJ,Flagellar protein FlgJ signature,1.8E-42,PRINTS,	YES	'1-19'	0.611	gnl|BL_ORD_ID|2356897 2299983 | flgJ | 375286	6.08e-95
1227	364	cds364	fig|6666666.82974.peg.4743									LYZ2,Lysozyme subfamily 2,7.5E-37,SMART,MOLECULAR_FUNCTION,GO:0016787,hydrolase activity
1228	364	cds364	fig|6666666.82974.peg.4743									TIGR02541,flagell_FlgJ: flagellar rod assembly protein/muramidase FlgJ,2.5E-106,TIGRFAM,BIOLOGICAL_PROCESS,GO:0044780,bacterial-type flagellum assembly
1229	365	cds365	fig|6666666.82974.peg.4861		Acid phosphatase							HTHGNTR,GntR bacterial regulatory protein HTH signature,2.2E-8,PRINTS,MOLECULAR_FUNCTION,GO:0003700,sequence-specific DNA binding transcription factor activity
1230	365	cds365	fig|6666666.82974.peg.4861									UTRA,,3.0E-19,SMART,BIOLOGICAL_PROCESS,GO:0006355,regulation of transcription, DNA-templated
1231	365	cds365	fig|6666666.82974.peg.4861									GntR,Bacterial regulatory proteins, gntR family,9.8E-17,PFAM,MOLECULAR_FUNCTION,GO:0003700,sequence-specific DNA binding transcription factor activity
1232	365	cds365	fig|6666666.82974.peg.4861									HTH_GNTR,GntR-type HTH domain profile.,,PROSITE_PROFILES,MOLECULAR_FUNCTION,GO:0003700,sequence-specific DNA binding transcription factor activity
1233	365	cds365	fig|6666666.82974.peg.4861									Winged helix DNA-binding domain,,4.45E-16,SUPERFAMILY,
1234	366	cds366	fig|6666666.82974.peg.4265									DUF3141,Protein of unknown function (DUF3141),2.1E-233,PFAM,	YES	'1-16'	0.86
1235	366	cds366	fig|6666666.82974.peg.4265									alpha/beta-Hydrolases,,2.13E-27,SUPERFAMILY,
1236	367	cds367	fig|6666666.82974.peg.4685	3.1.3.-	Hydrolases, Hydrolases, Acting on ester bonds, Phosphoric monoester hydrolases		0.766(0.383)					,,5.2E-38,GENE3D,				gnl|BL_ORD_ID|147511 1140025 | serB | 204773	4.74e-121
1237	367	cds367	fig|6666666.82974.peg.4685									PHOSPHOSERINE PHOSPHATASE,,2.1E-69,PANTHER,
1238	367	cds367	fig|6666666.82974.peg.4685									HAD-like,,2.27E-46,SUPERFAMILY,
1239	368	cds368	fig|6666666.82974.peg.1126									ECOLNEIPORIN,E.coli/Neisseria porin superfamily signature,1.3E-7,PRINTS,CELLULAR_COMPONENT,GO:0016020,membrane				gnl|BL_ORD_ID|726676 1538056 | RSc2760 | 267608	8.11e-119
1240	368	cds368	fig|6666666.82974.peg.1126									Porin_4,Gram-negative porin,9.2E-48,PFAM,
1241	368	cds368	fig|6666666.82974.peg.1126									Porins,,9.68E-74,SUPERFAMILY,
1242	369	cds369	fig|6666666.82974.peg.4326									,,4.6E-6,GENE3D,
1243	370	cds370	fig|6666666.82974.peg.4942	4.2.1.-	Lyases, Lyases, Carbon-oxygen lyases, Hydro-lyases		0.983(0.106)					FUMRATELYASE,Fumarate lyase superfamily signature,1.1E-35,PRINTS,				gnl|BL_ORD_ID|1975176 1140609 | fumC | 204773	0
1244	370	cds370	fig|6666666.82974.peg.4942	4.2.1.2	Fumarate hydratase	ec00020 Citrate cycle |ec00620 Pyruvate metabolism|ec00720 Carbon fixation pathways in prokaryotes|ec01100 Metabolic pathways|ec01110 Biosynthesis of secondary metabolites|ec01120 Microbial metabolism in diverse environments|ec01130 Biosynthesis of antibiotics|	0.979(0.137)			['gnl|BL_ORD_ID|21000 P05042 | MetaCyc: FUMHYDR-RXN | EC: 4.2.1.2 (fumarate hydratase)']	4-460(72)	Lyase_1,Lyase,1.6E-114,PFAM,
1245	370	cds370	fig|6666666.82974.peg.4942									ASPARTATEAMMONIA/ARGININOSUCCINATE/ADENYLOSUCCINATE LYASE,,1.4E-280,PANTHER,
1246	370	cds370	fig|6666666.82974.peg.4942									FUMARATE_LYASES,Fumarate lyases signature.,,PROSITE_PATTERNS,MOLECULAR_FUNCTION,GO:0003824,catalytic activity
1247	370	cds370	fig|6666666.82974.peg.4942									FumaraseC,Fumarate hydratase class II [fumC].,,HAMAP,CELLULAR_COMPONENT,GO:0045239,tricarboxylic acid cycle enzyme complex
1248	370	cds370	fig|6666666.82974.peg.4942									L-aspartase-like,,3.3E-156,SUPERFAMILY,MOLECULAR_FUNCTION,GO:0003824,catalytic activity
1249	371	cds371	fig|6666666.82974.peg.4279									FixH,FixH,2.0E-32,PFAM,
1250	372	cds372	fig|6666666.82974.peg.646									ApbE,,1.4E-95,PIRSF,BIOLOGICAL_PROCESS,GO:0017013,protein flavinylation				gnl|BL_ORD_ID|1011039 1141455 | HEAR3397 | 204773	7.29e-96
1251	372	cds372	fig|6666666.82974.peg.646									ApbE,ApbE family,1.0E-90,PFAM,
1252	372	cds372	fig|6666666.82974.peg.646									THIAMINE BIOSYNTHESIS LIPOPROTEIN APBE,,8.4E-72,PANTHER,
1253	372	cds372	fig|6666666.82974.peg.646									ApbE-like,,7.32E-101,SUPERFAMILY,
1254	373	cds373	fig|6666666.82974.peg.3950									TIGR00731,ctc_TL5: ribosomal protein L25, Ctc-form,4.6E-42,TIGRFAM,MOLECULAR_FUNCTION,GO:0003735,structural constituent of ribosome				gnl|BL_ORD_ID|2526786 2301686 | rplY | 375286	2.82e-84
1255	373	cds373	fig|6666666.82974.peg.3950									Ribosomal_L25_CTC,50S ribosomal protein L25 [rplY].,,HAMAP,MOLECULAR_FUNCTION,GO:0003735,structural constituent of ribosome
1256	373	cds373	fig|6666666.82974.peg.3950									Ribosomal protein L25-like,,1.45E-55,SUPERFAMILY,BIOLOGICAL_PROCESS,GO:0006412,translation
1257	374	cds374	fig|6666666.82974.peg.4719									,,1.2E-26,GENE3D,	NO	'1-44'	0.235	gnl|BL_ORD_ID|1858118 749033 | flaG | 62928	3.65e-16
1258	374	cds374	fig|6666666.82974.peg.4719									FlaG-like,,2.09E-26,SUPERFAMILY,
1259	375	cds375	fig|6666666.82974.peg.2762	3.4.19.12	Ubiquitinyl hydrolase 1	No pathway identified				['gnl|BL_ORD_ID|8527 Q5VVQ6 | MetaCyc: | EC: 3.4.19.12 (ubiquitinyl hydrolase 1)']	27-41(66)		NO	'1-27'	0.066
1260	376	cds376	fig|6666666.82974.peg.3198									Trans_reg_C,Transcriptional regulatory protein, C terminal,1.2E-17,SMART,BIOLOGICAL_PROCESS,GO:0006355,regulation of transcription, DNA-templated	NO	'1-251'	0.223	gnl|BL_ORD_ID|731727 936603 | Daro_2298 | 159087	4.37e-112
1261	376	cds376	fig|6666666.82974.peg.3198									Response_reg,Response regulator receiver domain,6.4E-26,PFAM,BIOLOGICAL_PROCESS,GO:0000160,phosphorelay signal transduction system
1262	376	cds376	fig|6666666.82974.peg.3198									RESPONSE REGULATOR OF TWO-COMPONENT SYSTEM,,2.0E-77,PANTHER,
1263	376	cds376	fig|6666666.82974.peg.3198									RESPONSE_REGULATORY,Response regulatory domain profile.,,PROSITE_PROFILES,BIOLOGICAL_PROCESS,GO:0000160,phosphorelay signal transduction system
1264	376	cds376	fig|6666666.82974.peg.3198									C-terminal effector domain of the bipartite response regulators,,7.94E-20,SUPERFAMILY,BIOLOGICAL_PROCESS,GO:0006355,regulation of transcription, DNA-templated
1265	377	cds377	fig|6666666.82974.peg.1387									,,1.5E-50,GENE3D,BIOLOGICAL_PROCESS,GO:0006810,transport				gnl|BL_ORD_ID|21581 2014549 | Bcen_1983 | 331271	1.17e-111
1266	377	cds377	fig|6666666.82974.peg.1387									FAMILY NOT NAMED,,1.6E-105,PANTHER,
1267	377	cds377	fig|6666666.82974.peg.1387									ABC_TM1,ABC transporter integral membrane type-1 domain profile.,,PROSITE_PROFILES,BIOLOGICAL_PROCESS,GO:0006810,transport
1268	377	cds377	fig|6666666.82974.peg.1387									MetI-like,,5.51E-59,SUPERFAMILY,BIOLOGICAL_PROCESS,GO:0006810,transport
1269	378	cds378	fig|6666666.82974.peg.4646									Coil,,,COILS,	YES	'1-23'	0.619	gnl|BL_ORD_ID|560304 1138676 | HEAR0503 | 204773	3.76e-116
1270	378	cds378	fig|6666666.82974.peg.4646									,,5.4E-101,GENE3D,
1271	378	cds378	fig|6666666.82974.peg.4646									SUBFAMILY NOT NAMED,,3.3E-131,PANTHER,
1272	378	cds378	fig|6666666.82974.peg.4646									Flavoproteins,,5.12E-63,SUPERFAMILY,
1273	379	cds379	fig|6666666.82974.peg.4285									,,2.5E-62,GENE3D,BIOLOGICAL_PROCESS,GO:0006810,transport				gnl|BL_ORD_ID|1850922 1936869 | BPSS1735 | 320373	3.54e-108
1274	379	cds379	fig|6666666.82974.peg.4285									ABC TRANSPORTER PERMEASE PROTEIN,,1.2E-79,PANTHER,
1275	379	cds379	fig|6666666.82974.peg.4285									ABC_TM1,ABC transporter integral membrane type-1 domain profile.,,PROSITE_PROFILES,BIOLOGICAL_PROCESS,GO:0006810,transport
1276	379	cds379	fig|6666666.82974.peg.4285									MetI-like,,1.5E-62,SUPERFAMILY,BIOLOGICAL_PROCESS,GO:0006810,transport
1277	380	cds380	fig|6666666.82974.peg.2802	6.4.1.-	Ligases, Ligases, Forming carbon-carbon bonds, Ligases that form carbon-carbon bonds		0.998(0.011)					Coil,,,COILS,	YES	'1-23'	0.864	gnl|BL_ORD_ID|599833 2300663 | accA | 375286	7.72e-180
1278	380	cds380	fig|6666666.82974.peg.2802	6.4.1.2	Acetyl-CoA carboxylase	ec00061 Fatty acid biosynthesis|ec00253 Tetracycline biosynthesis|ec00254 Aflatoxin biosynthesis|ec00620 Pyruvate metabolism|ec00640 Propanoate metabolism|ec00720 Carbon fixation pathways in prokaryotes|ec01100 Metabolic pathways|ec01110 Biosynthesis of secondary metabolites|ec01120 Microbial metabolism in diverse environments|ec01130 Biosynthesis of antibiotics|	0.994(0.079)			['gnl|BL_ORD_ID|44930 Q886M7 | MetaCyc: | EC: 6.4.1.2 (acetyl-CoA carboxylase)']	7-317(62)	ACCCTRFRASEA,Acetyl-CoA carboxylase carboxyl transferase alpha subunit signature,9.2E-46,PRINTS,BIOLOGICAL_PROCESS,GO:0006633,fatty acid biosynthetic process
1279	380	cds380	fig|6666666.82974.peg.2802									TIGR00513,accA: acetyl-CoA carboxylase, carboxyl transferase, alpha subunit,1.8E-149,TIGRFAM,BIOLOGICAL_PROCESS,GO:0006633,fatty acid biosynthetic process
1280	380	cds380	fig|6666666.82974.peg.2802									ACETYL-COENZYME A CARBOXYLASE CARBOXYL TRANSFERASE SUBUNIT ALPHA,,1.3E-110,PANTHER,
1281	380	cds380	fig|6666666.82974.peg.2802									COA_CT_CTER,Acetyl-coenzyme A carboxyltransferase domain C-terminal region profile.,,PROSITE_PROFILES,MOLECULAR_FUNCTION,GO:0016874,ligase activity
1282	380	cds380	fig|6666666.82974.peg.2802									ClpP/crotonase,,3.37E-100,SUPERFAMILY,
1283	381	cds381	fig|6666666.82974.peg.1908										NO	'1-21'	0.059
1284	382	cds382	fig|6666666.82974.peg.3323									Abhydrolase_3,alpha/beta hydrolase fold,8.9E-58,PFAM,MOLECULAR_FUNCTION,GO:0016787,hydrolase activity	NO	'1-33'	0.144	gnl|BL_ORD_ID|1049484 1495681 | Mfla_1791 | 265072	7.88e-87
1285	382	cds382	fig|6666666.82974.peg.3323									PROTEIN F16F9.4,,1.9E-63,PANTHER,
1286	382	cds382	fig|6666666.82974.peg.3323									alpha/beta-Hydrolases,,4.22E-56,SUPERFAMILY,
1287	383	cds383	fig|6666666.82974.peg.5199									TonB_C,Gram-negative bacterial TonB protein C-terminal,9.1E-8,PFAM,BIOLOGICAL_PROCESS,GO:0006810,transport
1288	383	cds383	fig|6666666.82974.peg.5199									TolA/TonB C-terminal domain,,7.06E-9,SUPERFAMILY,
1289	384	cds384	fig|6666666.82974.peg.3741									,,1.4E-45,GENE3D,	NO	'1-34'	0.079	gnl|BL_ORD_ID|1810571 1804655 | Bpro_5282 | 296591	1.89e-79
1290	384	cds384	fig|6666666.82974.peg.3741									FAMILY NOT NAMED,,6.9E-82,PANTHER,
1291	384	cds384	fig|6666666.82974.peg.3741									Thioesterase/thiol ester dehydrase-isomerase,,2.55E-40,SUPERFAMILY,
1292	385	cds385	fig|6666666.82974.peg.4535									Coil,,,COILS,	YES	'1-30'	0.719	gnl|BL_ORD_ID|2637548 748883 | nodT | 62928	3.99e-134
1293	385	cds385	fig|6666666.82974.peg.4535									OEP,Outer membrane efflux protein,2.5E-36,PFAM,MOLECULAR_FUNCTION,GO:0005215,transporter activity
1294	385	cds385	fig|6666666.82974.peg.4535									OUTER MEMBRANE PROTEIN TOLC,,1.6E-20,PANTHER,
1295	385	cds385	fig|6666666.82974.peg.4535									Outer membrane efflux proteins (OEP),,1.19E-56,SUPERFAMILY,
1296	386	cds386	fig|6666666.82974.peg.1108										NO	'1-47'	0.039
1297	387	cds387	fig|6666666.82974.peg.5463									LEUILEVALBP,Leu/Ile/Val-binding protein family signature,7.0E-5,PRINTS,BIOLOGICAL_PROCESS,GO:0006865,amino acid transport
1298	387	cds387	fig|6666666.82974.peg.5463									,,4.3E-43,GENE3D,
1299	387	cds387	fig|6666666.82974.peg.5463									SUBFAMILY NOT NAMED,,1.2E-53,PANTHER,
1300	387	cds387	fig|6666666.82974.peg.5463									Periplasmic binding protein-like I,,6.28E-71,SUPERFAMILY,
1301	388	cds388	fig|6666666.82974.peg.84									AAA,ATPases associated with a variety of cellular activities,1.1E-6,SMART,				gnl|BL_ORD_ID|2497067 2253537 | Pnap_2467 | 365044	1.14e-150
1302	388	cds388	fig|6666666.82974.peg.84									IstB_IS21,IstB-like ATP binding protein,1.2E-52,PFAM,MOLECULAR_FUNCTION,GO:0005524,ATP binding
1303	388	cds388	fig|6666666.82974.peg.84									CHROMOSOMAL REPLICATION INITIATOR PROTEIN DNAA,,3.7E-49,PANTHER,
1304	388	cds388	fig|6666666.82974.peg.84									P-loop containing nucleoside triphosphate hydrolases,,3.9E-23,SUPERFAMILY,
1305	389	cds389	fig|6666666.82974.peg.4470									,,1.5E-32,GENE3D,				gnl|BL_ORD_ID|2038393 2299397 | mma_0840 | 375286	2e-78
1306	389	cds389	fig|6666666.82974.peg.4470									UNCHARACTERIZED,,6.7E-63,PANTHER,
1307	389	cds389	fig|6666666.82974.peg.4470									UPF0234,UPF0234 protein YajQ [yajQ].,,HAMAP,
1308	389	cds389	fig|6666666.82974.peg.4470									YajQ-like,,5.23E-28,SUPERFAMILY,
1309	390	cds390	fig|6666666.82974.peg.2912									ZipA_C,ZipA, C-terminal domain (FtsZ-binding),3.2E-11,SMART,BIOLOGICAL_PROCESS,GO:0000917,barrier septum assembly	YES	'1-26'	0.757	gnl|BL_ORD_ID|756920 2300623 | zipA | 375286	3.26e-111
1310	390	cds390	fig|6666666.82974.peg.2912									ZipA_C,ZipA, C-terminal FtsZ-binding domain,3.7E-7,PFAM,BIOLOGICAL_PROCESS,GO:0000917,barrier septum assembly
1311	390	cds390	fig|6666666.82974.peg.2912									Cell-division protein ZipA, C-terminal domain,,4.58E-21,SUPERFAMILY,BIOLOGICAL_PROCESS,GO:0000917,barrier septum assembly
1312	391	cds391	fig|6666666.82974.peg.1990	1.5.3.1	Sarcosine oxidase	ec00260 Glycine|ec01100 Metabolic pathways|		['gnl|BL_ORD_ID|1786058 rfr:Rfer_0884 FAD dependent oxidoreductase; K00303 sarcosine oxidase', 'subunit beta [EC:1.5.3.1]']	5-378(70)			,,6.2E-13,GENE3D,	YES	'1-30'	0.689	gnl|BL_ORD_ID|838868 2058421 | Rfer_0884 | 338969	1.09e-144
1313	391	cds391	fig|6666666.82974.peg.1990									FAD NAD BINDING OXIDOREDUCTASES,,2.4E-57,PANTHER,
1314	391	cds391	fig|6666666.82974.peg.1990									FAD-linked reductases, C-terminal domain,,1.08E-7,SUPERFAMILY,
1315	392	cds392	fig|6666666.82974.peg.1287													gnl|BL_ORD_ID|818113 2302178 | mma_3621 | 375286	1.99e-13
1316	393	cds393	fig|6666666.82974.peg.3044									EAL,Putative diguanylate phosphodiesterase,1.7E-97,SMART,	YES	'1-28'	0.643
1317	393	cds393	fig|6666666.82974.peg.3044									,,5.1E-52,GENE3D,
1318	393	cds393	fig|6666666.82974.peg.3044									ZINC FINGER-CONTAINING PROTEIN,,8.4E-61,PANTHER,
1319	393	cds393	fig|6666666.82974.peg.3044									GGDEF,GGDEF domain profile.,,PROSITE_PROFILES,
1320	393	cds393	fig|6666666.82974.peg.3044									EAL domain-like,,2.62E-83,SUPERFAMILY,
1321	394	cds394	fig|6666666.82974.peg.1272									BCTERIALGSPD,Bacterial general secretion pathway protein D signature,1.2E-7,PRINTS,
1322	394	cds394	fig|6666666.82974.peg.1272									Secretin,Bacterial type II and III secretion system protein,8.7E-40,PFAM,BIOLOGICAL_PROCESS,GO:0009306,protein secretion
1323	394	cds394	fig|6666666.82974.peg.1272									PROBABLE GENERAL SECRETION PATHWAY PROTEIN D,,3.5E-56,PANTHER,
1324	395	cds395	fig|6666666.82974.peg.1598	1.13.11.1	Catechol 1,2-dioxygenase	ec00361 Chlorocyclohexane and chlorobenzene degradation|ec00362 Benzoate degradation|ec00364 Fluorobenzoate degradation|ec00623 Toluene degradation|ec01100 Metabolic pathways|ec01120 Microbial metabolism in diverse environments|	0.991(0.094)	['gnl|BL_ORD_ID|2812316 hse:Hsero_3666 catA; catechol 1,2-dioxygenase (EC:1.13.11.3); K03381 catechol 1,2-dioxygenase [EC:1.13.11.1]']	1-298(72)	['gnl|BL_ORD_ID|28189 Q8GAZ6 | MetaCyc: | EC: 1.13.11.1 (catechol 1,2-dioxygenase)']	1-298(63)	Dioxygenase_N,Catechol dioxygenase N terminus,3.8E-28,PFAM,MOLECULAR_FUNCTION,GO:0005506,iron ion binding	NO	'1-327'	0.052	gnl|BL_ORD_ID|896358 1505064 | Rmet_1781 | 266264	1.99e-110
1325	395	cds395	fig|6666666.82974.peg.1598									INTRADIOL_DIOXYGENAS,Intradiol ring-cleavage dioxygenases signature.,,PROSITE_PATTERNS,MOLECULAR_FUNCTION,GO:0008199,ferric iron binding
1326	395	cds395	fig|6666666.82974.peg.1598									Aromatic compound dioxygenase,,2.22E-91,SUPERFAMILY,MOLECULAR_FUNCTION,GO:0016702,oxidoreductase activity, acting on single donors with incorporation of molecular oxygen, incorporation of two atoms of oxygen
1327	396	cds396	fig|6666666.82974.peg.3466									Flavodoxin_2,Flavodoxin-like fold,4.9E-45,PFAM,	YES	'1-17'	0.694	gnl|BL_ORD_ID|2215267 1800703 | Bpro_1238 | 296591	3.89e-54
1328	396	cds396	fig|6666666.82974.peg.3466									GLUTATHIONE-REGULATED POTASSIUM-EFFLUX SYSTEM ANCILLARY PROTEIN KEFF-RELATED,,3.7E-39,PANTHER,
1329	396	cds396	fig|6666666.82974.peg.3466									Flavoproteins,,1.0E-51,SUPERFAMILY,
1330	397	cds397	fig|6666666.82974.peg.2041	3.1.21.3	Type I site-specific deoxyribonuclease	No pathway identified		['gnl|BL_ORD_ID|334863 xca:xccb100_1248 hsdR; type I site-specific deoxyribonuclease (EC:3.1.21.3); K01153 type I restriction enzyme', 'R subunit [EC:3.1.21.3]']	3-1090(70)			DEXDc,DEAD-like helicases superfamily,5.5E-10,SMART,				gnl|BL_ORD_ID|553469 1044718 | XCC2905 | 190485	0
1331	397	cds397	fig|6666666.82974.peg.2041									TIGR00348,hsdR: type I site-specific deoxyribonuclease, HsdR family,2.3E-129,TIGRFAM,MOLECULAR_FUNCTION,GO:0009035,Type I site-specific deoxyribonuclease activity
1332	397	cds397	fig|6666666.82974.peg.2041									TYPE I SITE-SPECIFIC DEOXYRIBONUCLEASE PROTEIN SUBUNIT M AND R,,6.3E-32,PANTHER,
1333	397	cds397	fig|6666666.82974.peg.2041									HELICASE_ATP_BIND_1,Superfamilies 1 and 2 helicase ATP-binding type-1 domain profile.,,PROSITE_PROFILES,
1334	397	cds397	fig|6666666.82974.peg.2041									P-loop containing nucleoside triphosphate hydrolases,,7.26E-24,SUPERFAMILY,
1335	398	cds398	fig|6666666.82974.peg.424									Endonuclea_NS_2,DNA/RNA non-specific endonuclease,5.6E-16,PFAM,	NO	'1-342'	0.032	gnl|BL_ORD_ID|429388 1903392 | Sden_2992 | 318161	1.05e-31
1336	399	cds399	fig|6666666.82974.peg.1519									Oligomerisation,Oligomerisation domain,6.6E-30,PFAM,				gnl|BL_ORD_ID|2439046 1138723 | HEAR0554 | 204773	2.87e-65
1337	399	cds399	fig|6666666.82974.peg.1519									IOJAP SUPERFAMILY ORTHOLOG,,9.0E-31,PANTHER,
1338	399	cds399	fig|6666666.82974.peg.1519									Iojap_RsfS,Ribosomal silencing factor RsfS [rsfS].,,HAMAP,
1339	399	cds399	fig|6666666.82974.peg.1519									Nucleotidyltransferase,,8.66E-35,SUPERFAMILY,
1340	400	cds400	fig|6666666.82974.peg.4987													gnl|BL_ORD_ID|319383 1139578 | HEAR1444 | 204773	9.14e-16
1341	401	cds401	fig|6666666.82974.peg.5377									Acetyltransf_1,Acetyltransferase (GNAT) family,4.0E-7,PFAM,MOLECULAR_FUNCTION,GO:0008080,N-acetyltransferase activity	NO	'1-34'	0.067
1342	401	cds401	fig|6666666.82974.peg.5377									GNAT,Gcn5-related N-acetyltransferase (GNAT) domain profile.,,PROSITE_PROFILES,MOLECULAR_FUNCTION,GO:0008080,N-acetyltransferase activity
1343	401	cds401	fig|6666666.82974.peg.5377									Acyl-CoA N-acyltransferases (Nat),,4.79E-18,SUPERFAMILY,
1344	402	cds402	fig|6666666.82974.peg.4389									Coil,,,COILS,				gnl|BL_ORD_ID|294760 2299690 | mma_1133 | 375286	1.12e-85
1345	402	cds402	fig|6666666.82974.peg.4389									UCP016183,,1.5E-83,PIRSF,
1346	402	cds402	fig|6666666.82974.peg.4389									DUF615,Protein of unknown function (DUF615),2.3E-53,PFAM,
1347	402	cds402	fig|6666666.82974.peg.4389									UPF0307,UPF0307 protein YjgA [yjgA].,,HAMAP,
1348	402	cds402	fig|6666666.82974.peg.4389									PSPTO4464-like,,1.57E-48,SUPERFAMILY,
1349	403	cds403	fig|6666666.82974.peg.2840									TIGR00784,citMHS: citrate transporter,1.2E-123,TIGRFAM,MOLECULAR_FUNCTION,GO:0015137,citrate transmembrane transporter activity	NO	'1-12'	0.055	gnl|BL_ORD_ID|507579 2013459 | Bcen_0885 | 331271	1.28e-175	gnl|BL_ORD_ID|29048 31222|vfid|74283|vsiid|100704|ssid|sp|O05961|HLYC_RICPR_Hemolysin_C_OS=Rickettsia_prowazekii_GN=tlyC_PE=2_SV=1|RecName: Full=Hemolysin C;	4-36(51)
1350	403	cds403	fig|6666666.82974.peg.2840									SUBFAMILY NOT NAMED,,2.3E-82,PANTHER,
1351	404	cds404	fig|6666666.82974.peg.3733									GDHRDH,Glucose/ribitol dehydrogenase family signature,7.2E-21,PRINTS,	NO	'1-24'	0.04	gnl|BL_ORD_ID|1277083 1870463 | RPC_3165 | 316056	2.59e-96
1352	404	cds404	fig|6666666.82974.peg.3733									,,2.0E-64,GENE3D,
1353	404	cds404	fig|6666666.82974.peg.3733									SUBFAMILY NOT NAMED,,2.6E-109,PANTHER,
1354	404	cds404	fig|6666666.82974.peg.3733									ADH_SHORT,Short-chain dehydrogenases/reductases family signature.,,PROSITE_PATTERNS,MOLECULAR_FUNCTION,GO:0016491,oxidoreductase activity
1355	404	cds404	fig|6666666.82974.peg.3733									NAD(P)-binding Rossmann-fold domains,,1.06E-60,SUPERFAMILY,
1356	405	cds405	fig|6666666.82974.peg.1437									Coil,,,COILS,				gnl|BL_ORD_ID|124996 2301520 | mma_2963 | 375286	1.38e-116
1357	405	cds405	fig|6666666.82974.peg.1437									TonB_2,TonB C terminal,3.8E-7,PFAM,BIOLOGICAL_PROCESS,GO:0006810,transport
1358	405	cds405	fig|6666666.82974.peg.1437									TolA/TonB C-terminal domain,,7.59E-13,SUPERFAMILY,
1359	406	cds406	fig|6666666.82974.peg.4621	1.1.1.95	Phosphoglycerate dehydrogenase	ec00260 Glycine|ec00680 Methane metabolism|ec01100 Metabolic pathways|ec01120 Microbial metabolism in diverse environments|ec01130 Biosynthesis of antibiotics|		['gnl|BL_ORD_ID|775617 bgd:bgla_2g19120 D-3-phosphoglycerate dehydrogenase', 'putative; K00058 D-3-phosphoglycerate dehydrogenase [EC:1.1.1.95]']	16-250(60)			2-Hacid_dh_C,D-isomer specific 2-hydroxyacid dehydrogenase, NAD binding domain,5.9E-46,PFAM,BIOLOGICAL_PROCESS,GO:0055114,oxidation-reduction process				gnl|BL_ORD_ID|1537410 1803969 | Bpro_4572 | 296591	4.48e-73
1360	406	cds406	fig|6666666.82974.peg.4621									2-HYDROXYACID DEHYDROGENASE-RELATED,,1.1E-59,PANTHER,
1361	406	cds406	fig|6666666.82974.peg.4621									D_2_HYDROXYACID_DH_3,D-isomer specific 2-hydroxyacid dehydrogenases signature 3.,,PROSITE_PATTERNS,
1362	406	cds406	fig|6666666.82974.peg.4621									NAD(P)-binding Rossmann-fold domains,,3.35E-45,SUPERFAMILY,
1363	407	cds407	fig|6666666.82974.peg.3696									GHL13,Hypothetical glycosyl hydrolase family 13,3.8E-26,PFAM,
1364	407	cds407	fig|6666666.82974.peg.3696									NODB,NodB homology domain profile.,,PROSITE_PROFILES,BIOLOGICAL_PROCESS,GO:0005975,carbohydrate metabolic process
1365	407	cds407	fig|6666666.82974.peg.3696									Glycoside hydrolase/deacetylase,,1.67E-33,SUPERFAMILY,MOLECULAR_FUNCTION,GO:0003824,catalytic activity
1366	408	cds408	fig|6666666.82974.peg.4090	1.7.1.4	Nitrite reductase (NAD(P)H)	ec00910 Nitrogen metabolism|		['gnl|BL_ORD_ID|1120336 bug:BC1001_2111 nitrite reductase (NAD(P)H) small subunit; K00363 nitrite reductase (NAD(P)H) small subunit [EC:1.7.1.4]']	1-118(70)			TIGR02378,nirD_assim_sml: nitrite reductase [NAD(P)H], small subunit,6.0E-33,TIGRFAM,MOLECULAR_FUNCTION,GO:0008942,nitrite reductase [NAD(P)H] activity	NO	'1-49'	0.329	gnl|BL_ORD_ID|1877842 1936125 | BPSS1242 | 320373	6.44e-40
1367	408	cds408	fig|6666666.82974.peg.4090									NIRD,NADH-nitrite reductase subunit D family profile.,,PROSITE_PROFILES,MOLECULAR_FUNCTION,GO:0008942,nitrite reductase [NAD(P)H] activity
1368	408	cds408	fig|6666666.82974.peg.4090									ISP domain,,9.94E-35,SUPERFAMILY,MOLECULAR_FUNCTION,GO:0051537,2 iron, 2 sulfur cluster binding
1369	409	cds409	fig|6666666.82974.peg.3398		Methylenetetrahydrofolate reductase (NAD(P)H)								NO	'1-36'	0.04
1370	410	cds410	fig|6666666.82974.peg.3364									NUDIXFAMILY,NUDIX hydrolase family signature,4.3E-7,PRINTS,				gnl|BL_ORD_ID|2643368 2301559 | mutT | 375286	1.47e-64
1371	410	cds410	fig|6666666.82974.peg.3364									,,1.1E-33,GENE3D,MOLECULAR_FUNCTION,GO:0016787,hydrolase activity
1372	410	cds410	fig|6666666.82974.peg.3364									MUTT/NUDIX HYDROLASE,,3.9E-25,PANTHER,
1373	410	cds410	fig|6666666.82974.peg.3364									NUDIX_BOX,Nudix box signature.,,PROSITE_PATTERNS,MOLECULAR_FUNCTION,GO:0016787,hydrolase activity
1374	410	cds410	fig|6666666.82974.peg.3364									NUDIX,Nudix hydrolase domain profile.,,PROSITE_PROFILES,MOLECULAR_FUNCTION,GO:0016787,hydrolase activity
1375	410	cds410	fig|6666666.82974.peg.3364									Nudix,,5.28E-35,SUPERFAMILY,MOLECULAR_FUNCTION,GO:0016787,hydrolase activity
1376	411	cds411	fig|6666666.82974.peg.134	6.1.1.22	Asparagine--tRNA ligase	ec00970 Aminoacyl|				['gnl|BL_ORD_ID|19023 P10723 | MetaCyc: | EC: 6.1.1.22 (asparaginemdashtRNA ligase)']	30-60(51)	Ribosomal_L23,Ribosomal protein L23,1.0E-23,PFAM,MOLECULAR_FUNCTION,GO:0003735,structural constituent of ribosome				gnl|BL_ORD_ID|930012 1141230 | rplW | 204773	7.7e-47
1377	411	cds411	fig|6666666.82974.peg.134									60S RIBOSOMAL PROTEIN L23A,,4.9E-17,PANTHER,
1378	411	cds411	fig|6666666.82974.peg.134									Ribosomal_L23_B,50S ribosomal protein L23 [rplW].,,HAMAP,MOLECULAR_FUNCTION,GO:0003735,structural constituent of ribosome
1379	411	cds411	fig|6666666.82974.peg.134									Ribosomal proteins S24e, L23 and L15e,,3.96E-27,SUPERFAMILY,CELLULAR_COMPONENT,GO:0005840,ribosome
1380	412	cds412	fig|6666666.82974.peg.2693	3.6.3.-	Hydrolases, Hydrolases, Acting on acid anhydrides, Acting on acid anhydrides; catalyzing transmembrane movement of substances		0.766(0.383)					AAA,ATPases associated with a variety of cellular activities,1.7E-15,SMART,	NO	'1-42'	0.057	gnl|BL_ORD_ID|560803 2298590 | mma_0033 | 375286	8.46e-116	gnl|BL_ORD_ID|16897 18814|vfid|42217|vsiid|63054|ssid|hypothetical_protein_gbs0131_[Streptococcus_agalactiae_NEM316]|hypothetical protein gbs0131 [Streptococcus agalactiae NEM316]	3-238(50)
1381	412	cds412	fig|6666666.82974.peg.2693									ABC_tran,ABC transporter,2.4E-32,PFAM,MOLECULAR_FUNCTION,GO:0016887,ATPase activity
1382	412	cds412	fig|6666666.82974.peg.2693									FAMILY NOT NAMED,,1.3E-118,PANTHER,
1383	412	cds412	fig|6666666.82974.peg.2693									ABC_TRANSPORTER_1,ABC transporters family signature.,,PROSITE_PATTERNS,MOLECULAR_FUNCTION,GO:0016887,ATPase activity
1384	412	cds412	fig|6666666.82974.peg.2693									ABC_TRANSPORTER_2,ATP-binding cassette, ABC transporter-type domain profile.,,PROSITE_PROFILES,MOLECULAR_FUNCTION,GO:0016887,ATPase activity
1385	412	cds412	fig|6666666.82974.peg.2693									P-loop containing nucleoside triphosphate hydrolases,,6.71E-76,SUPERFAMILY,
1386	413	cds413	fig|6666666.82974.peg.3387										NO	'1-18'	0.21
1387	414	cds414	fig|6666666.82974.peg.1881									HAD_2,Haloacid dehalogenase-like hydrolase,4.8E-25,PFAM,				gnl|BL_ORD_ID|543398 2301789 | mma_3232 | 375286	8.75e-86
1388	414	cds414	fig|6666666.82974.peg.1881									HALOACID DEHALOGENASE-LIKE HYDROLASE,,1.1E-20,PANTHER,
1389	414	cds414	fig|6666666.82974.peg.1881									HAD-like,,1.49E-28,SUPERFAMILY,
1390	415	cds415	fig|6666666.82974.peg.293	6.4.1.8	Acetophenone carboxylase	ec00642 Ethylbenzene degradation|ec01120 Microbial metabolism in diverse environments|				['gnl|BL_ORD_ID|4915 Q5P5G4 | MetaCyc: RXN-1303 | EC: 6.4.1.8 (acetophenone carboxylase)']	14-33(65)
1391	416	cds416	fig|6666666.82974.peg.3906	4.3.2.2	Adenylosuccinate lyase	ec00230 Purine metabolism|ec00250 Alanine|ec01100 Metabolic pathways|ec01110 Biosynthesis of secondary metabolites|ec01130 Biosynthesis of antibiotics|	0.991(0.094)	['gnl|BL_ORD_ID|2809377 hse:Hsero_0686 purB; adenylosuccinate lyase (EC:4.3.2.2); K01756 adenylosuccinate lyase [EC:4.3.2.2]']	1-455(93)	['gnl|BL_ORD_ID|20452 Q8X737 | MetaCyc: | EC: 4.3.2.2 (adenylosuccinate lyase)']	1-455(63)	FUMRATELYASE,Fumarate lyase superfamily signature,3.170032E-18,PRINTS,				gnl|BL_ORD_ID|781755 2298916 | purB | 375286	0
1392	416	cds416	fig|6666666.82974.peg.3906									,,1.7E-90,GENE3D,
1393	416	cds416	fig|6666666.82974.peg.3906									ASPARTATEAMMONIA/ARGININOSUCCINATE/ADENYLOSUCCINATE LYASE,,1.6E-263,PANTHER,
1394	416	cds416	fig|6666666.82974.peg.3906									FUMARATE_LYASES,Fumarate lyases signature.,,PROSITE_PATTERNS,MOLECULAR_FUNCTION,GO:0003824,catalytic activity
1395	416	cds416	fig|6666666.82974.peg.3906									L-aspartase-like,,1.88E-108,SUPERFAMILY,MOLECULAR_FUNCTION,GO:0003824,catalytic activity
1396	417	cds417	fig|6666666.82974.peg.1743									Coil,,,COILS,				gnl|BL_ORD_ID|938645 2060784 | Rfer_3286 | 338969	5.04e-119
1397	417	cds417	fig|6666666.82974.peg.1743									HAMP,HAMP (Histidine kinases, Adenylyl cyclases, Methyl binding proteins, Phosphatases) domain,2.2E-8,SMART,BIOLOGICAL_PROCESS,GO:0007165,signal transduction
1398	417	cds417	fig|6666666.82974.peg.1743									Cache_2,Cache domain,6.9E-8,PFAM,
1399	417	cds417	fig|6666666.82974.peg.1743									AEROTAXIS RECEPTOR-RELATED,,2.0E-96,PANTHER,
1400	417	cds417	fig|6666666.82974.peg.1743									HAMP,HAMP domain profile.,,PROSITE_PROFILES,BIOLOGICAL_PROCESS,GO:0007165,signal transduction
1401	417	cds417	fig|6666666.82974.peg.1743									Methyl-accepting chemotaxis protein (MCP) signaling domain,,2.09E-70,SUPERFAMILY,
1402	418	cds418	fig|6666666.82974.peg.191									DUF1275,Protein of unknown function (DUF1275),6.2E-58,PFAM,	NO	'1-26'	0.202	gnl|BL_ORD_ID|615583 1507928 | Rmet_4662 | 266264	5.77e-70
1403	419	cds419	fig|6666666.82974.peg.5571									Aldo_ket_red,Aldo/keto reductase family,2.0E-69,PFAM,	YES	'1-27'	0.702	gnl|BL_ORD_ID|138357 2426296 | Aave_3016 | 397945	3.33e-116
1404	419	cds419	fig|6666666.82974.peg.5571									SUBFAMILY NOT NAMED,,5.8E-150,PANTHER,
1405	419	cds419	fig|6666666.82974.peg.5571									NAD(P)-linked oxidoreductase,,6.68E-92,SUPERFAMILY,
1406	420	cds420	fig|6666666.82974.peg.5649									GDHRDH,Glucose/ribitol dehydrogenase family signature,1.1E-28,PRINTS,				gnl|BL_ORD_ID|2247736 2068213 | Bamb_6261 | 339670	5.6e-118
1407	420	cds420	fig|6666666.82974.peg.5649									PKS_KR,,2.2E-4,SMART,
1408	420	cds420	fig|6666666.82974.peg.5649									,,3.9E-75,GENE3D,
1409	420	cds420	fig|6666666.82974.peg.5649									SUBFAMILY NOT NAMED,,8.1E-82,PANTHER,
1410	420	cds420	fig|6666666.82974.peg.5649									NAD(P)-binding Rossmann-fold domains,,2.35E-73,SUPERFAMILY,
1411	421	cds421	fig|6666666.82974.peg.329									,,7.9E-34,GENE3D,CELLULAR_COMPONENT,GO:0016020,membrane	YES	'1-25'	0.685	gnl|BL_ORD_ID|703274 2066555 | Bamb_4597 | 339670	0
1412	421	cds421	fig|6666666.82974.peg.329									SUBFAMILY NOT NAMED,,1.0E-128,PANTHER,
1413	421	cds421	fig|6666666.82974.peg.329									Porins,,1.67E-123,SUPERFAMILY,
1414	422	cds422	fig|6666666.82974.peg.5260									CopC,CopC domain,2.5E-29,PFAM,MOLECULAR_FUNCTION,GO:0005507,copper ion binding				gnl|BL_ORD_ID|258290 2329552 | copC | 381666	3.65e-40
1415	422	cds422	fig|6666666.82974.peg.5260									E set domains,,3.22E-29,SUPERFAMILY,
1416	423	cds423	fig|6666666.82974.peg.243									HTH_ARAC,helix_turn_helix, arabinose operon control protein,3.5E-20,SMART,BIOLOGICAL_PROCESS,GO:0006355,regulation of transcription, DNA-templated
1417	423	cds423	fig|6666666.82974.peg.243									AraC_binding,AraC-like ligand binding domain,3.2E-6,PFAM,BIOLOGICAL_PROCESS,GO:0006355,regulation of transcription, DNA-templated
1418	423	cds423	fig|6666666.82974.peg.243									SUBFAMILY NOT NAMED,,2.4E-53,PANTHER,
1419	423	cds423	fig|6666666.82974.peg.243									HTH_ARAC_FAMILY_1,Bacterial regulatory proteins, araC family signature.,,PROSITE_PATTERNS,BIOLOGICAL_PROCESS,GO:0006355,regulation of transcription, DNA-templated
1420	423	cds423	fig|6666666.82974.peg.243									HTH_ARAC_FAMILY_2,Bacterial regulatory proteins, araC family DNA-binding domain profile.,,PROSITE_PROFILES,BIOLOGICAL_PROCESS,GO:0006355,regulation of transcription, DNA-templated
1421	423	cds423	fig|6666666.82974.peg.243									Homeodomain-like,,7.62E-7,SUPERFAMILY,MOLECULAR_FUNCTION,GO:0003677,DNA binding
1422	424	cds424	fig|6666666.82974.peg.480									DUF2191,Uncharacterized protein conserved in bacteria (DUF2191),1.1E-10,PFAM,	NO	'1-21'	0.159	gnl|BL_ORD_ID|182160 797991 | ebB60 | 76114	1.92e-20
1423	425	cds425	fig|6666666.82974.peg.2296	3.1.2.-	Hydrolases, Hydrolases, Acting on ester bonds, Thiolester hydrolases			['gnl|BL_ORD_ID|2809909 hse:Hsero_1221 thioesterase; K07107 acyl-CoA thioester hydrolase [EC:3.1.2.-]']	16-154(67)			YbgC,,1.1E-47,PIRSF,MOLECULAR_FUNCTION,GO:0016787,hydrolase activity				gnl|BL_ORD_ID|438462 1140491 | HEAR2403 | 204773	1.63e-46
1424	425	cds425	fig|6666666.82974.peg.2296									TIGR02799,thio_ybgC: tol-pal system-associated acyl-CoA thioesterase,9.9E-49,TIGRFAM,MOLECULAR_FUNCTION,GO:0016790,thiolester hydrolase activity
1425	425	cds425	fig|6666666.82974.peg.2296									THIOESTERASE-LIKE PROTEIN,,2.4E-34,PANTHER,
1426	425	cds425	fig|6666666.82974.peg.2296									Thioesterase/thiol ester dehydrase-isomerase,,1.04E-42,SUPERFAMILY,
1427	426	cds426	fig|6666666.82974.peg.2320	2.6.1.-	Transferases, Transferases, Transferring nitrogenous groups, Transaminases (aminotransferases)		0.983(0.106)					,,1.3E-71,GENE3D,MOLECULAR_FUNCTION,GO:0003824,catalytic activity				gnl|BL_ORD_ID|1000748 1140657 | hisC2 | 204773	9.84e-158
1428	426	cds426	fig|6666666.82974.peg.2320	2.6.1.9	Histidinol-phosphate transaminase	ec00340 Histidine metabolism|ec00350 Tyrosine metabolism|ec00360 Phenylalanine metabolism|ec00400 Phenylalanine|ec00401 Novobiocin biosynthesis|ec00960 Tropane|ec01100 Metabolic pathways|ec01110 Biosynthesis of secondary metabolites|ec01130 Biosynthesis of antibiotics|	0.979(0.137)	['gnl|BL_ORD_ID|1120859 bug:BC1001_2635 histidinol-phosphate aminotransferase; K00817 histidinol-phosphate aminotransferase [EC:2.6.1.9]']	1-367(74)	['gnl|BL_ORD_ID|24091 Q3K8U2 | MetaCyc: | EC: 2.6.1.9 (histidinol-phosphate transaminase)']	10-367(53)	L-TRYPTOPHAN--PYRUVATE AMINOTRANSFERASE 1-RELATED,,2.8E-97,PANTHER,
1429	426	cds426	fig|6666666.82974.peg.2320									AA_TRANSFER_CLASS_2,Aminotransferases class-II pyridoxal-phosphate attachment site.,,PROSITE_PATTERNS,MOLECULAR_FUNCTION,GO:0016740,transferase activity
1430	426	cds426	fig|6666666.82974.peg.2320									HisC_aminotrans_2,Histidinol-phosphate aminotransferase [hisC].,,HAMAP,BIOLOGICAL_PROCESS,GO:0000105,histidine biosynthetic process
1431	426	cds426	fig|6666666.82974.peg.2320									PLP-dependent transferases,,4.62E-85,SUPERFAMILY,
1432	427	cds427	fig|6666666.82974.peg.300									BCTRLSENSOR,Bacterial sensor protein C-terminal signature,4.5E-12,PRINTS,MOLECULAR_FUNCTION,GO:0016772,transferase activity, transferring phosphorus-containing groups
1433	427	cds427	fig|6666666.82974.peg.300									HisKA,His Kinase A (phosphoacceptor) domain,2.5E-5,SMART,BIOLOGICAL_PROCESS,GO:0007165,signal transduction
1434	427	cds427	fig|6666666.82974.peg.300									HATPase_c,Histidine kinase-, DNA gyrase B-, and HSP90-like ATPase,6.8E-24,PFAM,
1435	427	cds427	fig|6666666.82974.peg.300									TWO-COMPONENT SENSOR HISTIDINE KINASE,,8.6E-99,PANTHER,
1436	427	cds427	fig|6666666.82974.peg.300									PAS,PAS repeat profile.,,PROSITE_PROFILES,BIOLOGICAL_PROCESS,GO:0007165,signal transduction
1437	427	cds427	fig|6666666.82974.peg.300									PYP-like sensor domain (PAS domain),,1.27E-25,SUPERFAMILY,BIOLOGICAL_PROCESS,GO:0007165,signal transduction
1438	428	cds428	fig|6666666.82974.peg.594	EC:						['gnl|BL_ORD_ID|5577 P38054 | MetaCyc: TRANS-RXN-90; TRANS-RXN0-280 | EC: ']	1-99(66)	,,4.2E-17,GENE3D,	NO	'1-13'	0.043	gnl|BL_ORD_ID|2278102 1310799 | Ajs_1232 | 232721	2.43e-32
1439	428	cds428	fig|6666666.82974.peg.594									FAMILY NOT NAMED,,7.2E-39,PANTHER,
1440	428	cds428	fig|6666666.82974.peg.594									Multidrug efflux transporter AcrB transmembrane domain,,3.4E-16,SUPERFAMILY,
1441	429	cds429	fig|6666666.82974.peg.2804										NO	'1-80'	0.06
1442	430	cds430	fig|6666666.82974.peg.2246										NO	'1-39'	0.395
1443	431	cds431	fig|6666666.82974.peg.216															gnl|BL_ORD_ID|12256 13810|vfid|22067|vsiid|42104|ssid|VFDB_VC1808_hypothetical_protein_VC1808_[Vibrio_cholerae_O1_biovar_El_Tor_str._N16961]|hypothetical protein VC1808 [Vibrio cholerae O1 biovar El Tor str. N16961]	28-46(52)
1444	432	cds432	fig|6666666.82974.peg.1054	2.7.8.8	CDP-diacylglycerol--serine O-phosphatidyltransferase	ec00260 Glycine|ec00564 Glycerophospholipid metabolism|ec01100 Metabolic pathways|ec01110 Biosynthesis of secondary metabolites|		['gnl|BL_ORD_ID|2810426 hse:Hsero_1741 pssA; CDP-diacylglycerol--serine O-phosphatidyltransferase (EC:2.7.8.8); K00998 phosphatidylserine synthase [EC:2.7.8.8]']	1-287(88)			TIGR00473,pssA: CDP-diacylglycerol-serine O-phosphatidyltransferase,1.2E-34,TIGRFAM,	YES	'1-36'	0.563	gnl|BL_ORD_ID|671692 1139380 | pssA | 204773	1.25e-116
1445	432	cds432	fig|6666666.82974.peg.1054									PROTEIN 4930538K18RIK,,1.8E-53,PANTHER,
1446	432	cds432	fig|6666666.82974.peg.1054									CDP_ALCOHOL_P_TRANSF,CDP-alcohol phosphatidyltransferases signature.,,PROSITE_PATTERNS,MOLECULAR_FUNCTION,GO:0016780,phosphotransferase activity, for other substituted phosphate groups
1447	433	cds433	fig|6666666.82974.peg.3642	6.1.1.-	Ligases, Ligases, Forming carbon-oxygen bonds, Ligases forming aminoacyl-tRNA and related compounds		0.998(0.011)					TRNASYNTHGA,Glycyl-tRNA synthetase alpha subunit signature,1.3E-68,PRINTS,BIOLOGICAL_PROCESS,GO:0006426,glycyl-tRNA aminoacylation				gnl|BL_ORD_ID|736937 1924957 | glyQ | 320372	2.09e-152
1448	433	cds433	fig|6666666.82974.peg.3642	6.1.1.14	Glycine--tRNA ligase	ec00970 Aminoacyl|	0.994(0.079)	['gnl|BL_ORD_ID|2809408 hse:Hsero_0717 glyQ; glycyl-tRNA synthetase subunit alpha (EC:6.1.1.14); K01878 glycyl-tRNA synthetase alpha chain [EC:6.1.1.14]']	1-297(96)	['gnl|BL_ORD_ID|15606 P00960 | MetaCyc: GLYCINE--TRNA-LIGASE-RXN | EC: 6.1.1.14 (glycinemdashtRNA ligase)']	3-296(73)	tRNA-synt_2e,Glycyl-tRNA synthetase alpha subunit,5.0E-153,PFAM,BIOLOGICAL_PROCESS,GO:0006426,glycyl-tRNA aminoacylation
1449	433	cds433	fig|6666666.82974.peg.3642									GLYCYL-TRNA SYNTHETASE,,1.1E-204,PANTHER,
1450	433	cds433	fig|6666666.82974.peg.3642									AA_TRNA_LIGASE_II_GLYAB,Heterodimeric glycyl-transfer RNA synthetases family profile.,,PROSITE_PROFILES,MOLECULAR_FUNCTION,GO:0004820,glycine-tRNA ligase activity
1451	433	cds433	fig|6666666.82974.peg.3642									Class II aaRS and biotin synthetases,,3.09E-132,SUPERFAMILY,
1452	434	cds434	fig|6666666.82974.peg.5253										NO	'1-23'	0.082
1453	435	cds435	fig|6666666.82974.peg.2460									HTH_LACI,helix_turn _helix lactose operon repressor,5.8E-8,SMART,BIOLOGICAL_PROCESS,GO:0006355,regulation of transcription, DNA-templated	YES	'1-21'	0.451	gnl|BL_ORD_ID|1185899 1799517 | Bpro_0036 | 296591	6.46e-142
1454	435	cds435	fig|6666666.82974.peg.2460									,,4.7E-33,GENE3D,
1455	435	cds435	fig|6666666.82974.peg.2460									LACI-RELATED TRANSCRIPTIONAL REPRESSOR,,5.5E-81,PANTHER,
1456	435	cds435	fig|6666666.82974.peg.2460									HTH_LACI_1,LacI-type HTH domain signature.,,PROSITE_PATTERNS,BIOLOGICAL_PROCESS,GO:0006355,regulation of transcription, DNA-templated
1457	435	cds435	fig|6666666.82974.peg.2460									HTH_LACI_2,LacI-type HTH domain profile.,,PROSITE_PROFILES,BIOLOGICAL_PROCESS,GO:0006355,regulation of transcription, DNA-templated
1458	435	cds435	fig|6666666.82974.peg.2460									Periplasmic binding protein-like I,,1.59E-37,SUPERFAMILY,
1459	436	cds436	fig|6666666.82974.peg.169									BCTLIPOCALIN,Bacterial lipocalin signature,5.5E-6,PRINTS,MOLECULAR_FUNCTION,GO:0005215,transporter activity	NO	'1-28'	0.07	gnl|BL_ORD_ID|987258 2302194 | blc | 375286	4.72e-55
1460	436	cds436	fig|6666666.82974.peg.169									Lipocalin_ApoD,,1.1E-55,PIRSF,
1461	436	cds436	fig|6666666.82974.peg.169									Lipocalin_2,Lipocalin-like domain,3.7E-48,PFAM,
1462	436	cds436	fig|6666666.82974.peg.169									APOLIPOPROTEIN D,,5.5E-36,PANTHER,
1463	436	cds436	fig|6666666.82974.peg.169									LIPOCALIN,Lipocalin signature.,,PROSITE_PATTERNS,
1464	436	cds436	fig|6666666.82974.peg.169									Lipocalins,,9.04E-43,SUPERFAMILY,
1465	437	cds437	fig|6666666.82974.peg.304	3.4.21.92	Endopeptidase Clp	No pathway identified				['gnl|BL_ORD_ID|44189 P12340 | MetaCyc: | EC: 3.4.21.92 (endopeptidase Clp)']	1-123(67)	RIBOSOMALS12,Ribosomal protein S12 signature,1.2E-58,PRINTS,CELLULAR_COMPONENT,GO:0015935,small ribosomal subunit				gnl|BL_ORD_ID|345242 2301973 | rpsL | 375286	4.22e-65
1466	437	cds437	fig|6666666.82974.peg.304									RPS12p_RPS12a_RPS23e_RPS12o,,4.6E-77,PIRSF,CELLULAR_COMPONENT,GO:0005840,ribosome
1467	437	cds437	fig|6666666.82974.peg.304									,,6.2E-65,GENE3D,
1468	437	cds437	fig|6666666.82974.peg.304									30S RIBOSOMAL PROTEIN S12 FAMILY MEMBER,,3.2E-78,PANTHER,CELLULAR_COMPONENT,GO:0005840,ribosome
1469	437	cds437	fig|6666666.82974.peg.304									RIBOSOMAL_S12,Ribosomal protein S12 signature.,,PROSITE_PATTERNS,CELLULAR_COMPONENT,GO:0005840,ribosome
1470	437	cds437	fig|6666666.82974.peg.304									Ribosomal_S12_B,30S ribosomal protein S12 [rpsL].,,HAMAP,CELLULAR_COMPONENT,GO:0015935,small ribosomal subunit
1471	437	cds437	fig|6666666.82974.peg.304									Nucleic acid-binding proteins,,1.29E-51,SUPERFAMILY,
1472	438	cds438	fig|6666666.82974.peg.790	2.7.1.-	Transferases, Transferases, Transferring phosphorous-containing groups, Phosphotransferases with an alcohol group as acceptor		0.921(0.224)					PfkB,pfkB family carbohydrate kinase,4.4E-41,PFAM,	NO	'1-34'	0.062
1473	438	cds438	fig|6666666.82974.peg.790									2-DEHYDRO-3-DEOXYGLUCONOKINASE,,1.2E-58,PANTHER,
1474	438	cds438	fig|6666666.82974.peg.790									PFKB_KINASES_2,pfkB family of carbohydrate kinases signature 2.,,PROSITE_PATTERNS,MOLECULAR_FUNCTION,GO:0016773,phosphotransferase activity, alcohol group as acceptor
1475	438	cds438	fig|6666666.82974.peg.790									Ribokinase-like,,8.73E-58,SUPERFAMILY,
1476	439	cds439	fig|6666666.82974.peg.5045									Isochorismatase,Isochorismatase family,3.4E-27,PFAM,MOLECULAR_FUNCTION,GO:0003824,catalytic activity	NO	'1-19'	0.395	gnl|BL_ORD_ID|1267375 2160732 | Maqu_1181 | 351348	2.57e-56
1477	439	cds439	fig|6666666.82974.peg.5045									HYDROLASE,,2.3E-57,PANTHER,
1478	439	cds439	fig|6666666.82974.peg.5045									Isochorismatase-like hydrolases,,3.66E-46,SUPERFAMILY,MOLECULAR_FUNCTION,GO:0003824,catalytic activity
1479	440	cds440	fig|6666666.82974.peg.5010	1.2.1.-	Oxidoreductases, Oxidoreductases, Acting on the aldehyde or oxo group of donors, With NAD(+) or NADP(+) as acceptor		0.766(0.383)					Coil,,,COILS,				gnl|BL_ORD_ID|543487 2061078 | Rfer_3585 | 338969	0
1480	440	cds440	fig|6666666.82974.peg.5010	1.2.1.3	Aldehyde dehydrogenase (NAD(+))	ec00010 Glycolysis |ec00040 Pentose and glucuronate interconversions|ec00053 Ascorbate and aldarate metabolism|ec00071 Fatty acid degradation|ec00280 Valine|ec00310 Lysine degradation|ec00330 Arginine and proline metabolism|ec00340 Histidine metabolism|ec00380 Tryptophan metabolism|ec00410 beta|ec00561 Glycerolipid metabolism|ec00620 Pyruvate metabolism|ec00625 Chloroalkane and chloroalkene degra…		['gnl|BL_ORD_ID|2810925 hse:Hsero_2254 NAD-dependent aldehyde dehydrogenase (EC:1.2.1.3); K00128 aldehyde dehydrogenase (NAD+) [EC:1.2.1.3]']	1-476(84)			,,7.9E-97,GENE3D,BIOLOGICAL_PROCESS,GO:0055114,oxidation-reduction process
1481	440	cds440	fig|6666666.82974.peg.5010									ALDEHYDE DEHYDROGENASE-RELATED,,3.5E-194,PANTHER,
1482	440	cds440	fig|6666666.82974.peg.5010									ALDEHYDE_DEHYDR_GLU,Aldehyde dehydrogenases glutamic acid active site.,,PROSITE_PATTERNS,BIOLOGICAL_PROCESS,GO:0008152,metabolic process
1483	440	cds440	fig|6666666.82974.peg.5010									ALDH-like,,6.81E-157,SUPERFAMILY,BIOLOGICAL_PROCESS,GO:0008152,metabolic process
1484	441	cds441	fig|6666666.82974.peg.3656									DHDPS,,2.2E-36,PIRSF,MOLECULAR_FUNCTION,GO:0016829,lyase activity
1485	441	cds441	fig|6666666.82974.peg.3656									,,2.4E-57,GENE3D,MOLECULAR_FUNCTION,GO:0003824,catalytic activity
1486	441	cds441	fig|6666666.82974.peg.3656									DIHYDRODIPICOLINATE SYNTHASE,,7.3E-42,PANTHER,MOLECULAR_FUNCTION,GO:0016829,lyase activity
1487	441	cds441	fig|6666666.82974.peg.3656									Aldolase,,2.3E-52,SUPERFAMILY,
1488	442	cds442	fig|6666666.82974.peg.2547	6.3.5.6	Asparaginyl-tRNA synthase (glutamine-hydrolyzing)	ec00970 Aminoacyl|		['gnl|BL_ORD_ID|2813297 hse:Hsero_4659 gatB; Asp-tRNAAsn/Glu-tRNAGln amidotransferase subunit B (EC:6.3.5.-); K02434 aspartyl-tRNA(Asn)/glutamyl-tRNA (Gln) amidotransferase subunit B [EC:6.3.5.6 6.3.5.7]']	1-485(92)			GatB_Yqey,GatB domain,1.5E-75,SMART,MOLECULAR_FUNCTION,GO:0016884,carbon-nitrogen ligase activity, with glutamine as amido-N-donor				gnl|BL_ORD_ID|358632 2298750 | gatB | 375286	0
1489	442	cds442	fig|6666666.82974.peg.2547	6.3.5.7	Glutaminyl-tRNA synthase (glutamine-hydrolyzing)	ec00970 Aminoacyl|ec01100 Metabolic pathways|		['gnl|BL_ORD_ID|2813297 hse:Hsero_4659 gatB; Asp-tRNAAsn/Glu-tRNAGln amidotransferase subunit B (EC:6.3.5.-); K02434 aspartyl-tRNA(Asn)/glutamyl-tRNA (Gln) amidotransferase subunit B [EC:6.3.5.6 6.3.5.7]']	1-485(92)			,,2.2E-4,GENE3D,
1490	442	cds442	fig|6666666.82974.peg.2547									GLUTAMYL-TRNA(GLN) AMIDOTRANSFERASE SUBUNIT B, MITOCHONDRIAL,,5.0E-244,PANTHER,
1491	442	cds442	fig|6666666.82974.peg.2547									GATB,Glutamyl-tRNA(Gln) amidotransferase subunit B signature.,,PROSITE_PATTERNS,MOLECULAR_FUNCTION,GO:0016884,carbon-nitrogen ligase activity, with glutamine as amido-N-donor
1492	442	cds442	fig|6666666.82974.peg.2547									GatB,Aspartyl/glutamyl-tRNA(Asn/Gln) amidotransferase subunit B [gatB].,,HAMAP,MOLECULAR_FUNCTION,GO:0016884,carbon-nitrogen ligase activity, with glutamine as amido-N-donor
1493	442	cds442	fig|6666666.82974.peg.2547									GatB/YqeY motif,,3.66E-32,SUPERFAMILY,MOLECULAR_FUNCTION,GO:0016884,carbon-nitrogen ligase activity, with glutamine as amido-N-donor
1494	443	cds443	fig|6666666.82974.peg.5372									TIGR00696,wecG_tagA_cpsF: glycosyltransferase, WecB/TagA/CpsF family,1.5E-40,TIGRFAM,BIOLOGICAL_PROCESS,GO:0009058,biosynthetic process
1495	444	cds444	fig|6666666.82974.peg.3103									HTH_XRE,Helix-turn-helix XRE-family like proteins,4.4E-11,SMART,MOLECULAR_FUNCTION,GO:0043565,sequence-specific DNA binding	NO	'1-27'	0.357	gnl|BL_ORD_ID|2185684 2255212 | Pnap_4162 | 365044	2.24e-46	gnl|BL_ORD_ID|19004 20921|vfid|46430|vsiid|67267|ssid|hypothetical_protein_XF1720_[Xylella_fastidiosa_9a5c]|hypothetical protein XF1720 [Xylella fastidiosa 9a5c]	1-93(67)
1496	444	cds444	fig|6666666.82974.peg.3103									,,1.5E-20,GENE3D,MOLECULAR_FUNCTION,GO:0003677,DNA binding
1497	444	cds444	fig|6666666.82974.peg.3103									HTH_CROC1,Cro/C1-type HTH domain profile.,,PROSITE_PROFILES,MOLECULAR_FUNCTION,GO:0043565,sequence-specific DNA binding
1498	444	cds444	fig|6666666.82974.peg.3103									lambda repressor-like DNA-binding domains,,1.04E-16,SUPERFAMILY,MOLECULAR_FUNCTION,GO:0003677,DNA binding
1499	445	cds445	fig|6666666.82974.peg.2351	2.-.-.-	Transferases			['gnl|BL_ORD_ID|2809791 hse:Hsero_1102 lgt; prolipoprotein diacylglyceryl transferase transmembrane protein (EC:2.4.99.-); K13292 phosphatidylglycerol:prolipoprotein diacylglycerol transferase [EC:2.-.-.-]']	1-269(86)			TIGR00544,lgt: prolipoprotein diacylglyceryl transferase,2.4E-76,TIGRFAM,CELLULAR_COMPONENT,GO:0016020,membrane	NO	'1-15'	0.054	gnl|BL_ORD_ID|1381449 2299207 | lgt | 375286	4e-122
1500	445	cds445	fig|6666666.82974.peg.2351									PROLIPOPROTEIN DIACYLGLYCERYL TRANSFERASE,,2.0E-59,PANTHER,
1501	445	cds445	fig|6666666.82974.peg.2351									LGT,Prolipoprotein diacylglyceryl transferase signature.,,PROSITE_PATTERNS,CELLULAR_COMPONENT,GO:0016020,membrane
1502	445	cds445	fig|6666666.82974.peg.2351									Lgt,Prolipoprotein diacylglyceryl transferase [lgt].,,HAMAP,CELLULAR_COMPONENT,GO:0016020,membrane
1503	446	cds446	fig|6666666.82974.peg.514	4.2.1.-	Lyases, Lyases, Carbon-oxygen lyases, Hydro-lyases		0.766(0.383)					DHPICSNTHASE,Dihydrodipicolinate synthase signature,5.1E-12,PRINTS,MOLECULAR_FUNCTION,GO:0016829,lyase activity	NO	'1-38'	0.041	gnl|BL_ORD_ID|2428576 1525702 | mlr6292 | 266835	1.18e-82	gnl|BL_ORD_ID|17530 19447|vfid|43483|vsiid|64320|ssid|hypothetical_protein_SMc03259_[Sinorhizobium_meliloti_1021]|hypothetical protein SMc03259 [Sinorhizobium meliloti 1021]	20-310(51)
1504	446	cds446	fig|6666666.82974.peg.514	4.2.1.52	Transferred entry: 4.3.3.7	No pathway identified	0.824(0.365)	['gnl|BL_ORD_ID|914922 bpt:Bpet1270 dapA1; dihydrodipicolinate synthase (EC:4.2.1.52); K01714 dihydrodipicolinate synthase [EC:4.2.1.52]']	16-312(72)			DHDPS,,5.7E-73,PIRSF,MOLECULAR_FUNCTION,GO:0016829,lyase activity
1505	446	cds446	fig|6666666.82974.peg.514									DHDPS,Dihydrodipicolinate synthetase family,1.5E-56,PFAM,MOLECULAR_FUNCTION,GO:0016829,lyase activity
1506	446	cds446	fig|6666666.82974.peg.514									SUBFAMILY NOT NAMED,,4.4E-91,PANTHER,
1507	446	cds446	fig|6666666.82974.peg.514									Aldolase,,2.93E-80,SUPERFAMILY,
1508	447	cds447	fig|6666666.82974.peg.3925									,,1.0E-47,GENE3D,	YES	'1-32'	0.501	gnl|BL_ORD_ID|1052922 2298972 | mma_0415 | 375286	1.9e-109
1509	447	cds447	fig|6666666.82974.peg.3925									SUGAR-1-PHOSPHATE GUANYL TRANSFERASE,,2.0E-46,PANTHER,
1510	447	cds447	fig|6666666.82974.peg.3925									Nucleotide-diphospho-sugar transferases,,2.25E-47,SUPERFAMILY,
1511	448	cds448	fig|6666666.82974.peg.2051															gnl|BL_ORD_ID|18376 20293|vfid|45174|vsiid|66011|ssid|hypothetical_protein_t4297_[Salmonella_enterica_subsp._enterica_serovar_Typhi_str._Ty2]|hypothetical protein t4297 [Salmonella enterica subsp. enterica serovar Typhi str. Ty2]	8-29(54)
1512	449	cds449	fig|6666666.82974.peg.3168									Coil,,,COILS,				gnl|BL_ORD_ID|2246741 1507815 | Rmet_4546 | 266264	1.35e-58
1513	449	cds449	fig|6666666.82974.peg.3168									HxlR,HxlR-like helix-turn-helix,5.2E-22,PFAM,
1514	449	cds449	fig|6666666.82974.peg.3168									HTH_HXLR,HxlR-type HTH domain profile.,,PROSITE_PROFILES,
1515	449	cds449	fig|6666666.82974.peg.3168									Winged helix DNA-binding domain,,1.13E-37,SUPERFAMILY,
1516	450	cds450	fig|6666666.82974.peg.4803	4.2.1.-	Lyases, Lyases, Carbon-oxygen lyases, Hydro-lyases		0.976(0.133)					SAF,,6.1E-13,SMART,	YES	'1-33'	0.546	gnl|BL_ORD_ID|1942123 1508000 | Rmet_4734 | 266264	0
1517	450	cds450	fig|6666666.82974.peg.4803	4.2.1.42	Galactarate dehydratase	ec00053 Ascorbate and aldarate metabolism|		['gnl|BL_ORD_ID|2811806 hse:Hsero_3150 garD; D-galactarate dehydratase (EC:4.2.1.42); K01708 galactarate dehydratase [EC:4.2.1.42]']	1-525(89)	['gnl|BL_ORD_ID|21879 P39829 | MetaCyc: GALACTARDEHYDRA-RXN | EC: 4.2.1.42 (galactarate dehydratase)']	13-525(66)	GD_AH_C,D-galactarate dehydratase / Altronate hydrolase, C terminus,1.1E-145,PFAM,MOLECULAR_FUNCTION,GO:0016836,hydro-lyase activity
1518	450	cds450	fig|6666666.82974.peg.4803									D-GALACTARATE DEHYDRATASE,,0.0,PANTHER,
1519	451	cds451	fig|6666666.82974.peg.2658									DUF3108,Protein of unknown function (DUF3108),1.4E-33,PFAM,	NO	'1-41'	0.022	gnl|BL_ORD_ID|341188 2301742 | mma_3185 | 375286	3.8e-69
1520	452	cds452	fig|6666666.82974.peg.1526									AAA,ATPases associated with a variety of cellular activities,0.0099,SMART,				gnl|BL_ORD_ID|941993 1138731 | HEAR0562 | 204773	0
1521	452	cds452	fig|6666666.82974.peg.1526									DUF853,Bacterial protein of unknown function (DUF853),1.6E-241,PFAM,
1522	452	cds452	fig|6666666.82974.peg.1526									SUBFAMILY NOT NAMED,,1.9E-138,PANTHER,
1523	452	cds452	fig|6666666.82974.peg.1526									EF_HAND_2,EF-hand calcium-binding domain profile.,,PROSITE_PROFILES,MOLECULAR_FUNCTION,GO:0005509,calcium ion binding
1524	452	cds452	fig|6666666.82974.peg.1526									P-loop containing nucleoside triphosphate hydrolases,,1.78E-54,SUPERFAMILY,
1525	453	cds453	fig|6666666.82974.peg.1440									UPF0227,Uncharacterised protein family (UPF0227),3.0E-54,PFAM,	NO	'1-18'	0.076	gnl|BL_ORD_ID|2297810 1140831 | HEAR2757 | 204773	1.28e-71
1526	453	cds453	fig|6666666.82974.peg.1440									alpha/beta-Hydrolases,,1.99E-17,SUPERFAMILY,
1527	454	cds454	fig|6666666.82974.peg.390	1.3.8.1	Short-chain acyl-CoA dehydrogenase	ec00071 Fatty acid degradation|ec00280 Valine|ec00650 Butanoate metabolism|ec01100 Metabolic pathways|ec01110 Biosynthesis of secondary metabolites|		['gnl|BL_ORD_ID|1783574 reu:Reut_C6425 butyryl-CoA dehydrogenase (EC:1.3.99.2); K00248 butyryl-CoA dehydrogenase [EC:1.3.8.1]']	7-381(77)			,,7.8E-62,GENE3D,	NO	'1-20'	0.114
1528	454	cds454	fig|6666666.82974.peg.390	1.3.99.-	Oxidoreductases, Oxidoreductases, Acting on the CH-CH group of donors, With other acceptors		0.921(0.224)					SUBFAMILY NOT NAMED,,1.2E-142,PANTHER,
1529	454	cds454	fig|6666666.82974.peg.390									ACYL_COA_DH_2,Acyl-CoA dehydrogenases signature 2.,,PROSITE_PATTERNS,BIOLOGICAL_PROCESS,GO:0055114,oxidation-reduction process
1530	454	cds454	fig|6666666.82974.peg.390									Acyl-CoA dehydrogenase C-terminal domain-like,,3.06E-48,SUPERFAMILY,MOLECULAR_FUNCTION,GO:0016627,oxidoreductase activity, acting on the CH-CH group of donors
1531	455	cds455	fig|6666666.82974.peg.1459									BPD_transp_1,Binding-protein-dependent transport system inner membrane component,1.3E-22,PFAM,BIOLOGICAL_PROCESS,GO:0006810,transport				gnl|BL_ORD_ID|433398 802640 | Xaut_4051 | 78245	6.97e-109
1532	455	cds455	fig|6666666.82974.peg.1459									ALKANE SULFONATE ABC TRANSPORTER-RELATED, MEMBRANE SUBUNIT,,4.9E-78,PANTHER,
1533	455	cds455	fig|6666666.82974.peg.1459									ABC_TM1,ABC transporter integral membrane type-1 domain profile.,,PROSITE_PROFILES,BIOLOGICAL_PROCESS,GO:0006810,transport
1534	455	cds455	fig|6666666.82974.peg.1459									MetI-like,,1.16E-32,SUPERFAMILY,BIOLOGICAL_PROCESS,GO:0006810,transport
1535	456	cds456	fig|6666666.82974.peg.1532	3.4.11.-	Hydrolases, Hydrolases, Acting on peptide bonds (peptide hydrolases), Aminopeptidases		0.963(0.168)					ALADIPTASE,Membrane alanyl dipeptidase (M1) family signature,3.4E-8,PRINTS,MOLECULAR_FUNCTION,GO:0008237,metallopeptidase activity				gnl|BL_ORD_ID|781099 2299110 | pepN | 375286	0	gnl|BL_ORD_ID|18179 20096|vfid|44780|vsiid|65617|ssid|aminopeptidase_N_[Salmonella_enterica_subsp._enterica_serovar_Typhi_str._Ty2]|aminopeptidase N [Salmonella enterica subsp. enterica serovar Typhi str. Ty2]	3-895(51)
1536	456	cds456	fig|6666666.82974.peg.1532		Membrane alanyl aminopeptidase							DUF3458,Domain of unknown function (DUF3458),2.4E-150,PFAM,
1537	456	cds456	fig|6666666.82974.peg.1532	3.4.11.14	Cytosol alanyl aminopeptidase	No pathway identified				['gnl|BL_ORD_ID|13427 Q8H0S9 | MetaCyc: | EC: 3.4.11.14 (cytosol alanyl aminopeptidase)']	4-895(51)	PROTEASE M1 ZINC METALLOPROTEASE,,1.3E-255,PANTHER,BIOLOGICAL_PROCESS,GO:0006508,proteolysis
1538	456	cds456	fig|6666666.82974.peg.1532									Metalloproteases ("zincins"), catalytic domain,,5.62E-74,SUPERFAMILY,
1539	457	cds457	fig|6666666.82974.peg.2628									,,1.4E-79,GENE3D,MOLECULAR_FUNCTION,GO:0046872,metal ion binding				gnl|BL_ORD_ID|1119023 2301696 | mma_3139 | 375286	0
1540	457	cds457	fig|6666666.82974.peg.2628									METALLOPROTEASE,,2.3E-132,PANTHER,
1541	457	cds457	fig|6666666.82974.peg.2628									LuxS/MPP-like metallohydrolase,,4.17E-38,SUPERFAMILY,MOLECULAR_FUNCTION,GO:0003824,catalytic activity
1542	458	cds458	fig|6666666.82974.peg.675	2.2.1.-	Transferases, Transferases, Transferring aldehyde or ketone residues, Transketolases and transaldolases		0.963(0.168)					,,2.1E-75,GENE3D,	NO	'1-2'	0.091	gnl|BL_ORD_ID|116873 2300707 | ilvB | 375286	0
1543	458	cds458	fig|6666666.82974.peg.675	2.2.1.6	Acetolactate synthase	ec00290 Valine|ec00650 Butanoate metabolism|ec00660 C5|ec00770 Pantothenate and CoA biosynthesis|ec01100 Metabolic pathways|ec01110 Biosynthesis of secondary metabolites|ec01130 Biosynthesis of antibiotics|	0.946(0.228)	['gnl|BL_ORD_ID|2810420 hse:Hsero_1735 ilvI; acetolactate synthase isozyme III large subunit (EC:2.2.1.6); K01652 acetolactate synthase I/II/III large subunit [EC:2.2.1.6]']	1-572(93)	['gnl|BL_ORD_ID|17203 Q0KCU4 | MetaCyc: ACETOLACTSYN-RXN; ACETOOHBUTSYN-RXN | EC: 2.2.1.6 (acetolactate synthase)']	2-572(73)	ACETOLACTATE SYNTHASE ISOZYME 3 LARGE SUBUNIT,,1.6E-288,PANTHER,
1544	458	cds458	fig|6666666.82974.peg.675									Thiamin diphosphate-binding fold (THDP-binding),,2.16E-64,SUPERFAMILY,
1545	459	cds459	fig|6666666.82974.peg.4662									TCRTETB,Tetracycline resistance protein TetB signature,9.1E-5,PRINTS,	NO	'1-29'	0.028
1546	459	cds459	fig|6666666.82974.peg.4662									,,9.3E-47,GENE3D,
1547	459	cds459	fig|6666666.82974.peg.4662									SUBFAMILY NOT NAMED,,1.1E-127,PANTHER,
1548	459	cds459	fig|6666666.82974.peg.4662									MFS,Major facilitator superfamily (MFS) profile.,,PROSITE_PROFILES,
1549	459	cds459	fig|6666666.82974.peg.4662									MFS general substrate transporter,,7.46E-39,SUPERFAMILY,
1550	460	cds460	fig|6666666.82974.peg.4906									DUF302,Domain of unknown function DUF302,6.9E-12,PFAM,
1551	460	cds460	fig|6666666.82974.peg.4906									TT1751-like,,8.24E-22,SUPERFAMILY,
1552	461	cds461	fig|6666666.82974.peg.1606									HDc,Metal dependent phosphohydrolases with conserved 'HD' motif.,1.1E-9,SMART,	YES	'1-23'	0.734	gnl|BL_ORD_ID|994433 2315645 | PST_0152 | 379731	5.88e-119
1553	461	cds461	fig|6666666.82974.peg.1606									,,2.2E-24,GENE3D,
1554	461	cds461	fig|6666666.82974.peg.1606									SUBFAMILY NOT NAMED,,3.9E-22,PANTHER,
1555	461	cds461	fig|6666666.82974.peg.1606									HD-domain/PDEase-like,,1.01E-30,SUPERFAMILY,
1556	462	cds462	fig|6666666.82974.peg.1556									EAL,Putative diguanylate phosphodiesterase,2.2E-122,SMART,	YES	'1-56'	0.507
1557	462	cds462	fig|6666666.82974.peg.1556									,,7.3E-31,GENE3D,
1558	462	cds462	fig|6666666.82974.peg.1556									SUBFAMILY NOT NAMED,,1.1E-31,PANTHER,
1559	462	cds462	fig|6666666.82974.peg.1556									GGDEF,GGDEF domain profile.,,PROSITE_PROFILES,
1560	462	cds462	fig|6666666.82974.peg.1556									EAL domain-like,,1.7E-91,SUPERFAMILY,
1561	463	cds463	fig|6666666.82974.peg.3250									Coil,,,COILS,				gnl|BL_ORD_ID|2712116 1503450 | Rmet_0160 | 266264	3.49e-119
1562	463	cds463	fig|6666666.82974.peg.3250									CHEMTRNSDUCR,Bacterial chemotaxis sensory transducer signature,9.7E-61,PRINTS,MOLECULAR_FUNCTION,GO:0004871,signal transducer activity
1563	463	cds463	fig|6666666.82974.peg.3250									HAMP,HAMP (Histidine kinases, Adenylyl cyclases, Methyl binding proteins, Phosphatases) domain,7.9E-7,SMART,MOLECULAR_FUNCTION,GO:0004871,signal transducer activity
1564	463	cds463	fig|6666666.82974.peg.3250									4HB_MCP_1,Four helix bundle sensory module for signal transduction,8.1E-17,PFAM,
1565	463	cds463	fig|6666666.82974.peg.3250									FAMILY NOT NAMED,,2.1E-104,PANTHER,
1566	463	cds463	fig|6666666.82974.peg.3250									CHEMOTAXIS_TRANSDUC_2,Bacterial chemotaxis sensory transducers domain profile.,,PROSITE_PROFILES,BIOLOGICAL_PROCESS,GO:0007165,signal transduction
1567	463	cds463	fig|6666666.82974.peg.3250									Methyl-accepting chemotaxis protein (MCP) signaling domain,,1.44E-76,SUPERFAMILY,
1568	464	cds464	fig|6666666.82974.peg.1209	3.4.25.-	Hydrolases, Hydrolases, Acting on peptide bonds (peptide hydrolases), Threonine endopeptidases		0.976(0.133)					,,6.5E-81,GENE3D,	NO	'1-18'	0.082	gnl|BL_ORD_ID|2547456 2301770 | hslV | 375286	1.1e-89
1569	464	cds464	fig|6666666.82974.peg.1209	3.4.25.2	HslU--HslV peptidase	No pathway identified				['gnl|BL_ORD_ID|8822 P43772 | MetaCyc: | EC: 3.4.25.2 (HslUmdashHslV peptidase)']	7-177(67)	FAMILY NOT NAMED,,6.5E-112,PANTHER,
1570	464	cds464	fig|6666666.82974.peg.1209									PROTEASOME_BETA_2,Proteasome beta-type subunit profile.,,PROSITE_PROFILES,MOLECULAR_FUNCTION,GO:0004298,threonine-type endopeptidase activity
1571	464	cds464	fig|6666666.82974.peg.1209									N-terminal nucleophile aminohydrolases (Ntn hydrolases),,1.32E-57,SUPERFAMILY,
1572	465	cds465	fig|6666666.82974.peg.1665									Coil,,,COILS,	NO	'1-37'	0.111	gnl|BL_ORD_ID|250660 2329557 | H16_B2188 | 381666	4.72e-94
1573	465	cds465	fig|6666666.82974.peg.1665									HTHLYSR,LysR bacterial regulatory protein HTH signature,3.0E-5,PRINTS,BIOLOGICAL_PROCESS,GO:0006355,regulation of transcription, DNA-templated
1574	465	cds465	fig|6666666.82974.peg.1665									,,1.5E-15,GENE3D,
1575	465	cds465	fig|6666666.82974.peg.1665									UNCHARACTERIZED HTH-TYPE TRANSCRIPTIONAL REGULATOR YEIE-RELATED,,1.7E-28,PANTHER,
1576	465	cds465	fig|6666666.82974.peg.1665									HTH_LYSR,LysR-type HTH domain profile.,,PROSITE_PROFILES,BIOLOGICAL_PROCESS,GO:0006355,regulation of transcription, DNA-templated
1577	465	cds465	fig|6666666.82974.peg.1665									Periplasmic binding protein-like II,,4.52E-21,SUPERFAMILY,
1578	466	cds466	fig|6666666.82974.peg.928									Coil,,,COILS,	NO	'1-282'	0.04
1579	467	cds467	fig|6666666.82974.peg.3772									,,8.3E-20,GENE3D,BIOLOGICAL_PROCESS,GO:0006367,transcription initiation from RNA polymerase II promoter				gnl|BL_ORD_ID|1347115 2065688 | Bamb_3726 | 339670	1.12e-20
1580	467	cds467	fig|6666666.82974.peg.3772									Winged helix DNA-binding domain,,6.54E-7,SUPERFAMILY,
1581	468	cds468	fig|6666666.82974.peg.245	1.2.99.2	Carbon-monoxide dehydrogenase (acceptor)	ec00633 Nitrotoluene degradation|ec00680 Methane metabolism|ec00720 Carbon fixation pathways in prokaryotes|ec01120 Microbial metabolism in diverse environments|		['gnl|BL_ORD_ID|1122007 bug:BC1001_3788 molybdopterin dehydrogenase FAD-binding protein; K03519 carbon-monoxide dehydrogenase medium subunit [EC:1.2.99.2]']	1-270(66)			CO_deh_flav_C,CO dehydrogenase flavoprotein C-terminal domain,1.1E-9,SMART,				gnl|BL_ORD_ID|2644245 2325418 | H16_A1702 | 381666	4.68e-96
1582	468	cds468	fig|6666666.82974.peg.245	1.3.99.8	2-furoyl-CoA dehydrogenase	ec00365 Furfural degradation|ec01120 Microbial metabolism in diverse environments|				['gnl|BL_ORD_ID|22000 D5KB52 | MetaCyc: 2-FUROYL-COA-DEHYDROGENASE-RXN | EC: 1.3.99.8 (2-furoyl-CoA dehydrogenase)']	1-270(68)	CO_deh_flav_C,CO dehydrogenase flavoprotein C-terminal domain,5.0E-8,PFAM,
1583	468	cds468	fig|6666666.82974.peg.245									XANTHINE DEHYDROGENASE FAD-BINDING SUBUNIT,,1.6E-67,PANTHER,
1584	468	cds468	fig|6666666.82974.peg.245									FAD_PCMH,PCMH-type FAD-binding domain profile.,,PROSITE_PROFILES,MOLECULAR_FUNCTION,GO:0003824,catalytic activity
1585	468	cds468	fig|6666666.82974.peg.245									FAD-binding/transporter-associated domain-like,,9.81E-47,SUPERFAMILY,MOLECULAR_FUNCTION,GO:0003824,catalytic activity
1586	469	cds469	fig|6666666.82974.peg.5313									DUF4157,Domain of unknown function (DUF4157),2.4E-15,PFAM,	NO	'1-30'	0.063	gnl|BL_ORD_ID|429388 1903392 | Sden_2992 | 318161	1.07e-26
1587	470	cds470	fig|6666666.82974.peg.5438									DUF177,Uncharacterized ACR, COG1399,1.2E-20,PFAM,	NO	'1-163'	0.24	gnl|BL_ORD_ID|338122 1140181 | HEAR2080 | 204773	1.52e-52
1588	471	cds471	fig|6666666.82974.peg.2977									HTH_ARAC,helix_turn_helix, arabinose operon control protein,9.5E-17,SMART,MOLECULAR_FUNCTION,GO:0043565,sequence-specific DNA binding				gnl|BL_ORD_ID|2197123 2439299 | Pmen_3214 | 399739	2.73e-101
1589	471	cds471	fig|6666666.82974.peg.2977									,,3.1E-19,GENE3D,MOLECULAR_FUNCTION,GO:0003677,DNA binding
1590	471	cds471	fig|6666666.82974.peg.2977									THIJ/PFPI,,6.9E-61,PANTHER,
1591	471	cds471	fig|6666666.82974.peg.2977									HTH_ARAC_FAMILY_2,Bacterial regulatory proteins, araC family DNA-binding domain profile.,,PROSITE_PROFILES,MOLECULAR_FUNCTION,GO:0043565,sequence-specific DNA binding
1592	471	cds471	fig|6666666.82974.peg.2977									Homeodomain-like,,1.38E-10,SUPERFAMILY,MOLECULAR_FUNCTION,GO:0003677,DNA binding
1593	472	cds472	fig|6666666.82974.peg.151									TIGR01071,rplO_bact: ribosomal protein L15,1.7E-46,TIGRFAM,BIOLOGICAL_PROCESS,GO:0006412,translation	NO	'1-34'	0.034	gnl|BL_ORD_ID|441646 1141213 | rplO | 204773	1.99e-69
1594	472	cds472	fig|6666666.82974.peg.151									50S RIBOSOMAL PROTEIN L15,,6.6E-52,PANTHER,BIOLOGICAL_PROCESS,GO:0006412,translation
1595	472	cds472	fig|6666666.82974.peg.151									RIBOSOMAL_L15,Ribosomal protein L15 signature.,,PROSITE_PATTERNS,BIOLOGICAL_PROCESS,GO:0006412,translation
1596	472	cds472	fig|6666666.82974.peg.151									Ribosomal_L15_B,50S ribosomal protein L15 [rplO].,,HAMAP,BIOLOGICAL_PROCESS,GO:0006412,translation
1597	472	cds472	fig|6666666.82974.peg.151									Ribosomal proteins L15p and L18e,,1.83E-45,SUPERFAMILY,
1598	473	cds473	fig|6666666.82974.peg.432										NO	'1-19'	0.186			gnl|BL_ORD_ID|11894 13448|vfid|21337|vsiid|41011|ssid|VFDB_invB|secretion chaperone [Salmonella typhimurium LT2]	45-61(64)
1599	474	cds474	fig|6666666.82974.peg.1676									RHOD,Rhodanese Homology Domain,3.6E-37,SMART,	YES	'1-39'	0.499	gnl|BL_ORD_ID|2523251 1801485 | Bpro_2041 | 296591	0
1600	474	cds474	fig|6666666.82974.peg.1676									,,2.0E-68,GENE3D,
1601	474	cds474	fig|6666666.82974.peg.1676									FAMILY NOT NAMED,,3.6E-37,PANTHER,
1602	474	cds474	fig|6666666.82974.peg.1676									RHODANESE_3,Rhodanese domain profile.,,PROSITE_PROFILES,
1603	474	cds474	fig|6666666.82974.peg.1676									Rhodanese/Cell cycle control phosphatase,,3.01E-26,SUPERFAMILY,
1604	475	cds475	fig|6666666.82974.peg.3486	2.7.7.-	Transferases, Transferases, Transferring phosphorous-containing groups, Nucleotidyltransferases		0.963(0.168)					,,5.1E-65,GENE3D,				gnl|BL_ORD_ID|1330670 2058773 | Rfer_1250 | 338969	7.09e-99	gnl|BL_ORD_ID|1784 2670|vfid|3079|vsiid|3599|ssid|VFDB_ddhA|glucose-1-phosphate cytidylyltransferase [Yersinia enterocolitica subsp. enterocolitica 8081]	1-257(54)
1605	475	cds475	fig|6666666.82974.peg.3486	2.7.7.33	Glucose-1-phosphate cytidylyltransferase	ec00500 Starch and sucrose metabolism|ec00520 Amino sugar and nucleotide sugar metabolism|ec01100 Metabolic pathways|		['gnl|BL_ORD_ID|1941566 dol:Dole_1959 glucose-1-phosphate cytidylyltransferase; K00978 glucose-1-phosphate cytidylyltransferase [EC:2.7.7.33]']	1-257(67)	['gnl|BL_ORD_ID|32175 Q8Z5I4 | MetaCyc: | EC: 2.7.7.33 (glucose-1-phosphate cytidylyltransferase)']	1-257(56)	SUGAR-1-PHOSPHATE GUANYL TRANSFERASE,,4.4E-131,PANTHER,
1606	475	cds475	fig|6666666.82974.peg.3486									Nucleotide-diphospho-sugar transferases,,1.46E-66,SUPERFAMILY,
1607	476	cds476	fig|6666666.82974.peg.2906									AAA,ATPases associated with a variety of cellular activities,2.3E-17,SMART,	NO	'1-30'	0.194	gnl|BL_ORD_ID|2250448 1503995 | Rmet_0705 | 266264	0
1608	476	cds476	fig|6666666.82974.peg.2906									,,5.7E-83,GENE3D,
1609	476	cds476	fig|6666666.82974.peg.2906									FAMILY NOT NAMED,,1.1E-230,PANTHER,
1610	476	cds476	fig|6666666.82974.peg.2906									ABC_TRANSPORTER_1,ABC transporters family signature.,,PROSITE_PATTERNS,MOLECULAR_FUNCTION,GO:0005524,ATP binding
1611	476	cds476	fig|6666666.82974.peg.2906									ABC_TM1F,ABC transporter integral membrane type-1 fused domain profile.,,PROSITE_PROFILES,MOLECULAR_FUNCTION,GO:0042626,ATPase activity, coupled to transmembrane movement of substances
1612	476	cds476	fig|6666666.82974.peg.2906									P-loop containing nucleoside triphosphate hydrolases,,1.52E-92,SUPERFAMILY,
1613	477	cds477	fig|6666666.82974.peg.4188									,,3.9E-25,GENE3D,	YES	'1-15'	0.598	gnl|BL_ORD_ID|1170919 2329930 | H16_B2561 | 381666	9.21e-105
1614	477	cds477	fig|6666666.82974.peg.4188									GLYOXYLATE REDUCTASE 1,,8.9E-90,PANTHER,
1615	477	cds477	fig|6666666.82974.peg.4188									Formate/glycerate dehydrogenase catalytic domain-like,,1.62E-23,SUPERFAMILY,
1616	478	cds478	fig|6666666.82974.peg.3527	3.5.5.7	Aliphatic nitrilase	ec00643 Styrene degradation|ec01120 Microbial metabolism in diverse environments|		['gnl|BL_ORD_ID|1913853 rsc:RCFBP_11842 nitrilase (EC:3.5.5.1); K01502 aliphatic nitrilase [EC:3.5.5.7]']	1-324(76)			,,6.1E-58,GENE3D,MOLECULAR_FUNCTION,GO:0016810,hydrolase activity, acting on carbon-nitrogen (but not peptide) bonds				gnl|BL_ORD_ID|2412350 1443245 | RPA1563 | 258594	5.14e-121
1617	478	cds478	fig|6666666.82974.peg.3527									SUBFAMILY NOT NAMED,,3.3E-127,PANTHER,
1618	478	cds478	fig|6666666.82974.peg.3527									CN_HYDROLASE,Carbon-nitrogen hydrolase domain profile.,,PROSITE_PROFILES,MOLECULAR_FUNCTION,GO:0016810,hydrolase activity, acting on carbon-nitrogen (but not peptide) bonds
1619	478	cds478	fig|6666666.82974.peg.3527									Carbon-nitrogen hydrolase,,6.02E-60,SUPERFAMILY,MOLECULAR_FUNCTION,GO:0016810,hydrolase activity, acting on carbon-nitrogen (but not peptide) bonds
1620	479	cds479	fig|6666666.82974.peg.4780	3.2.2.-	Hydrolases, Hydrolases, Glycosylases, Hydrolyzing N-glycosyl compounds			['gnl|BL_ORD_ID|2811813 hse:Hsero_3159 uracil DNA glycosylase (EC:3.2.2.-); K03648 uracil-DNA glycosylase [EC:3.2.2.-]']	3-262(80)			,,5.7E-34,GENE3D,	NO	'1-22'	0.229	gnl|BL_ORD_ID|134392 2299806 | ung | 375286	1.49e-94
1621	479	cds479	fig|6666666.82974.peg.4780									Uracil-DNA glycosylase-like,,6.73E-24,SUPERFAMILY,
1622	480	cds480	fig|6666666.82974.peg.2757	2.3.1.-	Transferases, Transferases, Acyltransferases, Transferring groups other than amino-acyl groups		0.983(0.106)					Biotin_lipoyl,Biotin-requiring enzyme,5.7E-22,PFAM,				gnl|BL_ORD_ID|1102684 1139888 | sucB | 204773	0
1623	480	cds480	fig|6666666.82974.peg.2757	2.3.1.61	Dihydrolipoyllysine-residue succinyltransferase	ec00020 Citrate cycle |ec00310 Lysine degradation|ec01100 Metabolic pathways|ec01110 Biosynthesis of secondary metabolites|ec01120 Microbial metabolism in diverse environments|ec01130 Biosynthesis of antibiotics|	0.979(0.137)			['gnl|BL_ORD_ID|46392 P0AFG6 | MetaCyc: RXN0-1147 | EC: 2.3.1.61 (dihydrolipoyllysine-residue succinyltransferase)']	1-415(53)	DIHYDROLIPOYLLYSINE-RESIDUE SUCCINYLTRANSFERASE COMPONENT OF 2-OXOGLUTARATE DEHYDROGENASE COMPLEX,,1.3E-186,PANTHER,
1624	480	cds480	fig|6666666.82974.peg.2757									LIPOYL,2-oxo acid dehydrogenases acyltransferase component lipoyl binding site.,,PROSITE_PATTERNS,
1625	480	cds480	fig|6666666.82974.peg.2757									BIOTINYL_LIPOYL,Biotinyl/lipoyl domain profile.,,PROSITE_PROFILES,
1626	480	cds480	fig|6666666.82974.peg.2757									Single hybrid motif,,2.75E-25,SUPERFAMILY,
1627	481	cds481	fig|6666666.82974.peg.2742	2.7.13.-	Transferases, Transferases, Transferring phosphorous-containing groups, Protein-histidine kinases		0.963(0.168)					Coil,,,COILS,	NO	'1-37'	0.036	gnl|BL_ORD_ID|1000656 2300652 | cheA3 | 375286	0
1628	481	cds481	fig|6666666.82974.peg.2742	2.7.13.3	Histidine kinase	No pathway identified	0.946(0.228)	['gnl|BL_ORD_ID|2811642 hse:Hsero_2982 cheA; signal-transducing histidine kinase CheA protein (EC:2.7.3.-); K03407 two-component system', 'chemotaxis family', 'sensor kinase CheA [EC:2.7.13.3]']	23-712(77)	['gnl|BL_ORD_ID|9573 P07363 | MetaCyc: | EC: 2.7.13.3 (histidine kinase)']	293-704(66)	BCTRLSENSOR,Bacterial sensor protein C-terminal signature,3.4E-14,PRINTS,MOLECULAR_FUNCTION,GO:0016772,transferase activity, transferring phosphorus-containing groups
1629	481	cds481	fig|6666666.82974.peg.2742									CheW,Two component signalling adaptor domain,5.0E-37,SMART,MOLECULAR_FUNCTION,GO:0004871,signal transducer activity
1630	481	cds481	fig|6666666.82974.peg.2742									,,3.6E-23,GENE3D,CELLULAR_COMPONENT,GO:0005737,cytoplasm
1631	481	cds481	fig|6666666.82974.peg.2742									SUBFAMILY NOT NAMED,,5.6E-136,PANTHER,
1632	481	cds481	fig|6666666.82974.peg.2742									HPT,Histidine-containing phosphotransfer (HPt) domain profile.,,PROSITE_PROFILES,MOLECULAR_FUNCTION,GO:0004871,signal transducer activity
1633	481	cds481	fig|6666666.82974.peg.2742									Histidine-containing phosphotransfer domain, HPT domain,,9.29E-33,SUPERFAMILY,MOLECULAR_FUNCTION,GO:0004871,signal transducer activity
1634	482	cds482	fig|6666666.82974.peg.1064	2.3.3.1	Citrate (Si)-synthase	ec00020 Citrate cycle |ec00630 Glyoxylate and dicarboxylate metabolism|ec01100 Metabolic pathways|ec01110 Biosynthesis of secondary metabolites|ec01120 Microbial metabolism in diverse environments|ec01130 Biosynthesis of antibiotics|		['gnl|BL_ORD_ID|807341 bja:bll6374 citrate synthase; K01647 citrate synthase [EC:2.3.3.1]']	4-258(74)			,,2.6E-7,GENE3D,BIOLOGICAL_PROCESS,GO:0044262,cellular carbohydrate metabolic process	YES	'1-25'	0.642
1635	482	cds482	fig|6666666.82974.peg.1064									Citrate synthase,,4.06E-44,SUPERFAMILY,MOLECULAR_FUNCTION,GO:0046912,transferase activity, transferring acyl groups, acyl groups converted into alkyl on transfer
1636	483	cds483	fig|6666666.82974.peg.3813									ExbD,Biopolymer transport protein ExbD/TolR,1.9E-31,PFAM,CELLULAR_COMPONENT,GO:0016020,membrane	NO	'1-13'	0.23	gnl|BL_ORD_ID|247581 2301451 | exbD6 | 375286	1.1e-50
1637	483	cds483	fig|6666666.82974.peg.3813									EXBD MEMBRANE COMPONENT OF PMF-DRIVEN MACROMOLECULE IMPORT SYSTEM,,1.9E-39,PANTHER,
1638	484	cds484	fig|6666666.82974.peg.4320									TIGR03299,LGT_TIGR03299: phage/plasmid-like protein TIGR03299,7.2E-118,TIGRFAM,	NO	'1-13'	0.291	gnl|BL_ORD_ID|389764 1582506 | BTH_I0111 | 271848	1.64e-145	gnl|BL_ORD_ID|16323 18240|vfid|41069|vsiid|61906|ssid|hypothetical_protein_PP_2496_[Pseudomonas_putida_KT2440]|hypothetical protein PP_2496 [Pseudomonas putida KT2440]	2-323(61)
1639	485	cds485	fig|6666666.82974.peg.2210	1.1.1.-	Oxidoreductases, Oxidoreductases, Acting on the CH-OH group of donors, With NAD(+) or NADP(+) as acceptor		0.976(0.133)					GDHRDH,Glucose/ribitol dehydrogenase family signature,3.6E-47,PRINTS,	NO	'1-26'	0.229	gnl|BL_ORD_ID|306924 1140434 | phbB2 | 204773	6.95e-103
1640	485	cds485	fig|6666666.82974.peg.2210	1.1.1.36	Acetoacetyl-CoA reductase	ec00630 Glyoxylate and dicarboxylate metabolism|ec00650 Butanoate metabolism|ec01120 Microbial metabolism in diverse environments|		['gnl|BL_ORD_ID|2656536 har:HEAR2345 phbB; 3-oxoacyl-[acyl-carrier-protein] reductase (EC:1.1.1.36); K00023 acetoacetyl-CoA reductase [EC:1.1.1.36]']	1-240(74)			PKS_KR,,2.4E-5,SMART,
1641	485	cds485	fig|6666666.82974.peg.2210	EC:						['gnl|BL_ORD_ID|3631 P23238 | MetaCyc: RXN-5901 | EC: ']	1-239(61)	TIGR01829,AcAcCoA_reduct: acetoacetyl-CoA reductase,4.6E-104,TIGRFAM,BIOLOGICAL_PROCESS,GO:0055114,oxidation-reduction process
1642	485	cds485	fig|6666666.82974.peg.2210									CARBONYL REDUCTASE FAMILY MEMBER 4,,1.8E-90,PANTHER,
1643	485	cds485	fig|6666666.82974.peg.2210									ADH_SHORT,Short-chain dehydrogenases/reductases family signature.,,PROSITE_PATTERNS,MOLECULAR_FUNCTION,GO:0016491,oxidoreductase activity
1644	485	cds485	fig|6666666.82974.peg.2210									NAD(P)-binding Rossmann-fold domains,,3.1E-80,SUPERFAMILY,
1645	486	cds486	fig|6666666.82974.peg.109	1.2.1.-	Oxidoreductases, Oxidoreductases, Acting on the aldehyde or oxo group of donors, With NAD(+) or NADP(+) as acceptor		0.983(0.106)					Actaldh_dh_actylatng,,6.5E-197,PIRSF,MOLECULAR_FUNCTION,GO:0008774,acetaldehyde dehydrogenase (acetylating) activity	NO	'1-35'	0.164	gnl|BL_ORD_ID|1625303 2327935 | mhpF | 381666	3.35e-131
1646	486	cds486	fig|6666666.82974.peg.109	1.2.1.10	Acetaldehyde dehydrogenase (acetylating)	ec00360 Phenylalanine metabolism|ec00362 Benzoate degradation|ec00620 Pyruvate metabolism|ec00621 Dioxin degradation|ec00622 Xylene degradation|ec00650 Butanoate metabolism|ec01100 Metabolic pathways|ec01120 Microbial metabolism in diverse environments|	0.979(0.137)			['gnl|BL_ORD_ID|25804 Q52060 | MetaCyc: ACETALD-DEHYDROG-RXN | EC: 1.2.1.10 (acetaldehyde dehydrogenase (acetylating))']	3-311(73)	Semialdhyde_dh,Semialdehyde dehydrogenase, NAD binding domain,3.6E-17,PFAM,BIOLOGICAL_PROCESS,GO:0055114,oxidation-reduction process
1647	486	cds486	fig|6666666.82974.peg.109		4-hydroxy-2-oxovalerate aldolase							Ac_ald_DH_ac,Acetaldehyde dehydrogenase [mhpF].,,HAMAP,MOLECULAR_FUNCTION,GO:0008774,acetaldehyde dehydrogenase (acetylating) activity
1648	486	cds486	fig|6666666.82974.peg.109									Glyceraldehyde-3-phosphate dehydrogenase-like, C-terminal domain,,7.19E-66,SUPERFAMILY,
1649	487	cds487	fig|6666666.82974.peg.3865		Glucose-6-phosphate isomerase							TIGR03647,Na_symport_sm: putative solute:sodium symporter small subunit,2.4E-24,TIGRFAM,	YES	'1-33'	0.65			gnl|BL_ORD_ID|23639 25568|vfid|60986|vsiid|81853|ssid|D	22-44(60)
1650	488	cds488	fig|6666666.82974.peg.2895	1.1.1.-	Oxidoreductases, Oxidoreductases, Acting on the CH-OH group of donors, With NAD(+) or NADP(+) as acceptor		0.983(0.106)					Dxp_reductoisomrs,,2.9E-215,PIRSF,BIOLOGICAL_PROCESS,GO:0055114,oxidation-reduction process				gnl|BL_ORD_ID|810507 1139477 | dxr | 204773	1.08e-161
1651	488	cds488	fig|6666666.82974.peg.2895	1.1.1.267	1-deoxy-D-xylulose-5-phosphate reductoisomerase	ec00900 Terpenoid backbone biosynthesis|ec01100 Metabolic pathways|ec01110 Biosynthesis of secondary metabolites|ec01130 Biosynthesis of antibiotics|	0.979(0.137)	['gnl|BL_ORD_ID|2810855 hse:Hsero_2184 dxr; 1-deoxy-D-xylulose 5-phosphate reductoisomerase (EC:1.1.1.267); K00099 1-deoxy-D-xylulose-5-phosphate reductoisomerase [EC:1.1.1.267]']	1-389(77)	['gnl|BL_ORD_ID|44365 Q9KGU6 | MetaCyc: | EC: 1.1.1.267 (1-deoxy-D-xylulose-5-phosphate reductoisomerase)']	2-389(61)	DXP_reductoisom,1-deoxy-D-xylulose 5-phosphate reductoisomerase,6.8E-46,PFAM,MOLECULAR_FUNCTION,GO:0070402,NADPH binding
1652	488	cds488	fig|6666666.82974.peg.2895									1-DEOXY-D-XYLULOSE 5-PHOSPHATE REDUCTOISOMERASE,,4.5E-193,PANTHER,
1653	488	cds488	fig|6666666.82974.peg.2895									DXP_reductoisom,1-deoxy-D-xylulose 5-phosphate reductoisomerase [dxr].,,HAMAP,BIOLOGICAL_PROCESS,GO:0055114,oxidation-reduction process
1654	488	cds488	fig|6666666.82974.peg.2895									NAD(P)-binding Rossmann-fold domains,,7.31E-44,SUPERFAMILY,
1655	489	cds489	fig|6666666.82974.peg.1940	5.4.2.-	Isomerases, Isomerases, Intramolecular transferases (mutases), Phosphotransferases (phosphomutases)		0.963(0.168)					PGMPMM,Phosphoglucomutase/phosphomannomutase family signature,8.6E-24,PRINTS,BIOLOGICAL_PROCESS,GO:0005975,carbohydrate metabolic process				gnl|BL_ORD_ID|847926 1140798 | HEAR2721 | 204773	0
1656	489	cds489	fig|6666666.82974.peg.1940	5.4.2.2	Phosphoglucomutase (alpha-D-glucose-1,6-bisphosphate-dependent)	ec00010 Glycolysis |ec00030 Pentose phosphate pathway|ec00052 Galactose metabolism|ec00230 Purine metabolism|ec00500 Starch and sucrose metabolism|ec00520 Amino sugar and nucleotide sugar metabolism|ec00521 Streptomycin biosynthesis|ec01100 Metabolic pathways|ec01110 Biosynthesis of secondary metabolites|ec01120 Microbial metabolism in diverse environments|ec01130 Biosynthesis of antibiotics|		['gnl|BL_ORD_ID|2656894 har:HEAR2721 algC; phosphomannomutase/phosphoglucomutase (EC:5.4.2.8); K01835 phosphoglucomutase [EC:5.4.2.2]; K01840 phosphomannomutase [EC:5.4.2.8]']	11-464(81)	['gnl|BL_ORD_ID|21234 P26276 | MetaCyc: | EC: 5.4.2.2 (phosphoglucomutase (alpha-D-glucose-1,6-bisphosphate-dependent)); 5.4.2.8 (phosphomannomutase)']	13-464(55)	PGM_PMM_III,Phosphoglucomutase/phosphomannomutase, alpha/beta/alpha domain III,2.7E-22,PFAM,MOLECULAR_FUNCTION,GO:0016868,intramolecular transferase activity, phosphotransferases
1657	489	cds489	fig|6666666.82974.peg.1940	5.4.2.8	Phosphomannomutase	ec00051 Fructose and mannose metabolism|ec00520 Amino sugar and nucleotide sugar metabolism|ec01100 Metabolic pathways|ec01110 Biosynthesis of secondary metabolites|				['gnl|BL_ORD_ID|21234 P26276 | MetaCyc: | EC: 5.4.2.2 (phosphoglucomutase (alpha-D-glucose-1,6-bisphosphate-dependent)); 5.4.2.8 (phosphomannomutase)']	13-464(55)	SUBFAMILY NOT NAMED,,7.4E-179,PANTHER,
1658	489	cds489	fig|6666666.82974.peg.1940									PGM_PMM,Phosphoglucomutase and phosphomannomutase phosphoserine signature.,,PROSITE_PATTERNS,MOLECULAR_FUNCTION,GO:0000287,magnesium ion binding
1659	489	cds489	fig|6666666.82974.peg.1940									Phosphoglucomutase, first 3 domains,,1.53E-32,SUPERFAMILY,BIOLOGICAL_PROCESS,GO:0005975,carbohydrate metabolic process
1660	490	cds490	fig|6666666.82974.peg.2625	2.1.1.-	Transferases, Transferases, Transferring one-carbon groups, Methyltransferases		0.766(0.383)					Methylase_YhhF,,1.5E-37,PIRSF,BIOLOGICAL_PROCESS,GO:0031167,rRNA methylation	NO	'1-30'	0.104	gnl|BL_ORD_ID|1054780 2301693 | mma_3136 | 375286	2.65e-76
1661	490	cds490	fig|6666666.82974.peg.2625	2.1.1.171	16S rRNA (guanine(966)-N(2))-methyltransferase	No pathway identified	0.824(0.365)					,,3.2E-55,GENE3D,
1662	490	cds490	fig|6666666.82974.peg.2625									METHYLTRANSFERASE,,1.0E-36,PANTHER,
1663	490	cds490	fig|6666666.82974.peg.2625									N6_MTASE,N-6 Adenine-specific DNA methylases signature.,,PROSITE_PATTERNS,BIOLOGICAL_PROCESS,GO:0032259,methylation
1664	490	cds490	fig|6666666.82974.peg.2625									S-adenosyl-L-methionine-dependent methyltransferases,,1.66E-40,SUPERFAMILY,
1665	491	cds491	fig|6666666.82974.peg.2645									,,6.7E-35,GENE3D,				gnl|BL_ORD_ID|1334825 2301711 | bioC | 375286	6.62e-117
1666	491	cds491	fig|6666666.82974.peg.2645									METHYLTRANSFERASE,,2.2E-23,PANTHER,
1667	491	cds491	fig|6666666.82974.peg.2645									BioC,Malonyl-[acyl-carrier protein] O-methyltransferase [bioC].,,HAMAP,MOLECULAR_FUNCTION,GO:0010340,carboxyl-O-methyltransferase activity
1668	491	cds491	fig|6666666.82974.peg.2645									S-adenosyl-L-methionine-dependent methyltransferases,,2.13E-33,SUPERFAMILY,
1669	492	cds492	fig|6666666.82974.peg.3186									REC,cheY-homologous receiver domain,0.0013,SMART,BIOLOGICAL_PROCESS,GO:0000160,phosphorelay signal transduction system	NO	'1-439'	0.149
1670	492	cds492	fig|6666666.82974.peg.3186									,,1.1E-18,GENE3D,
1671	492	cds492	fig|6666666.82974.peg.3186									RESPONSE REGULATOR OF TWO-COMPONENT SYSTEM,,1.1E-15,PANTHER,
1672	492	cds492	fig|6666666.82974.peg.3186									RESPONSE_REGULATORY,Response regulatory domain profile.,,PROSITE_PROFILES,BIOLOGICAL_PROCESS,GO:0000160,phosphorelay signal transduction system
1673	492	cds492	fig|6666666.82974.peg.3186									CheY-like,,1.01E-19,SUPERFAMILY,
1674	493	cds493	fig|6666666.82974.peg.803		Adenylate cyclase							,,4.6E-52,GENE3D,
1675	493	cds493	fig|6666666.82974.peg.803									TRANSLATION INITIATION INHIBITOR,,2.4E-30,PANTHER,
1676	493	cds493	fig|6666666.82974.peg.803									YjgF-like,,1.4E-44,SUPERFAMILY,
1677	494	cds494	fig|6666666.82974.peg.3383									Coil,,,COILS,				gnl|BL_ORD_ID|1299221 2302148 | slyX | 375286	2.32e-15
1678	494	cds494	fig|6666666.82974.peg.3383									SlyX,SlyX,2.4E-21,PFAM,
1679	495	cds495	fig|6666666.82974.peg.4413									TCRTETB,Tetracycline resistance protein TetB signature,9.0E-9,PRINTS,	NO	'1-12'	0.092	gnl|BL_ORD_ID|27787 1507448 | Rmet_4177 | 266264	2.75e-161
1680	495	cds495	fig|6666666.82974.peg.4413									MFS_1,Major Facilitator Superfamily,4.5E-51,PFAM,CELLULAR_COMPONENT,GO:0016021,integral component of membrane
1681	495	cds495	fig|6666666.82974.peg.4413									MAJOR FACILITATOR SUPERFAMILY DOMAIN-CONTAINING PROTEIN-RELATED,,9.0E-96,PANTHER,
1682	495	cds495	fig|6666666.82974.peg.4413									MFS,Major facilitator superfamily (MFS) profile.,,PROSITE_PROFILES,
1683	495	cds495	fig|6666666.82974.peg.4413									MFS general substrate transporter,,2.35E-60,SUPERFAMILY,
1684	496	cds496	fig|6666666.82974.peg.2923										NO	'1-2'	0.067
1685	497	cds497	fig|6666666.82974.peg.2189									SPW,SPW repeat,6.0E-14,PFAM,	YES	'1-16'	0.62
1686	498	cds498	fig|6666666.82974.peg.4240									TIGR01097,PhnE: phosphonate ABC transporter, permease protein PhnE,1.2E-92,TIGRFAM,MOLECULAR_FUNCTION,GO:0015604,organic phosphonate transmembrane transporter activity
1687	498	cds498	fig|6666666.82974.peg.4240									SUBFAMILY NOT NAMED,,9.2E-83,PANTHER,
1688	498	cds498	fig|6666666.82974.peg.4240									ABC_TM1,ABC transporter integral membrane type-1 domain profile.,,PROSITE_PROFILES,BIOLOGICAL_PROCESS,GO:0006810,transport
1689	498	cds498	fig|6666666.82974.peg.4240									MetI-like,,1.96E-33,SUPERFAMILY,BIOLOGICAL_PROCESS,GO:0006810,transport
1690	499	cds499	fig|6666666.82974.peg.4672		DNA (cytosine-5-)-methyltransferase							HTH_6,Helix-turn-helix domain, rpiR family,9.5E-8,PFAM,BIOLOGICAL_PROCESS,GO:0006355,regulation of transcription, DNA-templated
1691	499	cds499	fig|6666666.82974.peg.4672									HTH-TYPE TRANSCRIPTIONAL REGULATOR HEXR-RELATED,,6.5E-18,PANTHER,
1692	499	cds499	fig|6666666.82974.peg.4672									HTH_RPIR,RpiR-type HTH domain profile.,,PROSITE_PROFILES,BIOLOGICAL_PROCESS,GO:0006355,regulation of transcription, DNA-templated
1693	499	cds499	fig|6666666.82974.peg.4672									Homeodomain-like,,3.58E-14,SUPERFAMILY,MOLECULAR_FUNCTION,GO:0003677,DNA binding
1694	500	cds500	fig|6666666.82974.peg.3605	2.5.1.-	Transferases, Transferases, Transferring alkyl or aryl groups, other than methyl groups, Transferring alkyl or aryl groups, other than methyl groups		0.983(0.106)					,,2.2E-54,GENE3D,	NO	'1-3'	0.223	gnl|BL_ORD_ID|1071993 2299018 | miaA | 375286	5.74e-131
1695	500	cds500	fig|6666666.82974.peg.3605	2.5.1.75	tRNA dimethylallyltransferase	ec00908 Zeatin biosynthesis|ec01100 Metabolic pathways|ec01110 Biosynthesis of secondary metabolites|	0.979(0.137)	['gnl|BL_ORD_ID|2809523 hse:Hsero_0833 miaA; tRNA delta2-isopentenylpyrophosphate transferase (EC:2.5.1.8); K00791 tRNA dimethylallyltransferase [EC:2.5.1.75]']	5-311(80)	['gnl|BL_ORD_ID|7292 P16384 | MetaCyc: RXN0-6274 | EC: 2.5.1.75 (tRNA dimethylallyltransferase)']	5-284(56)	TRNA DELTA(2)-ISOPENTENYLPYROPHOSPHATE TRANSFERASE-RELATED,,1.7E-104,PANTHER,MOLECULAR_FUNCTION,GO:0005524,ATP binding
1696	500	cds500	fig|6666666.82974.peg.3605									IPP_trans,tRNA dimethylallyltransferase [miaA].,,HAMAP,BIOLOGICAL_PROCESS,GO:0008033,tRNA processing
1697	500	cds500	fig|6666666.82974.peg.3605									P-loop containing nucleoside triphosphate hydrolases,,5.7E-18,SUPERFAMILY,
1698	501	cds501	fig|6666666.82974.peg.4884									TrbI,Bacterial conjugation TrbI-like protein,2.7E-57,PFAM,				gnl|BL_ORD_ID|2024437 2255251 | Pnap_4203 | 365044	0
1699	502	cds502	fig|6666666.82974.peg.1031									AHS2,Allophanate hydrolase subunit 2,1.0E-135,SMART,	YES	'1-39'	0.484	gnl|BL_ORD_ID|608745 1537467 | RSc2170 | 267608	9.6e-90
1700	502	cds502	fig|6666666.82974.peg.1031									AHS2,Allophanate hydrolase subunit 2,1.8E-96,PFAM,
1701	502	cds502	fig|6666666.82974.peg.1031									SUBFAMILY NOT NAMED,,6.6E-35,PANTHER,
1702	502	cds502	fig|6666666.82974.peg.1031									Cyclophilin-like,,8.72E-13,SUPERFAMILY,
1703	503	cds503	fig|6666666.82974.peg.2604	1.1.1.-	Oxidoreductases, Oxidoreductases, Acting on the CH-OH group of donors, With NAD(+) or NADP(+) as acceptor		0.998(0.011)					HOLDHDRGNASE,Histidinol dehydrogenase signature,2.1E-81,PRINTS,BIOLOGICAL_PROCESS,GO:0000105,histidine biosynthetic process	NO	'1-36'	0.185	gnl|BL_ORD_ID|1569526 1141135 | hisD | 204773	0
1704	503	cds503	fig|6666666.82974.peg.2604	1.1.1.23	Histidinol dehydrogenase	ec00340 Histidine metabolism|ec01100 Metabolic pathways|ec01110 Biosynthesis of secondary metabolites|	0.994(0.079)	['gnl|BL_ORD_ID|2812711 hse:Hsero_4069 hisD; histidinol dehydrogenase oxidoreductase (EC:1.1.1.23); K00013 histidinol dehydrogenase [EC:1.1.1.23]']	1-437(92)	['gnl|BL_ORD_ID|33794 Q4KI73 | MetaCyc: | EC: 1.1.1.23 (histidinol dehydrogenase)']	4-436(66)	Histidinol_dh,,4.7E-193,PIRSF,MOLECULAR_FUNCTION,GO:0051287,NAD binding
1705	503	cds503	fig|6666666.82974.peg.2604									TIGR00069,hisD: histidinol dehydrogenase,1.6E-158,TIGRFAM,BIOLOGICAL_PROCESS,GO:0000105,histidine biosynthetic process
1706	503	cds503	fig|6666666.82974.peg.2604									HISTIDINOL DEHYDROGENASE (HDH),,7.5E-187,PANTHER,
1707	503	cds503	fig|6666666.82974.peg.2604									HISOL_DEHYDROGENASE,Histidinol dehydrogenase signature.,,PROSITE_PATTERNS,BIOLOGICAL_PROCESS,GO:0000105,histidine biosynthetic process
1708	503	cds503	fig|6666666.82974.peg.2604									HisD,Histidinol dehydrogenase [hisD].,,HAMAP,BIOLOGICAL_PROCESS,GO:0000105,histidine biosynthetic process
1709	503	cds503	fig|6666666.82974.peg.2604									ALDH-like,,1.29E-86,SUPERFAMILY,BIOLOGICAL_PROCESS,GO:0055114,oxidation-reduction process
1710	504	cds504	fig|6666666.82974.peg.1323										YES	'1-26'	0.888
1711	505	cds505	fig|6666666.82974.peg.2516	2.6.1.-	Transferases, Transferases, Transferring nitrogenous groups, Transaminases (aminotransferases)		0.976(0.133)					,,2.2E-61,GENE3D,MOLECULAR_FUNCTION,GO:0030170,pyridoxal phosphate binding				gnl|BL_ORD_ID|852875 794294 | hisC | 76114	1e-139
1712	505	cds505	fig|6666666.82974.peg.2516	2.6.1.9	Histidinol-phosphate transaminase	ec00340 Histidine metabolism|ec00350 Tyrosine metabolism|ec00360 Phenylalanine metabolism|ec00400 Phenylalanine|ec00401 Novobiocin biosynthesis|ec00960 Tropane|ec01100 Metabolic pathways|ec01110 Biosynthesis of secondary metabolites|ec01130 Biosynthesis of antibiotics|	0.991(0.094)					HISTIDINOL-PHOSPHATE AMINOTRANSFERASE,,3.3E-93,PANTHER,
1713	505	cds505	fig|6666666.82974.peg.2516									AA_TRANSFER_CLASS_2,Aminotransferases class-II pyridoxal-phosphate attachment site.,,PROSITE_PATTERNS,MOLECULAR_FUNCTION,GO:0016740,transferase activity
1714	505	cds505	fig|6666666.82974.peg.2516									HisC_aminotrans_2,Histidinol-phosphate aminotransferase [hisC].,,HAMAP,BIOLOGICAL_PROCESS,GO:0000105,histidine biosynthetic process
1715	505	cds505	fig|6666666.82974.peg.2516									PLP-dependent transferases,,1.46E-75,SUPERFAMILY,
1716	506	cds506	fig|6666666.82974.peg.3065									EF-P,,4.3E-22,PIRSF,	NO	'1-17'	0.056	gnl|BL_ORD_ID|2695145 2299683 | efp | 375286	6.83e-97
1717	506	cds506	fig|6666666.82974.peg.3065									Elong-fact-P_C,Elongation factor P, C-terminal,3.2E-16,PFAM,CELLULAR_COMPONENT,GO:0005737,cytoplasm
1718	506	cds506	fig|6666666.82974.peg.3065									ELONGATION FACTOR P,,1.9E-50,PANTHER,
1719	506	cds506	fig|6666666.82974.peg.3065									EF_P,Elongation factor P [efp].,,HAMAP,CELLULAR_COMPONENT,GO:0005737,cytoplasm
1720	506	cds506	fig|6666666.82974.peg.3065									Nucleic acid-binding proteins,,1.54E-10,SUPERFAMILY,
1721	507	cds507	fig|6666666.82974.peg.2069									HTHMERR,MerR bacterial regulatory protein HTH signature,3.9E-14,PRINTS,BIOLOGICAL_PROCESS,GO:0006355,regulation of transcription, DNA-templated				gnl|BL_ORD_ID|2154519 1800836 | Bpro_1373 | 296591	4.85e-63	gnl|BL_ORD_ID|11920 13474|vfid|21391|vsiid|41091|ssid|VFDB_soxR|redox-sensing transcriptional activator [Salmonella typhimurium LT2]	9-147(56)
1722	507	cds507	fig|6666666.82974.peg.2069									HTH_MERR,helix_turn_helix, mercury resistance,4.6E-25,SMART,BIOLOGICAL_PROCESS,GO:0006355,regulation of transcription, DNA-templated
1723	507	cds507	fig|6666666.82974.peg.2069									,,3.0E-21,GENE3D,
1724	507	cds507	fig|6666666.82974.peg.2069									REDOX-CYCLING DRUG-SENSING TRANSCRIPTIONAL ACTIVATOR SOXR,,1.3E-59,PANTHER,
1725	507	cds507	fig|6666666.82974.peg.2069									HTH_MERR_1,MerR-type HTH domain signature.,,PROSITE_PATTERNS,BIOLOGICAL_PROCESS,GO:0006355,regulation of transcription, DNA-templated
1726	507	cds507	fig|6666666.82974.peg.2069									HTH_MERR_2,MerR-type HTH domain profile.,,PROSITE_PROFILES,BIOLOGICAL_PROCESS,GO:0006355,regulation of transcription, DNA-templated
1727	507	cds507	fig|6666666.82974.peg.2069									Putative DNA-binding domain,,1.17E-28,SUPERFAMILY,
1728	508	cds508	fig|6666666.82974.peg.3570									UCP009151,,2.0E-53,PIRSF,	NO	'1-23'	0.075	gnl|BL_ORD_ID|2494895 2539171 | Mpe_A0598 | 420662	1.43e-56
1729	508	cds508	fig|6666666.82974.peg.3570									DUF779,Protein of unknown function (DUF779),8.6E-44,PFAM,
1730	509	cds509	fig|6666666.82974.peg.2521									Abhydrolase_6,Alpha/beta hydrolase family,1.4E-25,PFAM,	NO	'1-205'	0.109
1731	509	cds509	fig|6666666.82974.peg.2521									AMINOACRYLATE HYDROLASE RUTD-RELATED,,2.7E-28,PANTHER,
1732	509	cds509	fig|6666666.82974.peg.2521									alpha/beta-Hydrolases,,3.38E-41,SUPERFAMILY,
1733	510	cds510	fig|6666666.82974.peg.5053									Coil,,,COILS,	NO	'1-6'	0.1
1734	511	cds511	fig|6666666.82974.peg.1758									,,2.6E-30,GENE3D,BIOLOGICAL_PROCESS,GO:0055114,oxidation-reduction process				gnl|BL_ORD_ID|1018037 2328734 | paaK2 | 381666	0
1735	511	cds511	fig|6666666.82974.peg.1758									SUBFAMILY NOT NAMED,,1.0E-72,PANTHER,
1736	511	cds511	fig|6666666.82974.peg.1758									ALDH-like,,7.2E-57,SUPERFAMILY,MOLECULAR_FUNCTION,GO:0016491,oxidoreductase activity
1737	512	cds512	fig|6666666.82974.peg.5038	2.7.7.-	Transferases, Transferases, Transferring phosphorous-containing groups, Nucleotidyltransferases		0.976(0.133)					POLIIIAc,DNA polymerase alpha chain like domain,7.7E-9,SMART,MOLECULAR_FUNCTION,GO:0003677,DNA binding	NO	'1-36'	0.208	gnl|BL_ORD_ID|1027288 1429494 | dnaE2 | 257310	0
1738	512	cds512	fig|6666666.82974.peg.5038	2.7.7.7	DNA-directed DNA polymerase	ec00230 Purine metabolism|ec00240 Pyrimidine metabolism|ec01100 Metabolic pathways|	0.991(0.094)					HHH_6,Helix-hairpin-helix motif,3.2E-22,PFAM,
1739	512	cds512	fig|6666666.82974.peg.5038									FAMILY NOT NAMED,,0.0,PANTHER,
1740	512	cds512	fig|6666666.82974.peg.5038									DNApol_error_prone,Error-prone DNA polymerase [dnaE2].,,HAMAP,MOLECULAR_FUNCTION,GO:0003887,DNA-directed DNA polymerase activity
1741	513	cds513	fig|6666666.82974.peg.5334									Coil,,,COILS,	NO	'1-21'	0.294	gnl|BL_ORD_ID|925024 1139095 | HEAR0949 | 204773	1.21e-47
1742	514	cds514	fig|6666666.82974.peg.3995	3.1.3.-	Hydrolases, Hydrolases, Acting on ester bonds, Phosphoric monoester hydrolases		0.921(0.224)					HADHALOGNASE,Haloacid dehalogenase/epoxide hydrolase family signature,8.6E-8,PRINTS,BIOLOGICAL_PROCESS,GO:0008152,metabolic process				gnl|BL_ORD_ID|130261 2298793 | gph1 | 375286	1.04e-85
1743	514	cds514	fig|6666666.82974.peg.3995	3.1.3.18	Phosphoglycolate phosphatase	ec00630 Glyoxylate and dicarboxylate metabolism|ec01100 Metabolic pathways|ec01110 Biosynthesis of secondary metabolites|ec01130 Biosynthesis of antibiotics|	0.914(0.266)	['gnl|BL_ORD_ID|2812536 hse:Hsero_3891 gph; phosphoglycolate phosphatase (EC:3.1.3.18); K01091 phosphoglycolate phosphatase [EC:3.1.3.18]']	2-222(79)			,,9.9E-40,GENE3D,
1744	514	cds514	fig|6666666.82974.peg.3995									PHOSPHOGLYCOLATE PHOSPHATASE,,4.7E-49,PANTHER,
1745	514	cds514	fig|6666666.82974.peg.3995									HAD-like,,1.09E-53,SUPERFAMILY,
1746	515	cds515	fig|6666666.82974.peg.1516	3.1.26.3	Ribonuclease III	No pathway identified				['gnl|BL_ORD_ID|38936 P0A9J0 | MetaCyc: RXN0-6523 | EC: 3.1.26.3 (ribonuclease III)']	1-490(53)	Coil,,,COILS,				gnl|BL_ORD_ID|1059710 2299094 | cafA | 375286	0
1747	515	cds515	fig|6666666.82974.peg.1516									S1,Ribosomal protein S1-like RNA-binding domain,2.2E-6,SMART,
1748	515	cds515	fig|6666666.82974.peg.1516									,,2.4E-32,GENE3D,
1749	515	cds515	fig|6666666.82974.peg.1516									RIBONUCLEASE G,,4.5E-182,PANTHER,
1750	515	cds515	fig|6666666.82974.peg.1516									S1,S1 domain profile.,,PROSITE_PROFILES,MOLECULAR_FUNCTION,GO:0003723,RNA binding
1751	515	cds515	fig|6666666.82974.peg.1516									Nucleic acid-binding proteins,,5.76E-17,SUPERFAMILY,
1752	516	cds516	fig|6666666.82974.peg.372									DUF4158,Domain of unknown function (DUF4158),3.1E-45,PFAM,				gnl|BL_ORD_ID|2198955 2330059 | PSPA7_0111 | 381754	0
1753	517	cds517	fig|6666666.82974.peg.2083									HTHLUXR,LuxR bacterial regulatory protein HTH signature,3.0E-12,PRINTS,MOLECULAR_FUNCTION,GO:0003700,sequence-specific DNA binding transcription factor activity	NO	'1-33'	0.049
1754	517	cds517	fig|6666666.82974.peg.2083									REC,cheY-homologous receiver domain,2.6E-23,SMART,BIOLOGICAL_PROCESS,GO:0000160,phosphorelay signal transduction system
1755	517	cds517	fig|6666666.82974.peg.2083									,,3.6E-21,GENE3D,
1756	517	cds517	fig|6666666.82974.peg.2083									SUBFAMILY NOT NAMED,,1.4E-52,PANTHER,
1757	517	cds517	fig|6666666.82974.peg.2083									HTH_LUXR_2,LuxR-type HTH domain profile.,,PROSITE_PROFILES,MOLECULAR_FUNCTION,GO:0003700,sequence-specific DNA binding transcription factor activity
1758	517	cds517	fig|6666666.82974.peg.2083									CheY-like,,5.98E-29,SUPERFAMILY,
1759	518	cds518	fig|6666666.82974.peg.3436									Lipocalin_5,Lipocalin-like domain,1.5E-37,PFAM,	NO	'1-30'	0.064	gnl|BL_ORD_ID|734495 935652 | Daro_1334 | 159087	9.41e-38
1760	519	cds519	fig|6666666.82974.peg.5003									IspA,Intracellular septation protein A,5.5E-68,PFAM,CELLULAR_COMPONENT,GO:0016021,integral component of membrane				gnl|BL_ORD_ID|362020 2300103 | ispZ | 375286	7.23e-82
1761	519	cds519	fig|6666666.82974.peg.5003									Intracell_septation_prot_A,Probable intracellular septation protein A [yciB].,,HAMAP,CELLULAR_COMPONENT,GO:0016021,integral component of membrane
1762	520	cds520	fig|6666666.82974.peg.2489										NO	'1-25'	0.264	gnl|BL_ORD_ID|1641375 2325621 | H16_A1929 | 381666	1.54e-36
1763	521	cds521	fig|6666666.82974.peg.2401									NEISSPPORIN,Neisseria sp. porin signature,8.8E-11,PRINTS,MOLECULAR_FUNCTION,GO:0015288,porin activity
1764	521	cds521	fig|6666666.82974.peg.2401									Porin_4,Gram-negative porin,7.1E-60,PFAM,
1765	521	cds521	fig|6666666.82974.peg.2401									Porins,,2.85E-81,SUPERFAMILY,
1766	522	cds522	fig|6666666.82974.peg.1554										NO	'1-18'	0.066
1767	523	cds523	fig|6666666.82974.peg.5028										YES	'1-24'	0.671
1768	524	cds524	fig|6666666.82974.peg.899									Trans_reg_C,Transcriptional regulatory protein, C terminal,2.2E-9,SMART,MOLECULAR_FUNCTION,GO:0003677,DNA binding
1769	524	cds524	fig|6666666.82974.peg.899									Trans_reg_C,Transcriptional regulatory protein, C terminal,2.3E-14,PFAM,MOLECULAR_FUNCTION,GO:0003677,DNA binding
1770	524	cds524	fig|6666666.82974.peg.899									RESPONSE REGULATOR OF TWO-COMPONENT SYSTEM,,1.3E-26,PANTHER,
1771	524	cds524	fig|6666666.82974.peg.899									RESPONSE_REGULATORY,Response regulatory domain profile.,,PROSITE_PROFILES,BIOLOGICAL_PROCESS,GO:0000160,phosphorelay signal transduction system
1772	524	cds524	fig|6666666.82974.peg.899									CheY-like,,9.25E-12,SUPERFAMILY,
1773	525	cds525	fig|6666666.82974.peg.2314	2.1.1.-	Transferases, Transferases, Transferring one-carbon groups, Methyltransferases		0.976(0.133)	['gnl|BL_ORD_ID|435251 mms:mma_2678 ubiG; 3-demethylubiquinone-9 3-methyltransferase (EC:2.1.1.64); K00568 3-demethylubiquinone-9 3-methyltransferase [EC:2.1.1.- 2.1.1.64]']	20-249(82)			Methyltransf_23,Methyltransferase domain,6.7E-28,PFAM,				gnl|BL_ORD_ID|200245 2301235 | ubiG | 375286	4.67e-112
1774	525	cds525	fig|6666666.82974.peg.2314	2.1.1.64	3-demethylubiquinol 3-O-methyltransferase	ec00130 Ubiquinone and other terpenoid|ec01100 Metabolic pathways|ec01110 Biosynthesis of secondary metabolites|	0.991(0.094)	['gnl|BL_ORD_ID|435251 mms:mma_2678 ubiG; 3-demethylubiquinone-9 3-methyltransferase (EC:2.1.1.64); K00568 3-demethylubiquinone-9 3-methyltransferase [EC:2.1.1.- 2.1.1.64]']	20-249(82)	['gnl|BL_ORD_ID|49493 Q4K8M4 | MetaCyc: | EC: 2.1.1.222 (2-polyprenyl-6-hydroxyphenol methylase); 2.1.1.64 (3-demethylubiquinol 3-O-methyltransferase)']	21-244(63)	HEXAPRENYLDIHYDROXYBENZOATE METHYLTRANSFERASE,,2.2E-115,PANTHER,BIOLOGICAL_PROCESS,GO:0006744,ubiquinone biosynthetic process
1775	525	cds525	fig|6666666.82974.peg.2314	2.1.1.222	2-polyprenyl-6-hydroxyphenol methylase	ec00130 Ubiquinone and other terpenoid|ec01100 Metabolic pathways|ec01110 Biosynthesis of secondary metabolites|				['gnl|BL_ORD_ID|49493 Q4K8M4 | MetaCyc: | EC: 2.1.1.222 (2-polyprenyl-6-hydroxyphenol methylase); 2.1.1.64 (3-demethylubiquinol 3-O-methyltransferase)']	21-244(63)	UbiG,3-demethylubiquinone-9 3-methyltransferase [ubiG].,,HAMAP,BIOLOGICAL_PROCESS,GO:0006744,ubiquinone biosynthetic process
1776	525	cds525	fig|6666666.82974.peg.2314									S-adenosyl-L-methionine-dependent methyltransferases,,3.25E-49,SUPERFAMILY,
1777	526	cds526	fig|6666666.82974.peg.4509										NO	'1-34'	0.353	gnl|BL_ORD_ID|890026 1140769 | HEAR2690 | 204773	0.00317062
1778	527	cds527	fig|6666666.82974.peg.5116									AAA,ATPases associated with a variety of cellular activities,6.7E-17,SMART,				gnl|BL_ORD_ID|846744 2394901 | Veis_0816 | 391735	8.85e-170
1779	527	cds527	fig|6666666.82974.peg.5116									TIGR01727,oligo_HPY: oligopeptide/dipeptide ABC transporter, ATP-binding protein, C-terminal domain,5.9E-30,TIGRFAM,MOLECULAR_FUNCTION,GO:0005524,ATP binding
1780	527	cds527	fig|6666666.82974.peg.5116									FAMILY NOT NAMED,,2.2E-149,PANTHER,
1781	527	cds527	fig|6666666.82974.peg.5116									ABC_TRANSPORTER_1,ABC transporters family signature.,,PROSITE_PATTERNS,MOLECULAR_FUNCTION,GO:0005524,ATP binding
1782	527	cds527	fig|6666666.82974.peg.5116									ABC_TRANSPORTER_2,ATP-binding cassette, ABC transporter-type domain profile.,,PROSITE_PROFILES,MOLECULAR_FUNCTION,GO:0016887,ATPase activity
1783	527	cds527	fig|6666666.82974.peg.5116									P-loop containing nucleoside triphosphate hydrolases,,8.59E-70,SUPERFAMILY,
1784	528	cds528	fig|6666666.82974.peg.3883									Coil,,,COILS,	NO	'1-17'	0.15	gnl|BL_ORD_ID|2318221 2301410 | mma_2853 | 375286	4.82e-177
1785	528	cds528	fig|6666666.82974.peg.3883									,,1.8E-8,GENE3D,MOLECULAR_FUNCTION,GO:0005515,protein binding
1786	528	cds528	fig|6666666.82974.peg.3883									OMA1 HOMOLOG, ZINC METALLOPEPTIDASE,,1.1E-61,PANTHER,
1787	528	cds528	fig|6666666.82974.peg.3883									TPR-like,,3.45E-5,SUPERFAMILY,
1788	529	cds529	fig|6666666.82974.peg.959									MppA,,6.4E-174,PIRSF,	YES	'1-31'	0.573	gnl|BL_ORD_ID|1019467 2398264 | Veis_4254 | 391735	0
1789	529	cds529	fig|6666666.82974.peg.959									SBP_bac_5,Bacterial extracellular solute-binding proteins, family 5 Middle,7.3E-88,PFAM,MOLECULAR_FUNCTION,GO:0005215,transporter activity
1790	529	cds529	fig|6666666.82974.peg.959									GLUTATHIONE-BINDING PROTEIN GSIB-RELATED,,1.6E-131,PANTHER,
1791	529	cds529	fig|6666666.82974.peg.959									PROKAR_LIPOPROTEIN,Prokaryotic membrane lipoprotein lipid attachment site profile.,,PROSITE_PROFILES,
1792	529	cds529	fig|6666666.82974.peg.959									Periplasmic binding protein-like II,,1.81E-129,SUPERFAMILY,
1793	530	cds530	fig|6666666.82974.peg.2286									Coil,,,COILS,				gnl|BL_ORD_ID|1114959 935290 | Daro_0965 | 159087	5.22e-128
1794	530	cds530	fig|6666666.82974.peg.2286									BCTRLSENSOR,Bacterial sensor protein C-terminal signature,2.9E-19,PRINTS,MOLECULAR_FUNCTION,GO:0016772,transferase activity, transferring phosphorus-containing groups
1795	530	cds530	fig|6666666.82974.peg.2286									HATPase_c,Histidine kinase-like ATPases,1.4E-30,SMART,
1796	530	cds530	fig|6666666.82974.peg.2286									PAS_9,PAS domain,8.3E-8,PFAM,BIOLOGICAL_PROCESS,GO:0007165,signal transduction
1797	530	cds530	fig|6666666.82974.peg.2286									TWO-COMPONENT SENSOR HISTIDINE KINASE,,1.9E-73,PANTHER,
1798	530	cds530	fig|6666666.82974.peg.2286									PAC,PAC domain profile.,,PROSITE_PROFILES,BIOLOGICAL_PROCESS,GO:0000160,phosphorelay signal transduction system
1799	530	cds530	fig|6666666.82974.peg.2286									PYP-like sensor domain (PAS domain),,2.79E-12,SUPERFAMILY,BIOLOGICAL_PROCESS,GO:0007165,signal transduction
1800	531	cds531	fig|6666666.82974.peg.3019									AAA,ATPases associated with a variety of cellular activities,1.4E-8,SMART,				gnl|BL_ORD_ID|700415 1504276 | Rmet_0986 | 266264	1.96e-143
1801	531	cds531	fig|6666666.82974.peg.3019									,,2.4E-32,GENE3D,
1802	531	cds531	fig|6666666.82974.peg.3019									MIDASIN-RELATED,,1.2E-84,PANTHER,
1803	531	cds531	fig|6666666.82974.peg.3019									P-loop containing nucleoside triphosphate hydrolases,,4.43E-37,SUPERFAMILY,
1804	532	cds532	fig|6666666.82974.peg.3214	3.5.3.7	Guanidinobutyrase	ec00330 Arginine and proline metabolism|ec01100 Metabolic pathways|				['gnl|BL_ORD_ID|32552 Q88EE2 | MetaCyc: GUANIDINOBUTYRASE-RXN | EC: 3.5.3.7 (guanidinobutyrase)']	1-294(70)	ARGINASE,Arginase signature,1.3E-13,PRINTS,MOLECULAR_FUNCTION,GO:0046872,metal ion binding	YES	'1-36'	0.591	gnl|BL_ORD_ID|1931605 1586450 | BTH_II0784 | 271848	8.06e-132
1805	532	cds532	fig|6666666.82974.peg.3214	3.5.3.11	Agmatinase	ec00330 Arginine and proline metabolism|ec01100 Metabolic pathways|		['gnl|BL_ORD_ID|2810403 hse:Hsero_1718 speB; arginase/agmatinase/formimionoglutamate hydrolase (EC:3.5.3.11); K01480 agmatinase [EC:3.5.3.11]']	1-294(91)			Arginase,,2.1E-119,PIRSF,MOLECULAR_FUNCTION,GO:0046872,metal ion binding
1806	532	cds532	fig|6666666.82974.peg.3214									TIGR01230,agmatinase: agmatinase,8.6E-66,TIGRFAM,
1807	532	cds532	fig|6666666.82974.peg.3214									ARGINASE/AGMATINASE,,3.8E-178,PANTHER,MOLECULAR_FUNCTION,GO:0046872,metal ion binding
1808	532	cds532	fig|6666666.82974.peg.3214									ARGINASE_1,Arginase family signature.,,PROSITE_PATTERNS,MOLECULAR_FUNCTION,GO:0046872,metal ion binding
1809	532	cds532	fig|6666666.82974.peg.3214									ARGINASE_2,Arginase family profile.,,PROSITE_PROFILES,MOLECULAR_FUNCTION,GO:0046872,metal ion binding
1810	532	cds532	fig|6666666.82974.peg.3214									Arginase/deacetylase,,7.74E-99,SUPERFAMILY,
1811	533	cds533	fig|6666666.82974.peg.5601	2.3.1.-	Transferases, Transferases, Acyltransferases, Transferring groups other than amino-acyl groups		0.976(0.133)					,,9.2E-45,GENE3D,				gnl|BL_ORD_ID|628999 2425751 | Aave_2463 | 397945	0
1812	533	cds533	fig|6666666.82974.peg.5601	2.3.1.12	Dihydrolipoyllysine-residue acetyltransferase	ec00010 Glycolysis |ec00020 Citrate cycle |ec00620 Pyruvate metabolism|ec01100 Metabolic pathways|ec01110 Biosynthesis of secondary metabolites|ec01120 Microbial metabolism in diverse environments|ec01130 Biosynthesis of antibiotics|	0.991(0.094)			['gnl|BL_ORD_ID|17872 P06959 | MetaCyc: PYRUVDEH-RXN; RXN0-1133 | EC: 2.3.1.12 (dihydrolipoyllysine-residue acetyltransferase)']	5-549(52)	DIHYDROLIPOAMIDE ACETYL/SUCCINYL-TRANSFERASE-RELATED,,1.3E-218,PANTHER,
1813	533	cds533	fig|6666666.82974.peg.5601									LIPOYL,2-oxo acid dehydrogenases acyltransferase component lipoyl binding site.,,PROSITE_PATTERNS,
1814	533	cds533	fig|6666666.82974.peg.5601									BIOTINYL_LIPOYL,Biotinyl/lipoyl domain profile.,,PROSITE_PROFILES,
1815	533	cds533	fig|6666666.82974.peg.5601									CoA-dependent acyltransferases,,2.27E-82,SUPERFAMILY,
1816	534	cds534	fig|6666666.82974.peg.4984									Peripla_BP_6,Periplasmic binding protein,6.0E-77,PFAM,	NO	'1-33'	0.188	gnl|BL_ORD_ID|947039 2396768 | Veis_2721 | 391735	0
1817	534	cds534	fig|6666666.82974.peg.4984									LEUCINE-SPECIFIC-BINDING PROTEIN,,2.9E-18,PANTHER,BIOLOGICAL_PROCESS,GO:0006865,amino acid transport
1818	534	cds534	fig|6666666.82974.peg.4984									Periplasmic binding protein-like I,,1.11E-50,SUPERFAMILY,
1819	535	cds535	fig|6666666.82974.peg.2395									BPD_transp_2,Branched-chain amino acid transport system / permease component,2.4E-37,PFAM,BIOLOGICAL_PROCESS,GO:0006810,transport				gnl|BL_ORD_ID|2216400 2038251 | braD | 335992	2.95e-78
1820	535	cds535	fig|6666666.82974.peg.2395									UNCHARACTERIZED,,3.4E-98,PANTHER,
1821	536	cds536	fig|6666666.82974.peg.5540	1.1.1.-	Oxidoreductases, Oxidoreductases, Acting on the CH-OH group of donors, With NAD(+) or NADP(+) as acceptor		0.998(0.013)					,,1.8E-127,GENE3D,BIOLOGICAL_PROCESS,GO:0055114,oxidation-reduction process	NO	'1-17'	0.044	gnl|BL_ORD_ID|288942 2326292 | leuB3 | 381666	0
1822	536	cds536	fig|6666666.82974.peg.5540	1.1.1.85	3-isopropylmalate dehydrogenase	ec00290 Valine|ec00660 C5|ec01100 Metabolic pathways|ec01110 Biosynthesis of secondary metabolites|	0.993(0.084)			['gnl|BL_ORD_ID|41455 Q2T7H6 | MetaCyc: | EC: 1.1.1.85 (3-isopropylmalate dehydrogenase)']	1-355(84)	3-ISOPROPYLMALATE DEHYDROGENASE,,2.4E-176,PANTHER,
1823	536	cds536	fig|6666666.82974.peg.5540									IDH_IMDH,Isocitrate and isopropylmalate dehydrogenases signature.,,PROSITE_PATTERNS,MOLECULAR_FUNCTION,GO:0016616,oxidoreductase activity, acting on the CH-OH group of donors, NAD or NADP as acceptor
1824	536	cds536	fig|6666666.82974.peg.5540									LeuB_type1,3-isopropylmalate dehydrogenase [leuB].,,HAMAP,BIOLOGICAL_PROCESS,GO:0009098,leucine biosynthetic process
1825	536	cds536	fig|6666666.82974.peg.5540									Isocitrate/Isopropylmalate dehydrogenase-like,,2.69E-120,SUPERFAMILY,
1826	537	cds537	fig|6666666.82974.peg.5190									Rotamase,PPIC-type PPIASE domain,3.4E-19,PFAM,MOLECULAR_FUNCTION,GO:0016853,isomerase activity	NO	'1-34'	0.121	gnl|BL_ORD_ID|696774 1602561 | BPSS1155 | 272560	2.13e-60
1827	537	cds537	fig|6666666.82974.peg.5190									PEPTIDYL-PROLYL CIS-TRANS ISOMERASE,,3.5E-24,PANTHER,
1828	537	cds537	fig|6666666.82974.peg.5190									PPIC_PPIASE_1,PpiC-type peptidyl-prolyl cis-trans isomerase signature.,,PROSITE_PATTERNS,
1829	537	cds537	fig|6666666.82974.peg.5190									PPIC_PPIASE_2,PpiC-type peptidyl-prolyl cis-trans isomerase family profile.,,PROSITE_PROFILES,MOLECULAR_FUNCTION,GO:0016853,isomerase activity
1830	537	cds537	fig|6666666.82974.peg.5190									Triger factor/SurA peptide-binding domain-like,,3.14E-6,SUPERFAMILY,
1831	538	cds538	fig|6666666.82974.peg.3861	EC:						['gnl|BL_ORD_ID|37419 P0AEE5 | MetaCyc: ABC-18-RXN; TRANS-RXN0-541 | EC: ']	1-26(61)	DUF1120,Protein of unknown function (DUF1120),5.2E-22,PFAM,
1832	539	cds539	fig|6666666.82974.peg.1722									Resolvase,Resolvase, N terminal domain,4.1E-38,SMART,BIOLOGICAL_PROCESS,GO:0006310,DNA recombination	NO	'1-43'	0.367	gnl|BL_ORD_ID|263252 2302017 | mma_3460 | 375286	0	gnl|BL_ORD_ID|13764 15681|vfid|35952|vsiid|56789|ssid|recombinase_[Bradyrhizobium_japonicum_USDA_110]|recombinase [Bradyrhizobium japonicum USDA 110]	18-512(56)
1833	539	cds539	fig|6666666.82974.peg.1722									Resolvase,Resolvase, N terminal domain,4.8E-20,PFAM,BIOLOGICAL_PROCESS,GO:0006310,DNA recombination
1834	539	cds539	fig|6666666.82974.peg.1722									SUBFAMILY NOT NAMED,,4.0E-79,PANTHER,
1835	539	cds539	fig|6666666.82974.peg.1722									Resolvase-like,,1.44E-23,SUPERFAMILY,BIOLOGICAL_PROCESS,GO:0006310,DNA recombination
1836	540	cds540	fig|6666666.82974.peg.1577									FADPNR,FAD-dependent pyridine nucleotide reductase signature,2.0E-18,PRINTS,BIOLOGICAL_PROCESS,GO:0055114,oxidation-reduction process
1837	540	cds540	fig|6666666.82974.peg.1577									Pyr_redox_2,Pyridine nucleotide-disulphide oxidoreductase,3.1E-18,PFAM,MOLECULAR_FUNCTION,GO:0016491,oxidoreductase activity
1838	540	cds540	fig|6666666.82974.peg.1577									3-PHENYLPROPIONATE/CINNAMIC ACID DIOXYGENASE FERREDOXIN--NAD(+) REDUCTASE COMPONENT,,5.6E-86,PANTHER,
1839	540	cds540	fig|6666666.82974.peg.1577									FAD/NAD(P)-binding domain,,2.2E-28,SUPERFAMILY,
1840	541	cds541	fig|6666666.82974.peg.4522									AAA,ATPases associated with a variety of cellular activities,1.6E-25,SMART,	NO	'1-35'	0.063	gnl|BL_ORD_ID|433621 2300794 | ftsH | 375286	0
1841	541	cds541	fig|6666666.82974.peg.4522	EC:						['gnl|BL_ORD_ID|13098 P0AAI3 | MetaCyc: RXN0-3221 | EC: ']	4-627(61)	AAA,ATPase family associated with various cellular activities (AAA),2.9E-46,PFAM,MOLECULAR_FUNCTION,GO:0005524,ATP binding
1842	541	cds541	fig|6666666.82974.peg.4522									METALLOPROTEASE M41 FTSH,,0.0,PANTHER,
1843	541	cds541	fig|6666666.82974.peg.4522									AAA,AAA-protein family signature.,,PROSITE_PATTERNS,MOLECULAR_FUNCTION,GO:0005524,ATP binding
1844	541	cds541	fig|6666666.82974.peg.4522									FtsH,ATP-dependent zinc metalloprotease FtsH [ftsH].,,HAMAP,MOLECULAR_FUNCTION,GO:0004222,metalloendopeptidase activity
1845	541	cds541	fig|6666666.82974.peg.4522									FtsH protease domain-like,,1.12E-71,SUPERFAMILY,
1846	542	cds542	fig|6666666.82974.peg.3321									ACRIFLAVINRP,Acriflavin resistance protein family signature,2.6E-18,PRINTS,BIOLOGICAL_PROCESS,GO:0006810,transport				gnl|BL_ORD_ID|2226791 2015576 | Bcen_3015 | 331271	1.31e-91	gnl|BL_ORD_ID|21009 22937|vfid|55942|vsiid|76809|ssid|CeoB_[Burkholderia_cepacia]|CeoB [Burkholderia cepacia]	1-184(86)
1847	542	cds542	fig|6666666.82974.peg.3321									,,4.9E-34,GENE3D,
1848	542	cds542	fig|6666666.82974.peg.3321									SUBFAMILY NOT NAMED,,1.7E-113,PANTHER,
1849	542	cds542	fig|6666666.82974.peg.3321									Multidrug efflux transporter AcrB pore domain
1850	542	cds542	fig|6666666.82974.peg.3321									PN1, PN2, PC1 and PC2 subdomains,,7.32E-10,SUPERFAMILY,
1851	543	cds543	fig|6666666.82974.peg.3284									TIGR03409,urea_trans_UrtB: urea ABC transporter, permease protein UrtB,6.4E-115,TIGRFAM,	NO	'1-33'	0.04	gnl|BL_ORD_ID|281526 1246738 | PSPTO4077 | 223283	5.1e-132
1852	543	cds543	fig|6666666.82974.peg.3284									SUBFAMILY NOT NAMED,,3.5E-111,PANTHER,
1853	544	cds544	fig|6666666.82974.peg.1018	1.6.5.3	NADH:ubiquinone reductase (H(+)-translocating)	ec00190 Oxidative phosphorylation|ec01100 Metabolic pathways|		['gnl|BL_ORD_ID|2810456 hse:Hsero_1772 nuoF; NADH dehydrogenase I subunit F (EC:1.6.5.3); K00335 NADH dehydrogenase I subunit F [EC:1.6.5.3]']	1-431(94)			NADH_4Fe-4S,NADH-ubiquinone oxidoreductase-F iron-sulfur binding region,3.5E-25,SMART,BIOLOGICAL_PROCESS,GO:0055114,oxidation-reduction process				gnl|BL_ORD_ID|484099 1537354 | nuoF | 267608	0
1854	544	cds544	fig|6666666.82974.peg.1018	1.6.99.-	Oxidoreductases, Oxidoreductases, Acting on NADH or NADPH, With other acceptors		0.963(0.168)					SLBB,SLBB domain,2.0E-15,PFAM,
1855	544	cds544	fig|6666666.82974.peg.1018	1.6.99.5	NADH dehydrogenase (quinone)	No pathway identified	0.946(0.228)			['gnl|BL_ORD_ID|43659 A8GQT6 | MetaCyc: | EC: 1.6.99.5 (NADH dehydrogenase (quinone))']	13-421(52)	NADH-UBIQUINONE OXIDOREDUCTASE FLAVOPROTEIN 1 (NDUFV1),,3.4E-210,PANTHER,
1856	544	cds544	fig|6666666.82974.peg.1018									COMPLEX1_51K_2,Respiratory-chain NADH dehydrogenase 51 Kd subunit signature 2.,,PROSITE_PATTERNS,MOLECULAR_FUNCTION,GO:0010181,FMN binding
1857	544	cds544	fig|6666666.82974.peg.1018									Nqo1C-terminal domain-like,,1.96E-37,SUPERFAMILY,
1858	545	cds545	fig|6666666.82974.peg.416									PEP_mutase,Phosphoenolpyruvate phosphomutase,1.5E-58,PFAM,	YES	'1-21'	0.832
1859	545	cds545	fig|6666666.82974.peg.416									ISOCITRATE LYASE/MALATE SYNTHASE,,2.3E-74,PANTHER,
1860	545	cds545	fig|6666666.82974.peg.416									Phosphoenolpyruvate/pyruvate domain,,1.17E-83,SUPERFAMILY,MOLECULAR_FUNCTION,GO:0003824,catalytic activity
1861	546	cds546	fig|6666666.82974.peg.4865									,,1.5E-21,GENE3D,BIOLOGICAL_PROCESS,GO:0007155,cell adhesion
1862	546	cds546	fig|6666666.82974.peg.4865									Bacterial adhesins,,2.88E-19,SUPERFAMILY,
1863	547	cds547	fig|6666666.82974.peg.9									HIGH-AFFINITY BRANCHED-CHAIN AMINO ACID TRANSPORT SYSTEM PERMEASE,,9.8E-18,PANTHER,				gnl|BL_ORD_ID|837713 2301104 | livM6 | 375286	1.87e-35
1864	548	cds548	fig|6666666.82974.peg.710	EC:						['gnl|BL_ORD_ID|16622 P22731 | MetaCyc: ABC-15-RXN; ABC-35-RXN; ABC-36-RXN | EC: ']	1-234(50)	AAA,ATPases associated with a variety of cellular activities,2.7E-11,SMART,				gnl|BL_ORD_ID|1991967 2394384 | Veis_0288 | 391735	1.27e-76
1865	548	cds548	fig|6666666.82974.peg.710									ABC_tran,ABC transporter,1.8E-30,PFAM,MOLECULAR_FUNCTION,GO:0016887,ATPase activity
1866	548	cds548	fig|6666666.82974.peg.710									FAMILY NOT NAMED,,1.3E-99,PANTHER,
1867	548	cds548	fig|6666666.82974.peg.710									ABC_TRANSPORTER_1,ABC transporters family signature.,,PROSITE_PATTERNS,MOLECULAR_FUNCTION,GO:0005524,ATP binding
1868	548	cds548	fig|6666666.82974.peg.710									ABC_TRANSPORTER_2,ATP-binding cassette, ABC transporter-type domain profile.,,PROSITE_PROFILES,MOLECULAR_FUNCTION,GO:0016887,ATPase activity
1869	548	cds548	fig|6666666.82974.peg.710									P-loop containing nucleoside triphosphate hydrolases,,7.03E-60,SUPERFAMILY,
1870	549	cds549	fig|6666666.82974.peg.817									Coil,,,COILS,
1871	549	cds549	fig|6666666.82974.peg.817									Phage_integrase,Phage integrase family,3.1E-7,PFAM,BIOLOGICAL_PROCESS,GO:0006310,DNA recombination
1872	549	cds549	fig|6666666.82974.peg.817									DNA breaking-rejoining enzymes,,2.5E-10,SUPERFAMILY,MOLECULAR_FUNCTION,GO:0003677,DNA binding
1873	550	cds550	fig|6666666.82974.peg.4741									TIGR02550,flagell_flgL: flagellar hook-associated protein 3,6.1E-71,TIGRFAM,CELLULAR_COMPONENT,GO:0009424,bacterial-type flagellum hook	NO	'1-29'	0.027
1874	550	cds550	fig|6666666.82974.peg.4741									FLAGELLAR HOOK-ASSOCIATED PROTEIN 3,,1.1E-35,PANTHER,
1875	550	cds550	fig|6666666.82974.peg.4741									Phase 1 flagellin,,1.96E-47,SUPERFAMILY,
1876	551	cds551	fig|6666666.82974.peg.3163									Isochorismatase,Isochorismatase family,7.6E-27,PFAM,MOLECULAR_FUNCTION,GO:0003824,catalytic activity				gnl|BL_ORD_ID|2356749 799893 | Xaut_1277 | 78245	6.24e-88
1877	551	cds551	fig|6666666.82974.peg.3163									SUBFAMILY NOT NAMED,,4.3E-82,PANTHER,
1878	551	cds551	fig|6666666.82974.peg.3163									Isochorismatase-like hydrolases,,6.28E-45,SUPERFAMILY,MOLECULAR_FUNCTION,GO:0003824,catalytic activity
1879	552	cds552	fig|6666666.82974.peg.4014									UCP026166,,3.7E-198,PIRSF,				gnl|BL_ORD_ID|1234749 2333174 | PA2026 | 381754	5.42e-120
1880	552	cds552	fig|6666666.82974.peg.4014									DUF4137,SBF-like CPA transporter family (DUF4137),2.9E-100,PFAM,
1881	552	cds552	fig|6666666.82974.peg.4014									SODIUM/METABOLITE COTRANSPORTER BASS4, CHLOROPLASTIC-RELATED,,2.6E-91,PANTHER,
1882	553	cds553	fig|6666666.82974.peg.4896										NO	'1-16'	0.234	gnl|BL_ORD_ID|2035809 2255240 | Pnap_4192 | 365044	3.99e-22	gnl|BL_ORD_ID|10276 11459|vfid|18164|vsiid|31405|ssid|tr|Q9R959|Q9R959_HELPY_Vacuolating_cytotoxin_OS=Helicobacter_pylori_GN=vacA_PE=4_SV=1|SubName: Full=Vacuolating cytotoxin;	37-53(52)
1883	554	cds554	fig|6666666.82974.peg.3759									ApbE,ApbE family,3.2E-51,PFAM,				gnl|BL_ORD_ID|97553 2179773 | Pput_2739 | 351746	1.8e-62
1884	554	cds554	fig|6666666.82974.peg.3759									THIAMINE BIOSYNTHESIS LIPOPROTEIN APBE,,8.7E-38,PANTHER,
1885	554	cds554	fig|6666666.82974.peg.3759									ApbE-like,,8.63E-51,SUPERFAMILY,
1886	555	cds555	fig|6666666.82974.peg.2393										NO	'1-29'	0.063
1887	556	cds556	fig|6666666.82974.peg.5270									TIGR01730,RND_mfp: efflux transporter, RND family, MFP subunit,3.7E-40,TIGRFAM,BIOLOGICAL_PROCESS,GO:0055085,transmembrane transport				gnl|BL_ORD_ID|127778 2438303 | Pmen_2211 | 399739	8.72e-136
1888	556	cds556	fig|6666666.82974.peg.5270									CATION EFFLUX SYSTEM PROTEIN CUSB,,2.2E-96,PANTHER,
1889	556	cds556	fig|6666666.82974.peg.5270									HlyD-like secretion proteins,,7.45E-13,SUPERFAMILY,
1890	557	cds557	fig|6666666.82974.peg.3644	3.1.3.-	Hydrolases, Hydrolases, Acting on ester bonds, Phosphoric monoester hydrolases			['gnl|BL_ORD_ID|2809406 hse:Hsero_0715 histidinol phosphatase (EC:3.1.3.-); K03273 D-glycero-D-manno-heptose 1,7-bisphosphate phosphatase [EC:3.1.3.-]']	1-185(86)			GmhB,,1.8E-61,PIRSF,MOLECULAR_FUNCTION,GO:0016791,phosphatase activity				gnl|BL_ORD_ID|977798 2298981 | mma_0424 | 375286	9.06e-79
1891	557	cds557	fig|6666666.82974.peg.3644	3.1.3.82	D-glycero-beta-D-manno-heptose 1,7-bisphosphate 7-phosphatase	ec00540 Lipopolysaccharide biosynthesis|ec01100 Metabolic pathways|				['gnl|BL_ORD_ID|21427 Q7WG29 | MetaCyc: | EC: 3.1.3.82 (D-glycero-beta-D-manno-heptose 1,7-bisphosphate 7-phosphatase)']	1-178(63)	TIGR01656,Histidinol-ppas: histidinol-phosphate phosphatase domain,9.2E-45,TIGRFAM,MOLECULAR_FUNCTION,GO:0016791,phosphatase activity
1892	557	cds557	fig|6666666.82974.peg.3644									D,D-HEPTOSE 1,7-BISPHOSPHATE PHOSPHATASE,,2.6E-41,PANTHER,
1893	557	cds557	fig|6666666.82974.peg.3644									HAD-like,,5.29E-44,SUPERFAMILY,
1894	558	cds558	fig|6666666.82974.peg.4933									DUF1814,Nucleotidyl transferase of unknown function (DUF1814),9.8E-41,PFAM,				gnl|BL_ORD_ID|2004380 936639 | Daro_2334 | 159087	7.6e-170
1895	559	cds559	fig|6666666.82974.peg.649	6.5.1.-	Ligases, Ligases, Forming phosphoric ester bonds, Ligases that form phosphoric-ester bonds		0.766(0.383)					,,4.7E-9,GENE3D,				gnl|BL_ORD_ID|595475 1801849 | Bpro_2416 | 296591	4.82e-95
1896	559	cds559	fig|6666666.82974.peg.649	6.5.1.1	DNA ligase (ATP)	No pathway identified	0.824(0.365)					DNA LIGASE,,7.6E-46,PANTHER,
1897	559	cds559	fig|6666666.82974.peg.649									DNA ligase/mRNA capping enzyme, catalytic domain,,4.0E-40,SUPERFAMILY,
1898	560	cds560	fig|6666666.82974.peg.3956	3.2.2.-	Hydrolases, Hydrolases, Glycosylases, Hydrolyzing N-glycosyl compounds			['gnl|BL_ORD_ID|2812559 hse:Hsero_3914 mutY; A/G-specific adenine glycosylase (EC:3.2.2.-); K03575 A/G-specific adenine glycosylase [EC:3.2.2.-]']	17-379(74)			ENDO3c,endonuclease III,9.4E-51,SMART,BIOLOGICAL_PROCESS,GO:0006284,base-excision repair				gnl|BL_ORD_ID|675226 1140958 | mutY | 204773	5.83e-151
1899	560	cds560	fig|6666666.82974.peg.3956									,,1.1E-20,GENE3D,MOLECULAR_FUNCTION,GO:0016787,hydrolase activity
1900	560	cds560	fig|6666666.82974.peg.3956									A/G-SPECIFIC ADENINE GLYCOSYLASE,,8.1E-86,PANTHER,
1901	560	cds560	fig|6666666.82974.peg.3956									ENDONUCLEASE_III_2,Endonuclease III family signature.,,PROSITE_PATTERNS,
1902	560	cds560	fig|6666666.82974.peg.3956									DNA-glycosylase,,2.67E-73,SUPERFAMILY,MOLECULAR_FUNCTION,GO:0003824,catalytic activity
1903	561	cds561	fig|6666666.82974.peg.4760									TYPE3IMAPROT,Type III secretion system inner membrane A protein family signature,1.2E-53,PRINTS,BIOLOGICAL_PROCESS,GO:0009306,protein secretion				gnl|BL_ORD_ID|1823471 2300643 | flhA | 375286	0	gnl|BL_ORD_ID|1754 2640|vfid|3019|vsiid|3509|ssid|VFDB_flhA|flagellar biosynthesis protein FlhA [Yersinia enterocolitica subsp. enterocolitica 8081]	8-695(61)
1904	561	cds561	fig|6666666.82974.peg.4760									FlhA,,0.0,PIRSF,BIOLOGICAL_PROCESS,GO:0009306,protein secretion
1905	561	cds561	fig|6666666.82974.peg.4760									FHIPEP,FHIPEP family,6.1E-270,PFAM,BIOLOGICAL_PROCESS,GO:0009306,protein secretion
1906	561	cds561	fig|6666666.82974.peg.4760									FLAGELLAR BIOSYNTHESIS PROTEIN FLHA,,0.0,PANTHER,
1907	561	cds561	fig|6666666.82974.peg.4760									FHIPEP,Bacterial export FHIPEP family signature.,,PROSITE_PATTERNS,
1908	562	cds562	fig|6666666.82974.peg.3206									FA_hydroxylase,Fatty acid hydroxylase superfamily,5.2E-19,PFAM,BIOLOGICAL_PROCESS,GO:0006633,fatty acid biosynthetic process	NO	'1-18'	0.057	gnl|BL_ORD_ID|2611245 1313144 | Ajs_3693 | 232721	6.51e-105
1909	562	cds562	fig|6666666.82974.peg.3206									STEROL DESATURASE-RELATED PROTEIN,,8.2E-107,PANTHER,
1910	563	cds563	fig|6666666.82974.peg.2328									,,7.2E-23,GENE3D,MOLECULAR_FUNCTION,GO:0005515,protein binding	YES	'1-16'	0.496	gnl|BL_ORD_ID|883667 2301222 | mma_2665 | 375286	0
1911	563	cds563	fig|6666666.82974.peg.2328									BACTERIOPHAGE N4 ADSORPTION PROTEIN A,,2.5E-12,PANTHER,
1912	563	cds563	fig|6666666.82974.peg.2328									TPR_REGION,TPR repeat region circular profile.,,PROSITE_PROFILES,MOLECULAR_FUNCTION,GO:0005515,protein binding
1913	563	cds563	fig|6666666.82974.peg.2328									TPR-like,,9.48E-14,SUPERFAMILY,
1914	564	cds564	fig|6666666.82974.peg.4004									TIGR03696,Rhs_assc_core: RHS repeat-associated core domain,1.6E-19,TIGRFAM,BIOLOGICAL_PROCESS,GO:0097264,self proteolysis	NO	'1-19'	0.184
1915	564	cds564	fig|6666666.82974.peg.4004									SUBFAMILY NOT NAMED,,1.4E-27,PANTHER,
1916	565	cds565	fig|6666666.82974.peg.2876									Polyketide_cyc,Polyketide cyclase / dehydrase and lipid transport,2.5E-29,PFAM,				gnl|BL_ORD_ID|1556252 2300594 | mma_2037 | 375286	9.01e-59
1917	565	cds565	fig|6666666.82974.peg.2876									SPERM PROTEIN HOMOLOG,,2.5E-47,PANTHER,
1918	565	cds565	fig|6666666.82974.peg.2876									Bet v1-like,,7.54E-33,SUPERFAMILY,
1919	566	cds566	fig|6666666.82974.peg.4648	3.6.3.16	Arsenite-transporting ATPase	No pathway identified				['gnl|BL_ORD_ID|16893 Q79JC3 | MetaCyc: 3.6.3.16-RXN | EC: 3.6.3.16 (arsenite-transporting ATPase)']	7-426(74)	ARSENICPUMP,Arsenical pump membrane protein signature,1.6E-113,PRINTS,MOLECULAR_FUNCTION,GO:0015105,arsenite transmembrane transporter activity	NO	'1-35'	0.267	gnl|BL_ORD_ID|1004316 1138674 | arsB2 | 204773	0
1920	566	cds566	fig|6666666.82974.peg.4648									TIGR00935,2a45: arsenite/antimonite efflux pump membrane protein,2.7E-207,TIGRFAM,MOLECULAR_FUNCTION,GO:0015105,arsenite transmembrane transporter activity
1921	566	cds566	fig|6666666.82974.peg.4648									TRANSPORTER ARSB-RELATED,,2.7E-112,PANTHER,
1922	567	cds567	fig|6666666.82974.peg.359									ChrA,,1.5E-170,PIRSF,	YES	'1-29'	0.465	gnl|BL_ORD_ID|479553 2438319 | Pmen_2228 | 399739	5.25e-162
1923	567	cds567	fig|6666666.82974.peg.359									Chromate_transp,Chromate transporter,8.2E-77,PFAM,MOLECULAR_FUNCTION,GO:0015109,chromate transmembrane transporter activity
1924	568	cds568	fig|6666666.82974.peg.4894									,,7.5E-52,GENE3D,				gnl|BL_ORD_ID|2145446 2255241 | Pnap_4193 | 365044	0
1925	568	cds568	fig|6666666.82974.peg.4894									P-loop containing nucleoside triphosphate hydrolases,,7.96E-47,SUPERFAMILY,
1926	569	cds569	fig|6666666.82974.peg.4287									SBP_bac_8,Bacterial extracellular solute-binding protein,7.1E-47,PFAM,	NO	'1-32'	0.144	gnl|BL_ORD_ID|2240173 2016994 | Bcen_4447 | 331271	1.05e-132
1927	569	cds569	fig|6666666.82974.peg.4287									SUBFAMILY NOT NAMED,,1.7E-126,PANTHER,
1928	569	cds569	fig|6666666.82974.peg.4287									Periplasmic binding protein-like II,,6.92E-65,SUPERFAMILY,
1929	570	cds570	fig|6666666.82974.peg.2800	6.1.1.-	Ligases, Ligases, Forming carbon-oxygen bonds, Ligases forming aminoacyl-tRNA and related compounds		0.983(0.106)					TRNASYNTHCYS,Cysteinyl-tRNA synthetase signature,2.0E-30,PRINTS,	NO	'1-20'	0.085	gnl|BL_ORD_ID|2597563 2300665 | cysS | 375286	0
1930	570	cds570	fig|6666666.82974.peg.2800	6.1.1.16	Cysteine--tRNA ligase	ec00970 Aminoacyl|	0.979(0.137)			['gnl|BL_ORD_ID|47223 Q3KA28 | MetaCyc: | EC: 6.1.1.16 (cysteinemdashtRNA ligase)']	4-466(58)	DALR_2,,6.1E-25,SMART,BIOLOGICAL_PROCESS,GO:0006423,cysteinyl-tRNA aminoacylation
1931	570	cds570	fig|6666666.82974.peg.2800									DALR_2,DALR domain,9.6E-21,PFAM,BIOLOGICAL_PROCESS,GO:0006423,cysteinyl-tRNA aminoacylation
1932	570	cds570	fig|6666666.82974.peg.2800									CYSTEINYL-TRNA SYNTHETASE,,2.0E-215,PANTHER,
1933	570	cds570	fig|6666666.82974.peg.2800									Cys_tRNA_synth,Cysteine--tRNA ligase [cysS].,,HAMAP,MOLECULAR_FUNCTION,GO:0004817,cysteine-tRNA ligase activity
1934	570	cds570	fig|6666666.82974.peg.2800									Nucleotidylyl transferase,,1.59E-99,SUPERFAMILY,
1935	571	cds571	fig|6666666.82974.peg.81									Coil,,,COILS,				gnl|BL_ORD_ID|252937 2253542 | tnpA | 365044	0
1936	571	cds571	fig|6666666.82974.peg.81									DEDD_Tnp_IS110,Transposase,1.8E-31,PFAM,MOLECULAR_FUNCTION,GO:0004803,transposase activity
1937	572	cds572	fig|6666666.82974.peg.998									Coil,,,COILS,				gnl|BL_ORD_ID|2486602 1586851 | BTH_II1185 | 271848	1.37e-88
1938	573	cds573	fig|6666666.82974.peg.183										NO	'1-35'	0.323
1939	574	cds574	fig|6666666.82974.peg.979									FRG,,2.3E-17,SMART,	YES	'1-19'	0.93
1940	574	cds574	fig|6666666.82974.peg.979									FRG,FRG domain,1.1E-19,PFAM,
1941	575	cds575	fig|6666666.82974.peg.2914									Coil,,,COILS,	NO	'1-33'	0.046	gnl|BL_ORD_ID|2559566 1598487 | BPSL0465 | 272560	2.87e-158
1942	575	cds575	fig|6666666.82974.peg.2914									CHEMTRNSDUCR,Bacterial chemotaxis sensory transducer signature,5.5E-60,PRINTS,CELLULAR_COMPONENT,GO:0016020,membrane
1943	575	cds575	fig|6666666.82974.peg.2914									MA,Methyl-accepting chemotaxis-like domains (chemotaxis sensory transducer).,3.5E-102,SMART,CELLULAR_COMPONENT,GO:0016020,membrane
1944	575	cds575	fig|6666666.82974.peg.2914									,,6.6E-66,GENE3D,
1945	575	cds575	fig|6666666.82974.peg.2914									AEROTAXIS RECEPTOR-RELATED,,5.8E-106,PANTHER,
1946	575	cds575	fig|6666666.82974.peg.2914									CHEMOTAXIS_TRANSDUC_2,Bacterial chemotaxis sensory transducers domain profile.,,PROSITE_PROFILES,CELLULAR_COMPONENT,GO:0016020,membrane
1947	575	cds575	fig|6666666.82974.peg.2914									Methyl-accepting chemotaxis protein (MCP) signaling domain,,1.44E-73,SUPERFAMILY,
1948	576	cds576	fig|6666666.82974.peg.3230									HxlR,HxlR-like helix-turn-helix,1.2E-22,PFAM,				gnl|BL_ORD_ID|2246741 1507815 | Rmet_4546 | 266264	9.39e-34
1949	576	cds576	fig|6666666.82974.peg.3230									HTH_HXLR,HxlR-type HTH domain profile.,,PROSITE_PROFILES,
1950	576	cds576	fig|6666666.82974.peg.3230									Winged helix DNA-binding domain,,1.53E-33,SUPERFAMILY,
1951	577	cds577	fig|6666666.82974.peg.5446	2.5.1.-	Transferases, Transferases, Transferring alkyl or aryl groups, other than methyl groups, Transferring alkyl or aryl groups, other than methyl groups		0.766(0.383)					,,3.7E-52,GENE3D,	NO	'1-45'	0.071
1952	577	cds577	fig|6666666.82974.peg.5446	2.5.1.16	Spermidine synthase	ec00270 Cysteine and methionine metabolism|ec00330 Arginine and proline metabolism|ec00410 beta|ec00480 Glutathione metabolism|ec01100 Metabolic pathways|	0.824(0.365)					UNCHARACTERIZED,,1.4E-26,PANTHER,
1953	577	cds577	fig|6666666.82974.peg.5446									S-adenosyl-L-methionine-dependent methyltransferases,,9.7E-43,SUPERFAMILY,
1954	578	cds578	fig|6666666.82974.peg.1284									Phasin_2,Phasin protein,6.6E-26,PFAM,				gnl|BL_ORD_ID|713853 2299286 | mma_0729 | 375286	5.51e-66
1955	579	cds579	fig|6666666.82974.peg.1600	5.5.1.-	Isomerases, Isomerases, Intramolecular lyases, Intramolecular lyases		0.976(0.133)					MR_MLE,Mandelate racemase / muconate lactonizing enzyme, C-terminal domain,8.3E-18,SMART,	NO	'1-27'	0.075	gnl|BL_ORD_ID|186582 2067454 | Bamb_5499 | 339670	2.48e-137
1956	579	cds579	fig|6666666.82974.peg.1600	5.5.1.1	Muconate cycloisomerase	ec00361 Chlorocyclohexane and chlorobenzene degradation|ec00362 Benzoate degradation|ec00364 Fluorobenzoate degradation|ec00623 Toluene degradation|ec01100 Metabolic pathways|ec01120 Microbial metabolism in diverse environments|		['gnl|BL_ORD_ID|2812315 hse:Hsero_3665 catB2; muconate and chloromuconate cycloisomerase (EC:5.5.1.1); K01856 muconate cycloisomerase [EC:5.5.1.1]']	2-377(80)	['gnl|BL_ORD_ID|32343 A0F0B3 | MetaCyc: MUCONATE-CYCLOISOMERASE-RXN | EC: 5.5.1.1 (muconate cycloisomerase)']	7-375(61)	,,7.2E-44,GENE3D,
1957	579	cds579	fig|6666666.82974.peg.1600									ENOLASE SUPERFAMILY MEMBER DDB_G0284701,,1.6E-100,PANTHER,
1958	579	cds579	fig|6666666.82974.peg.1600									MR_MLE_1,Mandelate racemase / muconate lactonizing enzyme family signature 1.,,PROSITE_PATTERNS,BIOLOGICAL_PROCESS,GO:0009063,cellular amino acid catabolic process
1959	579	cds579	fig|6666666.82974.peg.1600									Enolase N-terminal domain-like,,1.62E-33,SUPERFAMILY,
1960	580	cds580	fig|6666666.82974.peg.1536		Alanine--tRNA ligase							,,8.9E-7,GENE3D,MOLECULAR_FUNCTION,GO:0003677,DNA binding				gnl|BL_ORD_ID|2473664 1003448 | PD_2104 | 183190	1.8e-37
1961	580	cds580	fig|6666666.82974.peg.1536									lambda repressor-like DNA-binding domains,,3.75E-9,SUPERFAMILY,MOLECULAR_FUNCTION,GO:0003677,DNA binding
1962	581	cds581	fig|6666666.82974.peg.2060	5.1.1.13	Aspartate racemase	ec00250 Alanine|		['gnl|BL_ORD_ID|1123427 bug:BC1001_5238 aspartate racemase; K01779 aspartate racemase [EC:5.1.1.13]']	14-483(50)			,,1.8E-57,GENE3D,BIOLOGICAL_PROCESS,GO:0008152,metabolic process	YES	'1-44'	0.522	gnl|BL_ORD_ID|940087 2068169 | Bamb_6217 | 339670	8.04e-131
1963	581	cds581	fig|6666666.82974.peg.2060									GLUTAMATE RACEMASE,,6.9E-44,PANTHER,
1964	581	cds581	fig|6666666.82974.peg.2060									ASP_GLU_RACEMASE_1,Aspartate and glutamate racemases signature 1.,,PROSITE_PATTERNS,MOLECULAR_FUNCTION,GO:0016855,racemase and epimerase activity, acting on amino acids and derivatives
1965	581	cds581	fig|6666666.82974.peg.2060									Aspartate/glutamate racemase,,1.57E-11,SUPERFAMILY,BIOLOGICAL_PROCESS,GO:0008152,metabolic process
1966	582	cds582	fig|6666666.82974.peg.2043	3.1.21.3	Type I site-specific deoxyribonuclease	No pathway identified		['gnl|BL_ORD_ID|334863 xca:xccb100_1248 hsdR; type I site-specific deoxyribonuclease (EC:3.1.21.3); K01153 type I restriction enzyme', 'R subunit [EC:3.1.21.3]']	3-39(70)							gnl|BL_ORD_ID|553469 1044718 | XCC2905 | 190485	1.64e-08	gnl|BL_ORD_ID|21508 23436|vfid|56915|vsiid|77782|ssid|RecName:_Full=rRNA_adenine_N-6-methyltransferase;_AltName:_Full=Macrolide-lincosamide-streptogramin_B_resistance_protein;_AltName:_Full=Erythromycin_resistance_protein|RecName: Full=rRNA adenine N-6-methyltransferase; AltName: Full=Macrolide-lincosamide-streptogramin B resistance protein; AltName: Full=Erythromycin resistance protein	34-51(50)
1967	583	cds583	fig|6666666.82974.peg.1986									HTH_LACI,helix_turn _helix lactose operon repressor,6.2E-14,SMART,MOLECULAR_FUNCTION,GO:0003700,sequence-specific DNA binding transcription factor activity	NO	'1-26'	0.369	gnl|BL_ORD_ID|1516710 2539541 | Mpe_A0968 | 420662	1.19e-130
1968	583	cds583	fig|6666666.82974.peg.1986									,,4.6E-19,GENE3D,MOLECULAR_FUNCTION,GO:0003677,DNA binding
1969	583	cds583	fig|6666666.82974.peg.1986									HTH-TYPE TRANSCRIPTIONAL REGULATOR GNTR-RELATED,,1.9E-96,PANTHER,
1970	583	cds583	fig|6666666.82974.peg.1986									HTH_LACI_2,LacI-type HTH domain profile.,,PROSITE_PROFILES,MOLECULAR_FUNCTION,GO:0003700,sequence-specific DNA binding transcription factor activity
1971	583	cds583	fig|6666666.82974.peg.1986									Periplasmic binding protein-like I,,2.19E-48,SUPERFAMILY,
1972	584	cds584	fig|6666666.82974.peg.1278									T2SF,Type II secretion system (T2SS), protein F,3.0E-10,PFAM,
1973	585	cds585	fig|6666666.82974.peg.2721									YfiO,Outer membrane lipoprotein,1.0E-70,PFAM,				gnl|BL_ORD_ID|1066176 2299949 | comL | 375286	1.84e-106
1974	585	cds585	fig|6666666.82974.peg.2721									TPR_REGION,TPR repeat region circular profile.,,PROSITE_PROFILES,MOLECULAR_FUNCTION,GO:0005515,protein binding
1975	585	cds585	fig|6666666.82974.peg.2721									TPR-like,,1.03E-7,SUPERFAMILY,
1976	586	cds586	fig|6666666.82974.peg.3871	2.7.7.58	(2,3-dihydroxybenzoyl)adenylate synthase	ec01053 Biosynthesis of siderophore group nonribosomal peptides|				['gnl|BL_ORD_ID|41424 P40871 | MetaCyc: DHBAMPLIG-RXN | EC: 2.7.7.58 ((2,3-dihydroxybenzoyl)adenylate synthase)']	3-28(50)
1977	586	cds586	fig|6666666.82974.peg.3871		Beta-glucuronidase
1978	587	cds587	fig|6666666.82974.peg.3059									TIGR02106,cyd_oper_ybgT: cyd operon protein YbgT,2.0E-14,TIGRFAM,	NO	'1-38'	0.031	gnl|BL_ORD_ID|109535 2018885 | Bcen_6357 | 331271	1.52e-06
1979	588	cds588	fig|6666666.82974.peg.5281									,,7.8E-7,GENE3D,	NO	'1-44'	0.054
1980	588	cds588	fig|6666666.82974.peg.5281									alpha/beta-Hydrolases,,1.0E-10,SUPERFAMILY,
1981	589	cds589	fig|6666666.82974.peg.1348									Coil,,,COILS,
1982	589	cds589	fig|6666666.82974.peg.1348									HrpE,HrpE/YscL/FliH and V-type ATPase subunit E,1.2E-16,PFAM,
1983	590	cds590	fig|6666666.82974.peg.3738	4.2.1.-	Lyases, Lyases, Carbon-oxygen lyases, Hydro-lyases		0.921(0.224)					ACONITASE,Aconitase family signature,1.3E-7,PRINTS,BIOLOGICAL_PROCESS,GO:0008152,metabolic process	NO	'1-36'	0.103
1984	590	cds590	fig|6666666.82974.peg.3738	4.2.1.33	3-isopropylmalate dehydratase	ec00290 Valine|ec01100 Metabolic pathways|ec01110 Biosynthesis of secondary metabolites|	0.914(0.266)					,,5.5E-29,GENE3D,BIOLOGICAL_PROCESS,GO:0008152,metabolic process
1985	590	cds590	fig|6666666.82974.peg.3738									SUBFAMILY NOT NAMED,,4.5E-122,PANTHER,
1986	590	cds590	fig|6666666.82974.peg.3738									Aconitase iron-sulfur domain,,3.79E-112,SUPERFAMILY,BIOLOGICAL_PROCESS,GO:0008152,metabolic process
1987	591	cds591	fig|6666666.82974.peg.3415	6.1.1.-	Ligases, Ligases, Forming carbon-oxygen bonds, Ligases forming aminoacyl-tRNA and related compounds		0.998(0.011)					TRNASYNTHARG,Arginyl-tRNA synthetase signature,6.2E-22,PRINTS,BIOLOGICAL_PROCESS,GO:0006420,arginyl-tRNA aminoacylation				gnl|BL_ORD_ID|1083248 1138294 | argS | 204773	0
1988	591	cds591	fig|6666666.82974.peg.3415	6.1.1.19	Arginine--tRNA ligase	ec00970 Aminoacyl|	0.994(0.079)	['gnl|BL_ORD_ID|2654418 har:HEAR0093 argS; arginyl-tRNA synthetase (EC:6.1.1.19); K01887 arginyl-tRNA synthetase [EC:6.1.1.19]']	1-582(82)			Arg_tRNA_synt_N,Arginyl tRNA synthetase N terminal dom,1.9E-35,SMART,MOLECULAR_FUNCTION,GO:0000166,nucleotide binding
1989	591	cds591	fig|6666666.82974.peg.3415									,,3.8E-110,GENE3D,
1990	591	cds591	fig|6666666.82974.peg.3415									ARGINYL-TRNA SYNTHETASE,,1.1E-165,PANTHER,BIOLOGICAL_PROCESS,GO:0006420,arginyl-tRNA aminoacylation
1991	591	cds591	fig|6666666.82974.peg.3415									AA_TRNA_LIGASE_I,Aminoacyl-transfer RNA synthetases class-I signature.,,PROSITE_PATTERNS,BIOLOGICAL_PROCESS,GO:0006418,tRNA aminoacylation for protein translation
1992	591	cds591	fig|6666666.82974.peg.3415									Arg_tRNA_synth,Arginine--tRNA ligase [argS].,,HAMAP,BIOLOGICAL_PROCESS,GO:0006420,arginyl-tRNA aminoacylation
1993	591	cds591	fig|6666666.82974.peg.3415									Anticodon-binding domain of a subclass of class I aminoacyl-tRNA synthetases,,5.43E-37,SUPERFAMILY,MOLECULAR_FUNCTION,GO:0005524,ATP binding
1994	592	cds592	fig|6666666.82974.peg.5364									,,2.4E-31,GENE3D,	NO	'1-32'	0.111
1995	592	cds592	fig|6666666.82974.peg.5364									GLYCOSYLTRANSFERASE,,1.1E-25,PANTHER,
1996	592	cds592	fig|6666666.82974.peg.5364									Nucleotide-diphospho-sugar transferases,,2.18E-40,SUPERFAMILY,
1997	593	cds593	fig|6666666.82974.peg.2692									BPD_transp_1,Binding-protein-dependent transport system inner membrane component,2.5E-14,PFAM,CELLULAR_COMPONENT,GO:0016020,membrane				gnl|BL_ORD_ID|647895 2298591 | mma_0034 | 375286	2.97e-96
1998	593	cds593	fig|6666666.82974.peg.2692									MEMBRANE COMPONENT OF AMINO ACID ABC TRANSPORTER,,2.3E-74,PANTHER,
[truncated: 16,300 more rows]
