# Supplementary material for: Protein Sequence Annotation Tool (PSAT): a centralized web-based meta-server for high-throughput sequence annotations
Source: BMC Bioinformatics. 2016 Jan 20;17:43. doi: 10.1186/s12859-016-0887-y (PMC4721133; doi:10.1186/s12859-016-0887-y)
Supplement: Additional file 2: — The EC2KEGG output for the RV1423 analysis sorted in ascending order by the FDR value. (XLSX 58 kb) [file 12859_2016_887_MOESM2_ESM.xlsx]

## Sheet: Sheet1
PathwayID	PathwayName||Category	Total(EC_All)	Total(EC_Ref(hse))	Total(EC_Given)	Total(EC_Shared)	Total(EC_Unique_Ref)	Total(EC_Unique_Given)	EC_All	EC_Ref(hse)	EC_Given	EC_Shared	EC_Unique_Ref	EC_Unique_Given	P-value	FDR	URL
10	Glycolysis / Gluconeogenesis||Carbohydrate metabolism	46	0	23	0	0	23	1.1.1.1,1.1.1.2,1.1.1.27,1.1.2.7,1.1.2.8,1.2.1.12,1.2.1.3,1.2.1.5,1.2.1.59,1.2.1.9,1.2.4.1,1.2.7.1,1.2.7.6,1.8.1.4,2.3.1.12,2.7.1.1,2.7.1.11,2.7.1.146,2.7.1.147,2.7.1.2,2.7.1.40,2.7.1.41,2.7.1.63,2.7.1.69,2.7.2.3,3.1.3.10,3.1.3.11,3.1.3.13,3.1.3.80,3.1.3.9,3.2.1.86,4.1.1.1,4.1.1.32,4.1.1.49,4.1.2.13,4.2.1.11,5.1.3.15,5.1.3.3,5.3.1.1,5.3.1.9,5.4.2.11,5.4.2.12,5.4.2.2,5.4.2.4,6.2.1.1,6.2.1.13		1.1.1.1,1.1.1.2,1.2.1.12,1.2.1.3,1.2.4.1,1.8.1.4,2.3.1.12,2.7.1.2,2.7.1.40,2.7.1.69,2.7.2.3,3.1.3.11,3.1.3.9,4.1.1.32,4.1.2.13,4.2.1.11,5.1.3.3,5.3.1.1,5.3.1.9,5.4.2.11,5.4.2.12,5.4.2.2,6.2.1.1			1.1.1.1,1.1.1.2,1.2.1.12,1.2.1.3,1.2.4.1,1.8.1.4,2.3.1.12,2.7.1.2,2.7.1.40,2.7.1.69,2.7.2.3,3.1.3.11,3.1.3.9,4.1.1.32,4.1.2.13,4.2.1.11,5.1.3.3,5.3.1.1,5.3.1.9,5.4.2.11,5.4.2.12,5.4.2.2,6.2.1.1	0	0	http://www.kegg.jp/kegg-bin/show_pathway?map00010/default%3dgreen/1.1.1.1%09red/1.1.1.2%09red/1.2.1.12%09red/1.2.1.3%09red/1.2.4.1%09red/1.8.1.4%09red/2.3.1.12%09red/2.7.1.2%09red/2.7.1.40%09red/2.7.1.69%09red/2.7.2.3%09red/3.1.3.11%09red/3.1.3.9%09red/4.1.1.32%09red/4.1.2.13%09red/4.2.1.11%09red/5.1.3.3%09red/5.3.1.1%09red/5.3.1.9%09red/5.4.2.11%09red/5.4.2.12%09red/5.4.2.2%09red/6.2.1.1%09red
20	Citrate cycle (TCA cycle)||Carbohydrate metabolism	24	0	16	0	0	16	1.1.1.286,1.1.1.37,1.1.1.41,1.1.1.42,1.1.5.4,1.2.4.1,1.2.4.2,1.2.7.1,1.2.7.3,1.3.5.1,1.3.5.4,1.8.1.4,2.3.1.12,2.3.1.61,2.3.3.1,2.3.3.8,2.8.3.18,4.1.1.32,4.1.1.49,4.2.1.2,4.2.1.3,6.2.1.4,6.2.1.5,6.4.1.1		1.1.1.37,1.1.1.42,1.1.5.4,1.2.4.1,1.2.4.2,1.3.5.1,1.8.1.4,2.3.1.12,2.3.1.61,2.3.3.1,2.8.3.18,4.1.1.32,4.2.1.2,4.2.1.3,6.2.1.4,6.2.1.5			1.1.1.37,1.1.1.42,1.1.5.4,1.2.4.1,1.2.4.2,1.3.5.1,1.8.1.4,2.3.1.12,2.3.1.61,2.3.3.1,2.8.3.18,4.1.1.32,4.2.1.2,4.2.1.3,6.2.1.4,6.2.1.5	0	0	http://www.kegg.jp/kegg-bin/show_pathway?map00020/default%3dgreen/1.1.1.37%09red/1.1.1.42%09red/1.1.5.4%09red/1.2.4.1%09red/1.2.4.2%09red/1.3.5.1%09red/1.8.1.4%09red/2.3.1.12%09red/2.3.1.61%09red/2.3.3.1%09red/2.8.3.18%09red/4.1.1.32%09red/4.2.1.2%09red/4.2.1.3%09red/6.2.1.4%09red/6.2.1.5%09red
30	Pentose phosphate pathway||Carbohydrate metabolism	50	0	20	0	0	20	1.1.1.215,1.1.1.359,1.1.1.360,1.1.1.43,1.1.1.44,1.1.1.47,1.1.1.49,1.1.3.4,1.1.3.5,1.1.5.2,1.1.5.9,1.1.99.3,1.2.1.89,1.2.1.9,1.2.7.5,1.2.99.8,2.2.1.1,2.2.1.2,2.7.1.11,2.7.1.12,2.7.1.13,2.7.1.146,2.7.1.15,2.7.1.165,2.7.1.178,2.7.1.45,2.7.1.69,2.7.4.23,2.7.6.1,3.1.1.17,3.1.1.31,3.1.3.11,4.1.2.13,4.1.2.14,4.1.2.4,4.1.2.43,4.1.2.51,4.1.2.55,4.1.2.9,4.2.1.12,4.2.1.140,4.2.1.39,4.3.1.29,4.3.1.9,5.1.3.1,…		1.1.1.215,1.1.1.49,1.1.99.3,2.2.1.1,2.2.1.2,2.7.1.15,2.7.1.45,2.7.1.69,2.7.6.1,3.1.1.17,3.1.1.31,3.1.3.11,4.1.2.13,4.1.2.14,4.1.2.55,4.2.1.12,5.1.3.1,5.3.1.6,5.3.1.9,5.4.2.2			1.1.1.215,1.1.1.49,1.1.99.3,2.2.1.1,2.2.1.2,2.7.1.15,2.7.1.45,2.7.1.69,2.7.6.1,3.1.1.17,3.1.1.31,3.1.3.11,4.1.2.13,4.1.2.14,4.1.2.55,4.2.1.12,5.1.3.1,5.3.1.6,5.3.1.9,5.4.2.2	0	0	http://www.kegg.jp/kegg-bin/show_pathway?map00030/default%3dgreen/1.1.1.215%09red/1.1.1.49%09red/1.1.99.3%09red/2.2.1.1%09red/2.2.1.2%09red/2.7.1.15%09red/2.7.1.45%09red/2.7.1.69%09red/2.7.6.1%09red/3.1.1.17%09red/3.1.1.31%09red/3.1.3.11%09red/4.1.2.13%09red/4.1.2.14%09red/4.1.2.55%09red/4.2.1.12%09red/5.1.3.1%09red/5.3.1.6%09red/5.3.1.9%09red/5.4.2.2%09red
40	Pentose and glucuronate interconversions||Carbohydrate metabolism	63	0	13	0	0	13	1.1.1.10,1.1.1.11,1.1.1.12,1.1.1.125,1.1.1.127,1.1.1.13,1.1.1.130,1.1.1.137,1.1.1.14,1.1.1.15,1.1.1.175,1.1.1.179,1.1.1.19,1.1.1.2,1.1.1.21,1.1.1.22,1.1.1.250,1.1.1.287,1.1.1.307,1.1.1.372,1.1.1.45,1.1.1.56,1.1.1.57,1.1.1.58,1.1.1.9,1.1.2.2,1.2.1.3,2.4.1.17,2.7.1.16,2.7.1.17,2.7.1.43,2.7.1.47,2.7.1.5,2.7.1.53,2.7.7.40,2.7.7.44,2.7.7.64,2.7.7.9,3.1.1.11,3.1.1.68,3.2.1.15,3.2.1.31,3.2.1.67,4.1.1.34…		1.1.1.11,1.1.1.175,1.1.1.2,1.1.1.22,1.2.1.3,2.7.1.17,2.7.7.9,4.1.1.85,4.2.1.146,4.2.1.7,4.2.1.8,5.1.3.1,5.3.1.12			1.1.1.11,1.1.1.175,1.1.1.2,1.1.1.22,1.2.1.3,2.7.1.17,2.7.7.9,4.1.1.85,4.2.1.146,4.2.1.7,4.2.1.8,5.1.3.1,5.3.1.12	0	0	http://www.kegg.jp/kegg-bin/show_pathway?map00040/default%3dgreen/1.1.1.11%09red/1.1.1.175%09red/1.1.1.2%09red/1.1.1.22%09red/1.2.1.3%09red/2.7.1.17%09red/2.7.7.9%09red/4.1.1.85%09red/4.2.1.146%09red/4.2.1.7%09red/4.2.1.8%09red/5.1.3.1%09red/5.3.1.12%09red
51	Fructose and mannose metabolism||Carbohydrate metabolism	64	0	11	0	0	11	1.1.1.11,1.1.1.122,1.1.1.132,1.1.1.135,1.1.1.138,1.1.1.14,1.1.1.140,1.1.1.15,1.1.1.17,1.1.1.173,1.1.1.187,1.1.1.21,1.1.1.271,1.1.1.281,1.1.1.67,1.1.2.2,1.1.99.21,2.4.1.217,2.4.1.33,2.7.1.1,2.7.1.105,2.7.1.11,2.7.1.28,2.7.1.3,2.7.1.4,2.7.1.5,2.7.1.51,2.7.1.52,2.7.1.55,2.7.1.56,2.7.1.69,2.7.1.7,2.7.1.90,2.7.7.13,2.7.7.22,2.7.7.30,3.1.1.65,3.1.3.11,3.1.3.22,3.1.3.46,3.1.3.54,3.1.3.70,3.2.1.137,3.2.1…		1.1.1.11,2.7.1.4,2.7.1.69,2.7.7.13,2.7.7.22,3.1.3.11,4.1.2.13,4.2.1.47,5.3.1.1,5.3.1.6,5.4.2.8			1.1.1.11,2.7.1.4,2.7.1.69,2.7.7.13,2.7.7.22,3.1.3.11,4.1.2.13,4.2.1.47,5.3.1.1,5.3.1.6,5.4.2.8	0	0	http://www.kegg.jp/kegg-bin/show_pathway?map00051/default%3dgreen/1.1.1.11%09red/2.7.1.4%09red/2.7.1.69%09red/2.7.7.13%09red/2.7.7.22%09red/3.1.3.11%09red/4.1.2.13%09red/4.2.1.47%09red/5.3.1.1%09red/5.3.1.6%09red/5.4.2.8%09red
52	Galactose metabolism||Carbohydrate metabolism	46	0	13	0	0	13	1.1.1.120,1.1.1.16,1.1.1.21,1.1.1.251,1.1.1.359,1.1.1.360,1.1.1.48,1.1.3.9,2.4.1.123,2.4.1.22,2.4.1.67,2.4.1.82,2.7.1.1,2.7.1.101,2.7.1.11,2.7.1.144,2.7.1.178,2.7.1.2,2.7.1.58,2.7.1.6,2.7.1.69,2.7.7.10,2.7.7.12,2.7.7.64,2.7.7.9,3.1.1.25,3.1.3.9,3.2.1.10,3.2.1.108,3.2.1.20,3.2.1.22,3.2.1.23,3.2.1.26,3.2.1.85,3.5.1.25,4.1.2.21,4.1.2.40,4.1.2.51,4.1.2.55,4.2.1.140,4.2.1.6,5.1.3.2,5.1.3.3,5.3.1.26,5.…		2.7.1.2,2.7.1.58,2.7.1.69,2.7.7.9,3.1.3.9,3.2.1.23,3.5.1.25,4.1.2.21,4.1.2.55,4.2.1.6,5.1.3.2,5.1.3.3,5.4.2.2			2.7.1.2,2.7.1.58,2.7.1.69,2.7.7.9,3.1.3.9,3.2.1.23,3.5.1.25,4.1.2.21,4.1.2.55,4.2.1.6,5.1.3.2,5.1.3.3,5.4.2.2	0	0	http://www.kegg.jp/kegg-bin/show_pathway?map00052/default%3dgreen/2.7.1.2%09red/2.7.1.58%09red/2.7.1.69%09red/2.7.7.9%09red/3.1.3.9%09red/3.2.1.23%09red/3.5.1.25%09red/4.1.2.21%09red/4.1.2.55%09red/4.2.1.6%09red/5.1.3.2%09red/5.1.3.3%09red/5.4.2.2%09red
53	Ascorbate and aldarate metabolism||Carbohydrate metabolism	42	0	12	0	0	12	1.1.1.122,1.1.1.129,1.1.1.130,1.1.1.19,1.1.1.20,1.1.1.22,1.1.1.316,1.1.1.365,1.1.1.46,1.1.3.8,1.10.3.3,1.11.1.11,1.13.99.1,1.2.1.26,1.2.1.3,1.3.2.3,1.3.3.12,1.6.5.4,1.8.5.1,2.4.1.17,2.7.1.43,2.7.1.53,2.7.1.69,2.7.7.44,2.7.7.64,2.7.7.69,3.1.1.15,3.1.1.17,3.1.1.19,3.1.1.25,3.1.3.93,4.1.1.85,4.1.2.18,4.1.2.20,4.2.1.25,4.2.1.40,4.2.1.41,4.2.1.42,4.2.1.43,5.1.3.18,5.1.3.22,5.1.3.4		1.1.1.22,1.2.1.26,1.2.1.3,2.7.1.69,3.1.1.15,3.1.1.17,4.1.1.85,4.2.1.25,4.2.1.40,4.2.1.41,4.2.1.42,4.2.1.43			1.1.1.22,1.2.1.26,1.2.1.3,2.7.1.69,3.1.1.15,3.1.1.17,4.1.1.85,4.2.1.25,4.2.1.40,4.2.1.41,4.2.1.42,4.2.1.43	0	0	http://www.kegg.jp/kegg-bin/show_pathway?map00053/default%3dgreen/1.1.1.22%09red/1.2.1.26%09red/1.2.1.3%09red/2.7.1.69%09red/3.1.1.15%09red/3.1.1.17%09red/4.1.1.85%09red/4.2.1.25%09red/4.2.1.40%09red/4.2.1.41%09red/4.2.1.42%09red/4.2.1.43%09red
61	Fatty acid biosynthesis||Lipid metabolism	17	0	9	0	0	9	1.1.1.100,1.14.19.2,1.3.1.10,1.3.1.104,1.3.1.9,2.3.1.179,2.3.1.180,2.3.1.39,2.3.1.41,2.3.1.85,2.3.1.86,3.1.2.14,3.1.2.21,4.2.1.59,5.3.3.14,6.2.1.3,6.4.1.2		1.1.1.100,1.3.1.9,2.3.1.179,2.3.1.180,2.3.1.39,2.3.1.41,4.2.1.59,6.2.1.3,6.4.1.2			1.1.1.100,1.3.1.9,2.3.1.179,2.3.1.180,2.3.1.39,2.3.1.41,4.2.1.59,6.2.1.3,6.4.1.2	0	0	http://www.kegg.jp/kegg-bin/show_pathway?map00061/default%3dgreen/1.1.1.100%09red/1.3.1.9%09red/2.3.1.179%09red/2.3.1.180%09red/2.3.1.39%09red/2.3.1.41%09red/4.2.1.59%09red/6.2.1.3%09red/6.4.1.2%09red
71	Fatty acid degradation||Lipid metabolism	29	0	12	0	0	12	1.1.1.1,1.1.1.192,1.1.1.211,1.1.1.35,1.1.99.20,1.14.14.1,1.14.15.3,1.18.1.1,1.18.1.3,1.18.1.4,1.2.1.3,1.2.1.48,1.2.99.3,1.3.3.6,1.3.8.1,1.3.8.6,1.3.8.7,1.3.8.8,1.3.8.9,2.3.1.16,2.3.1.21,2.3.1.9,4.2.1.17,4.2.1.74,5.1.2.3,5.3.3.8,6.2.1.20,6.2.1.3,6.2.1.6		1.1.1.1,1.1.1.35,1.14.14.1,1.14.15.3,1.2.1.3,1.3.8.1,1.3.8.8,2.3.1.16,2.3.1.9,4.2.1.17,6.2.1.20,6.2.1.3			1.1.1.1,1.1.1.35,1.14.14.1,1.14.15.3,1.2.1.3,1.3.8.1,1.3.8.8,2.3.1.16,2.3.1.9,4.2.1.17,6.2.1.20,6.2.1.3	0	0	http://www.kegg.jp/kegg-bin/show_pathway?map00071/default%3dgreen/1.1.1.1%09red/1.1.1.35%09red/1.14.14.1%09red/1.14.15.3%09red/1.2.1.3%09red/1.3.8.1%09red/1.3.8.8%09red/2.3.1.16%09red/2.3.1.9%09red/4.2.1.17%09red/6.2.1.20%09red/6.2.1.3%09red
130	Ubiquinone and other terpenoid-quinone biosynthesis||Metabolism of cofactors and vitamins	39	0	8	0	0	8	1.1.1.237,1.1.4.1,1.13.11.27,1.14.13.11,1.14.13.116,1.21.99.2,1.6.5.2,2.1.1.114,2.1.1.163,2.1.1.201,2.1.1.222,2.1.1.295,2.1.1.64,2.1.1.95,2.2.1.9,2.4.1.194,2.5.1.115,2.5.1.116,2.5.1.117,2.5.1.120,2.5.1.39,2.5.1.74,2.5.1.93,2.6.1.5,3.1.2.23,3.1.2.28,3.2.2.26,3.2.2.30,3.5.4.40,4.1.1.90,4.1.3.36,4.1.3.40,4.2.1.113,4.2.1.151,4.2.99.20,5.4.4.2,5.5.1.24,6.2.1.12,6.2.1.26		1.13.11.27,1.6.5.2,2.1.1.163,2.1.1.201,2.1.1.222,2.1.1.64,2.6.1.5,4.1.3.40			1.13.11.27,1.6.5.2,2.1.1.163,2.1.1.201,2.1.1.222,2.1.1.64,2.6.1.5,4.1.3.40	0	0	http://www.kegg.jp/kegg-bin/show_pathway?map00130/default%3dgreen/1.13.11.27%09red/1.6.5.2%09red/2.1.1.163%09red/2.1.1.201%09red/2.1.1.222%09red/2.1.1.64%09red/2.6.1.5%09red/4.1.3.40%09red
190	Oxidative phosphorylation||Energy metabolism	11	0	9	0	0	9	1.10.2.2,1.3.5.1,1.6.5.3,1.6.99.3,1.6.99.5,1.9.3.1,2.7.4.1,3.6.1.1,3.6.3.10,3.6.3.14,3.6.3.6		1.10.2.2,1.3.5.1,1.6.5.3,1.6.99.3,1.6.99.5,1.9.3.1,2.7.4.1,3.6.1.1,3.6.3.14			1.10.2.2,1.3.5.1,1.6.5.3,1.6.99.3,1.6.99.5,1.9.3.1,2.7.4.1,3.6.1.1,3.6.3.14	0	0	http://www.kegg.jp/kegg-bin/show_pathway?map00190/default%3dgreen/1.10.2.2%09red/1.3.5.1%09red/1.6.5.3%09red/1.6.99.3%09red/1.6.99.5%09red/1.9.3.1%09red/2.7.4.1%09red/3.6.1.1%09red/3.6.3.14%09red
230	Purine metabolism||Nucleotide metabolism	106	0	53	0	0	53	1.1.1.154,1.1.1.205,1.1.1.350,1.14.13.113,1.17.1.4,1.17.3.2,1.17.4.1,1.17.4.2,1.7.1.7,1.7.3.3,2.1.2.2,2.1.2.3,2.1.2.4,2.1.3.5,2.4.2.1,2.4.2.14,2.4.2.15,2.4.2.16,2.4.2.22,2.4.2.7,2.4.2.8,2.7.1.113,2.7.1.20,2.7.1.25,2.7.1.40,2.7.1.73,2.7.1.74,2.7.1.76,2.7.2.2,2.7.4.10,2.7.4.11,2.7.4.3,2.7.4.6,2.7.4.8,2.7.6.1,2.7.6.5,2.7.7.4,2.7.7.53,2.7.7.6,2.7.7.7,2.7.7.8,3.1.3.5,3.1.3.6,3.1.4.16,3.1.4.17,3.1.4.35…		1.1.1.205,1.17.1.4,1.17.4.1,1.17.4.2,2.1.2.2,2.1.2.3,2.4.2.14,2.7.1.20,2.7.1.25,2.7.1.40,2.7.1.73,2.7.4.3,2.7.4.6,2.7.4.8,2.7.6.1,2.7.6.5,2.7.7.4,2.7.7.6,2.7.7.7,2.7.7.8,3.1.3.5,3.1.4.16,3.1.5.1,3.2.2.4,3.5.1.5,3.5.2.17,3.5.2.5,3.5.3.9,3.5.4.10,3.5.4.2,3.5.4.3,3.5.4.4,3.5.4.6,3.6.1.11,3.6.1.13,3.6.1.15,3.6.1.19,3.6.1.3,3.6.1.40,3.6.1.66,4.3.2.2,4.3.2.3,4.6.1.1,5.1.99.3,5.4.2.2,5.4.99.18,6.3.2.6,6…			1.1.1.205,1.17.1.4,1.17.4.1,1.17.4.2,2.1.2.2,2.1.2.3,2.4.2.14,2.7.1.20,2.7.1.25,2.7.1.40,2.7.1.73,2.7.4.3,2.7.4.6,2.7.4.8,2.7.6.1,2.7.6.5,2.7.7.4,2.7.7.6,2.7.7.7,2.7.7.8,3.1.3.5,3.1.4.16,3.1.5.1,3.2.2.4,3.5.1.5,3.5.2.17,3.5.2.5,3.5.3.9,3.5.4.10,3.5.4.2,3.5.4.3,3.5.4.4,3.5.4.6,3.6.1.11,3.6.1.13,3.6.1.15,3.6.1.19,3.6.1.3,3.6.1.40,3.6.1.66,4.3.2.2,4.3.2.3,4.6.1.1,5.1.99.3,5.4.2.2,5.4.99.18,6.3.2.6,6…	0	0	http://www.kegg.jp/kegg-bin/show_pathway?map00230/default%3dgreen/1.1.1.205%09red/1.17.1.4%09red/1.17.4.1%09red/1.17.4.2%09red/2.1.2.2%09red/2.1.2.3%09red/2.4.2.14%09red/2.7.1.20%09red/2.7.1.25%09red/2.7.1.40%09red/2.7.1.73%09red/2.7.4.3%09red/2.7.4.6%09red/2.7.4.8%09red/2.7.6.1%09red/2.7.6.5%09red/2.7.7.4%09red/2.7.7.6%09red/2.7.7.7%09red/2.7.7.8%09red/3.1.3.5%09red/3.1.4.16%09red/3.1.5.1%09red/…
240	Pyrimidine metabolism||Nucleotide metabolism	61	0	29	0	0	29	1.14.99.46,1.17.4.1,1.17.4.2,1.17.99.4,1.3.1.1,1.3.1.14,1.3.1.2,1.3.5.2,1.3.98.1,1.8.1.9,2.1.1.148,2.1.1.45,2.1.2.8,2.1.3.2,2.4.2.1,2.4.2.10,2.4.2.2,2.4.2.3,2.4.2.4,2.4.2.6,2.4.2.9,2.7.1.21,2.7.1.48,2.7.1.74,2.7.1.83,2.7.4.14,2.7.4.22,2.7.4.6,2.7.4.9,2.7.7.6,2.7.7.7,2.7.7.8,3.1.3.5,3.1.3.6,3.1.4.16,3.2.2.10,3.2.2.3,3.2.2.8,3.5.1.110,3.5.1.6,3.5.1.95,3.5.2.1,3.5.2.2,3.5.2.3,3.5.4.1,3.5.4.12,3.5.4.…		1.17.4.1,1.17.4.2,1.3.1.2,1.3.5.2,1.3.98.1,1.8.1.9,2.1.1.45,2.1.3.2,2.4.2.10,2.4.2.9,2.7.4.14,2.7.4.22,2.7.4.6,2.7.4.9,2.7.7.6,2.7.7.7,2.7.7.8,3.1.3.5,3.1.4.16,3.5.2.2,3.5.2.3,3.5.4.1,3.5.4.13,3.6.1.12,3.6.1.19,3.6.1.23,4.1.1.23,6.3.4.2,6.3.5.5			1.17.4.1,1.17.4.2,1.3.1.2,1.3.5.2,1.3.98.1,1.8.1.9,2.1.1.45,2.1.3.2,2.4.2.10,2.4.2.9,2.7.4.14,2.7.4.22,2.7.4.6,2.7.4.9,2.7.7.6,2.7.7.7,2.7.7.8,3.1.3.5,3.1.4.16,3.5.2.2,3.5.2.3,3.5.4.1,3.5.4.13,3.6.1.12,3.6.1.19,3.6.1.23,4.1.1.23,6.3.4.2,6.3.5.5	0	0	http://www.kegg.jp/kegg-bin/show_pathway?map00240/default%3dgreen/1.17.4.1%09red/1.17.4.2%09red/1.3.1.2%09red/1.3.5.2%09red/1.3.98.1%09red/1.8.1.9%09red/2.1.1.45%09red/2.1.3.2%09red/2.4.2.10%09red/2.4.2.9%09red/2.7.4.14%09red/2.7.4.22%09red/2.7.4.6%09red/2.7.4.9%09red/2.7.7.6%09red/2.7.7.7%09red/2.7.7.8%09red/3.1.3.5%09red/3.1.4.16%09red/3.5.2.2%09red/3.5.2.3%09red/3.5.4.1%09red/3.5.4.13%09red/3.…
250	Alanine, aspartate and glutamate metabolism||Amino acid metabolism	49	0	24	0	0	24	1.2.1.16,1.2.1.24,1.2.1.79,1.2.1.88,1.4.1.1,1.4.1.13,1.4.1.14,1.4.1.2,1.4.1.3,1.4.1.4,1.4.3.1,1.4.3.15,1.4.3.16,1.4.3.2,2.1.3.2,2.3.1.17,2.4.2.14,2.6.1.1,2.6.1.12,2.6.1.14,2.6.1.15,2.6.1.16,2.6.1.19,2.6.1.2,2.6.1.44,2.6.1.96,3.4.17.21,3.5.1.1,3.5.1.15,3.5.1.2,3.5.1.3,3.5.1.38,3.5.1.7,4.1.1.12,4.1.1.15,4.3.1.1,4.3.2.1,4.3.2.2,5.1.1.13,6.3.1.1,6.3.1.17,6.3.1.2,6.3.2.41,6.3.2.42,6.3.4.16,6.3.4.4,6.3…		1.2.1.16,1.2.1.24,1.2.1.88,1.4.1.13,1.4.1.14,1.4.1.3,1.4.3.16,2.1.3.2,2.4.2.14,2.6.1.1,2.6.1.16,2.6.1.19,3.5.1.1,3.5.1.2,3.5.1.38,4.3.2.1,4.3.2.2,5.1.1.13,6.3.1.1,6.3.1.2,6.3.4.4,6.3.4.5,6.3.5.4,6.3.5.5			1.2.1.16,1.2.1.24,1.2.1.88,1.4.1.13,1.4.1.14,1.4.1.3,1.4.3.16,2.1.3.2,2.4.2.14,2.6.1.1,2.6.1.16,2.6.1.19,3.5.1.1,3.5.1.2,3.5.1.38,4.3.2.1,4.3.2.2,5.1.1.13,6.3.1.1,6.3.1.2,6.3.4.4,6.3.4.5,6.3.5.4,6.3.5.5	0	0	http://www.kegg.jp/kegg-bin/show_pathway?map00250/default%3dgreen/1.2.1.16%09red/1.2.1.24%09red/1.2.1.88%09red/1.4.1.13%09red/1.4.1.14%09red/1.4.1.3%09red/1.4.3.16%09red/2.1.3.2%09red/2.4.2.14%09red/2.6.1.1%09red/2.6.1.16%09red/2.6.1.19%09red/3.5.1.1%09red/3.5.1.2%09red/3.5.1.38%09red/4.3.2.1%09red/4.3.2.2%09red/5.1.1.13%09red/6.3.1.1%09red/6.3.1.2%09red/6.3.4.4%09red/6.3.4.5%09red/6.3.5.4%09red/…
260	Glycine, serine and threonine metabolism||Amino acid metabolism	59	0	23	0	0	23	1.1.1.1,1.1.1.103,1.1.1.29,1.1.1.3,1.1.1.75,1.1.1.81,1.1.1.95,1.1.3.17,1.1.99.1,1.14.15.7,1.2.1.11,1.2.1.8,1.4.2.1,1.4.3.21,1.4.3.3,1.4.3.4,1.4.4.2,1.5.3.1,1.5.8.3,1.5.8.4,1.8.1.4,2.1.1.2,2.1.1.20,2.1.1.5,2.1.2.1,2.1.2.10,2.1.4.1,2.3.1.178,2.3.1.29,2.3.1.37,2.6.1.4,2.6.1.44,2.6.1.45,2.6.1.51,2.6.1.52,2.6.1.76,2.7.1.165,2.7.1.31,2.7.1.39,2.7.2.4,2.7.3.5,2.7.8.8,3.1.3.3,3.1.3.38,3.5.3.3,4.1.1.86,4.…		1.1.1.1,1.1.1.3,1.1.1.81,1.1.1.95,1.1.99.1,1.2.1.11,1.4.3.3,1.5.3.1,1.8.1.4,2.1.2.1,2.6.1.52,2.7.1.31,2.7.1.39,2.7.2.4,2.7.8.8,4.2.1.20,4.2.3.1,4.3.1.17,4.3.1.18,4.3.1.19,5.1.1.18,5.4.2.11,5.4.2.12			1.1.1.1,1.1.1.3,1.1.1.81,1.1.1.95,1.1.99.1,1.2.1.11,1.4.3.3,1.5.3.1,1.8.1.4,2.1.2.1,2.6.1.52,2.7.1.31,2.7.1.39,2.7.2.4,2.7.8.8,4.2.1.20,4.2.3.1,4.3.1.17,4.3.1.18,4.3.1.19,5.1.1.18,5.4.2.11,5.4.2.12	0	0	http://www.kegg.jp/kegg-bin/show_pathway?map00260/default%3dgreen/1.1.1.1%09red/1.1.1.3%09red/1.1.1.81%09red/1.1.1.95%09red/1.1.99.1%09red/1.2.1.11%09red/1.4.3.3%09red/1.5.3.1%09red/1.8.1.4%09red/2.1.2.1%09red/2.6.1.52%09red/2.7.1.31%09red/2.7.1.39%09red/2.7.2.4%09red/2.7.8.8%09red/4.2.1.20%09red/4.2.3.1%09red/4.3.1.17%09red/4.3.1.18%09red/4.3.1.19%09red/5.1.1.18%09red/5.4.2.11%09red/5.4.2.12%09r…
270	Cysteine and methionine metabolism||Amino acid metabolism	65	0	20	0	0	20	1.1.1.27,1.1.1.3,1.1.1.310,1.1.1.338,1.1.1.37,1.13.11.20,1.13.11.53,1.13.11.54,1.14.17.4,1.2.1.11,1.4.3.2,1.8.1.10,1.8.1.6,1.8.4.1,1.8.4.13,1.8.4.14,1.8.4.3,1.8.4.4,2.1.1.10,2.1.1.13,2.1.1.14,2.1.1.37,2.1.1.5,2.3.1.30,2.3.1.31,2.3.1.46,2.4.2.28,2.5.1.16,2.5.1.22,2.5.1.47,2.5.1.48,2.5.1.49,2.5.1.6,2.5.1.65,2.6.1.1,2.6.1.3,2.6.1.5,2.6.1.57,2.7.1.100,2.7.2.4,2.8.1.2,3.1.3.77,3.1.3.87,3.2.2.16,3.2.2.…		1.1.1.3,1.1.1.37,1.2.1.11,2.1.1.13,2.1.1.14,2.1.1.37,2.3.1.30,2.3.1.31,2.5.1.16,2.5.1.47,2.5.1.49,2.5.1.6,2.6.1.1,2.6.1.5,2.6.1.57,2.7.2.4,3.2.2.9,3.3.1.1,4.3.1.17,4.4.1.8			1.1.1.3,1.1.1.37,1.2.1.11,2.1.1.13,2.1.1.14,2.1.1.37,2.3.1.30,2.3.1.31,2.5.1.16,2.5.1.47,2.5.1.49,2.5.1.6,2.6.1.1,2.6.1.5,2.6.1.57,2.7.2.4,3.2.2.9,3.3.1.1,4.3.1.17,4.4.1.8	0	0	http://www.kegg.jp/kegg-bin/show_pathway?map00270/default%3dgreen/1.1.1.3%09red/1.1.1.37%09red/1.2.1.11%09red/2.1.1.13%09red/2.1.1.14%09red/2.1.1.37%09red/2.3.1.30%09red/2.3.1.31%09red/2.5.1.16%09red/2.5.1.47%09red/2.5.1.49%09red/2.5.1.6%09red/2.6.1.1%09red/2.6.1.5%09red/2.6.1.57%09red/2.7.2.4%09red/3.2.2.9%09red/3.3.1.1%09red/4.3.1.17%09red/4.4.1.8%09red
280	Valine, leucine and isoleucine degradation||Amino acid metabolism	35	0	19	0	0	19	1.1.1.178,1.1.1.31,1.1.1.35,1.2.1.27,1.2.1.3,1.2.3.1,1.2.4.4,1.2.7.7,1.3.8.1,1.3.8.4,1.3.8.7,1.3.99.12,1.4.1.23,1.4.1.9,1.4.3.2,1.8.1.4,2.3.1.16,2.3.1.168,2.3.1.9,2.3.3.10,2.6.1.18,2.6.1.22,2.6.1.42,2.6.1.6,2.8.3.5,3.1.2.17,3.1.2.4,4.1.3.4,4.2.1.17,4.2.1.18,5.1.99.1,5.4.99.2,6.2.1.16,6.4.1.3,6.4.1.4		1.1.1.178,1.1.1.31,1.1.1.35,1.2.1.27,1.2.1.3,1.2.4.4,1.3.8.1,1.3.8.4,1.8.1.4,2.3.1.16,2.3.1.9,2.6.1.18,2.6.1.42,2.6.1.6,2.8.3.5,4.1.3.4,4.2.1.17,4.2.1.18,6.4.1.4			1.1.1.178,1.1.1.31,1.1.1.35,1.2.1.27,1.2.1.3,1.2.4.4,1.3.8.1,1.3.8.4,1.8.1.4,2.3.1.16,2.3.1.9,2.6.1.18,2.6.1.42,2.6.1.6,2.8.3.5,4.1.3.4,4.2.1.17,4.2.1.18,6.4.1.4	0	0	http://www.kegg.jp/kegg-bin/show_pathway?map00280/default%3dgreen/1.1.1.178%09red/1.1.1.31%09red/1.1.1.35%09red/1.2.1.27%09red/1.2.1.3%09red/1.2.4.4%09red/1.3.8.1%09red/1.3.8.4%09red/1.8.1.4%09red/2.3.1.16%09red/2.3.1.9%09red/2.6.1.18%09red/2.6.1.42%09red/2.6.1.6%09red/2.8.3.5%09red/4.1.3.4%09red/4.2.1.17%09red/4.2.1.18%09red/6.4.1.4%09red
290	Valine, leucine and isoleucine biosynthesis||Amino acid metabolism	14	0	10	0	0	10	1.1.1.85,1.1.1.86,1.4.1.9,2.2.1.6,2.3.1.182,2.3.3.13,2.6.1.42,2.6.1.6,2.6.1.66,4.2.1.33,4.2.1.35,4.2.1.9,4.3.1.19,5.4.99.3		1.1.1.85,1.1.1.86,2.2.1.6,2.3.3.13,2.6.1.42,2.6.1.6,4.2.1.33,4.2.1.35,4.2.1.9,4.3.1.19			1.1.1.85,1.1.1.86,2.2.1.6,2.3.3.13,2.6.1.42,2.6.1.6,4.2.1.33,4.2.1.35,4.2.1.9,4.3.1.19	0	0	http://www.kegg.jp/kegg-bin/show_pathway?map00290/default%3dgreen/1.1.1.85%09red/1.1.1.86%09red/2.2.1.6%09red/2.3.3.13%09red/2.6.1.42%09red/2.6.1.6%09red/4.2.1.33%09red/4.2.1.35%09red/4.2.1.9%09red/4.3.1.19%09red
300	Lysine biosynthesis||Amino acid metabolism	27	0	11	0	0	11	1.1.1.286,1.1.1.3,1.1.1.87,1.17.1.8,1.2.1.11,1.2.1.31,1.4.1.16,1.5.1.10,1.5.1.7,2.3.1.117,2.3.1.89,2.3.3.14,2.6.1.17,2.6.1.39,2.6.1.57,2.6.1.83,2.7.2.4,3.5.1.18,3.5.1.47,4.1.1.20,4.2.1.114,4.2.1.36,4.3.3.7,5.1.1.7,5.4.99.58,6.3.2.10,6.3.2.13		1.1.1.3,1.17.1.8,1.2.1.11,2.3.1.117,2.6.1.17,2.6.1.57,2.7.2.4,3.5.1.18,4.1.1.20,5.1.1.7,6.3.2.13			1.1.1.3,1.17.1.8,1.2.1.11,2.3.1.117,2.6.1.17,2.6.1.57,2.7.2.4,3.5.1.18,4.1.1.20,5.1.1.7,6.3.2.13	0	0	http://www.kegg.jp/kegg-bin/show_pathway?map00300/default%3dgreen/1.1.1.3%09red/1.17.1.8%09red/1.2.1.11%09red/2.3.1.117%09red/2.6.1.17%09red/2.6.1.57%09red/2.7.2.4%09red/3.5.1.18%09red/4.1.1.20%09red/5.1.1.7%09red/6.3.2.13%09red
310	Lysine degradation||Amino acid metabolism	53	0	9	0	0	9	1.1.1.35,1.13.12.2,1.14.11.1,1.14.11.4,1.14.11.8,1.14.13.59,1.2.1.20,1.2.1.3,1.2.1.31,1.2.1.47,1.2.4.2,1.3.8.6,1.4.1.11,1.4.1.12,1.4.3.14,1.5.1.1,1.5.1.10,1.5.1.16,1.5.1.21,1.5.1.7,1.5.1.8,1.5.1.9,1.5.3.7,1.5.99.3,2.1.1.43,2.1.1.59,2.1.1.60,2.3.1.102,2.3.1.32,2.3.1.61,2.3.1.9,2.4.1.50,2.6.1.21,2.6.1.39,2.6.1.48,2.6.1.65,2.7.1.81,2.8.3.9,3.5.1.17,3.5.1.30,3.5.1.63,4.1.1.18,4.2.1.17,4.2.3.134,4.3.1…		1.1.1.35,1.2.1.20,1.2.1.3,1.2.4.2,2.1.1.43,2.3.1.61,2.3.1.9,2.6.1.21,4.2.1.17			1.1.1.35,1.2.1.20,1.2.1.3,1.2.4.2,2.1.1.43,2.3.1.61,2.3.1.9,2.6.1.21,4.2.1.17	0	0	http://www.kegg.jp/kegg-bin/show_pathway?map00310/default%3dgreen/1.1.1.35%09red/1.2.1.20%09red/1.2.1.3%09red/1.2.4.2%09red/2.1.1.43%09red/2.3.1.61%09red/2.3.1.9%09red/2.6.1.21%09red/4.2.1.17%09red
330	Arginine and proline metabolism||Amino acid metabolism	103	0	36	0	0	36	1.1.1.104,1.13.12.1,1.14.11.2,1.14.13.39,1.2.1.19,1.2.1.3,1.2.1.38,1.2.1.41,1.2.1.54,1.2.1.71,1.2.1.88,1.21.4.1,1.4.1.12,1.4.1.2,1.4.1.3,1.4.1.4,1.4.3.10,1.4.3.22,1.4.3.3,1.4.3.4,1.5.1.1,1.5.1.11,1.5.1.19,1.5.1.2,1.5.1.43,1.5.3.14,1.5.3.16,1.5.3.17,1.5.5.2,1.5.99.13,1.5.99.6,2.1.1.2,2.1.3.11,2.1.3.3,2.1.3.9,2.1.4.1,2.3.1.1,2.3.1.109,2.3.1.35,2.3.1.57,2.3.1.64,2.5.1.16,2.5.1.22,2.6.1.1,2.6.1.11,2.…		1.2.1.3,1.2.1.38,1.2.1.41,1.2.1.54,1.2.1.88,1.4.1.3,1.4.3.3,1.5.1.2,1.5.5.2,2.1.3.3,2.3.1.1,2.3.1.35,2.5.1.16,2.6.1.1,2.6.1.11,2.6.1.21,2.7.2.11,2.7.2.8,3.4.11.5,3.5.1.16,3.5.1.2,3.5.1.38,3.5.1.4,3.5.1.5,3.5.1.54,3.5.3.1,3.5.3.11,3.5.3.7,3.5.4.1,4.1.3.16,4.2.1.77,4.3.1.12,4.3.2.1,5.1.1.8,6.3.1.2,6.3.4.5			1.2.1.3,1.2.1.38,1.2.1.41,1.2.1.54,1.2.1.88,1.4.1.3,1.4.3.3,1.5.1.2,1.5.5.2,2.1.3.3,2.3.1.1,2.3.1.35,2.5.1.16,2.6.1.1,2.6.1.11,2.6.1.21,2.7.2.11,2.7.2.8,3.4.11.5,3.5.1.16,3.5.1.2,3.5.1.38,3.5.1.4,3.5.1.5,3.5.1.54,3.5.3.1,3.5.3.11,3.5.3.7,3.5.4.1,4.1.3.16,4.2.1.77,4.3.1.12,4.3.2.1,5.1.1.8,6.3.1.2,6.3.4.5	0	0	http://www.kegg.jp/kegg-bin/show_pathway?map00330/default%3dgreen/1.2.1.3%09red/1.2.1.38%09red/1.2.1.41%09red/1.2.1.54%09red/1.2.1.88%09red/1.4.1.3%09red/1.4.3.3%09red/1.5.1.2%09red/1.5.5.2%09red/2.1.3.3%09red/2.3.1.1%09red/2.3.1.35%09red/2.5.1.16%09red/2.6.1.1%09red/2.6.1.11%09red/2.6.1.21%09red/2.7.2.11%09red/2.7.2.8%09red/3.4.11.5%09red/3.5.1.16%09red/3.5.1.2%09red/3.5.1.38%09red/3.5.1.4%09red…
340	Histidine metabolism||Amino acid metabolism	34	0	12	0	0	12	1.1.1.23,1.14.13.5,1.2.1.3,1.2.1.5,1.3.99.33,1.4.3.22,1.4.3.4,2.1.1.22,2.1.1.8,2.1.2.5,2.4.2.17,2.6.1.38,2.6.1.9,3.1.3.15,3.4.13.18,3.4.13.20,3.4.13.5,3.5.1.15,3.5.1.68,3.5.1.8,3.5.2.7,3.5.3.13,3.5.3.5,3.5.3.8,3.5.4.19,3.6.1.31,4.1.1.22,4.1.1.28,4.2.1.19,4.2.1.49,4.3.1.3,5.3.1.16,6.3.2.11,6.3.4.8		1.1.1.23,1.2.1.3,2.4.2.17,2.6.1.9,3.5.1.68,3.5.3.8,3.5.4.19,3.6.1.31,4.1.1.22,4.2.1.19,4.3.1.3,5.3.1.16			1.1.1.23,1.2.1.3,2.4.2.17,2.6.1.9,3.5.1.68,3.5.3.8,3.5.4.19,3.6.1.31,4.1.1.22,4.2.1.19,4.3.1.3,5.3.1.16	0	0	http://www.kegg.jp/kegg-bin/show_pathway?map00340/default%3dgreen/1.1.1.23%09red/1.2.1.3%09red/2.4.2.17%09red/2.6.1.9%09red/3.5.1.68%09red/3.5.3.8%09red/3.5.4.19%09red/3.6.1.31%09red/4.1.1.22%09red/4.2.1.19%09red/4.3.1.3%09red/5.3.1.16%09red
350	Tyrosine metabolism||Amino acid metabolism	60	0	12	0	0	12	1.1.1.1,1.1.1.222,1.1.1.237,1.1.1.312,1.1.1.90,1.10.3.1,1.11.1.8,1.13.11.15,1.13.11.27,1.13.11.29,1.13.11.30,1.13.11.4,1.13.11.5,1.14.12.9,1.14.13.18,1.14.14.9,1.14.16.2,1.14.17.1,1.14.18.1,1.2.1.16,1.2.1.29,1.2.1.5,1.2.1.53,1.2.1.60,1.2.3.1,1.2.3.13,1.4.1.20,1.4.3.2,1.4.3.21,1.4.3.4,1.4.9.2,2.1.1.27,2.1.1.28,2.1.1.6,2.3.1.14,2.3.1.140,2.6.1.1,2.6.1.49,2.6.1.5,2.6.1.57,2.6.1.58,2.6.1.9,3.7.1.2,3.…		1.1.1.1,1.13.11.15,1.13.11.27,1.13.11.4,1.13.11.5,1.2.1.16,2.6.1.1,2.6.1.5,2.6.1.57,2.6.1.9,3.7.1.20,5.2.1.4			1.1.1.1,1.13.11.15,1.13.11.27,1.13.11.4,1.13.11.5,1.2.1.16,2.6.1.1,2.6.1.5,2.6.1.57,2.6.1.9,3.7.1.20,5.2.1.4	0	0	http://www.kegg.jp/kegg-bin/show_pathway?map00350/default%3dgreen/1.1.1.1%09red/1.13.11.15%09red/1.13.11.27%09red/1.13.11.4%09red/1.13.11.5%09red/1.2.1.16%09red/2.6.1.1%09red/2.6.1.5%09red/2.6.1.57%09red/2.6.1.9%09red/3.7.1.20%09red/5.2.1.4%09red
360	Phenylalanine metabolism||Amino acid metabolism	65	0	25	0	0	25	1.1.1.157,1.1.1.222,1.1.1.237,1.1.1.90,1.11.1.21,1.11.1.7,1.13.11.16,1.13.11.27,1.13.12.9,1.14.12.19,1.14.13.11,1.14.13.127,1.14.13.14,1.14.13.149,1.14.13.4,1.14.16.1,1.17.1.7,1.17.5.1,1.2.1.10,1.2.1.39,1.2.1.5,1.2.1.58,1.3.1.11,1.3.1.31,1.3.1.87,1.4.1.20,1.4.3.2,1.4.3.21,1.4.3.4,1.4.9.2,1.4.99.1,1.5.1.18,2.1.1.104,2.3.1.13,2.3.1.14,2.3.1.192,2.3.1.36,2.3.1.53,2.3.1.71,2.6.1.1,2.6.1.21,2.6.1.5,2.…		1.11.1.21,1.11.1.7,1.13.11.16,1.13.11.27,1.14.13.149,1.14.16.1,1.17.1.7,1.2.1.10,1.2.1.58,1.3.1.31,1.4.99.1,2.6.1.1,2.6.1.21,2.6.1.5,2.6.1.57,2.6.1.9,3.3.2.12,3.5.1.32,3.5.1.4,3.7.1.14,4.1.3.39,4.2.1.17,4.2.1.80,5.3.3.18,6.2.1.30			1.11.1.21,1.11.1.7,1.13.11.16,1.13.11.27,1.14.13.149,1.14.16.1,1.17.1.7,1.2.1.10,1.2.1.58,1.3.1.31,1.4.99.1,2.6.1.1,2.6.1.21,2.6.1.5,2.6.1.57,2.6.1.9,3.3.2.12,3.5.1.32,3.5.1.4,3.7.1.14,4.1.3.39,4.2.1.17,4.2.1.80,5.3.3.18,6.2.1.30	0	0	http://www.kegg.jp/kegg-bin/show_pathway?map00360/default%3dgreen/1.11.1.21%09red/1.11.1.7%09red/1.13.11.16%09red/1.13.11.27%09red/1.14.13.149%09red/1.14.16.1%09red/1.17.1.7%09red/1.2.1.10%09red/1.2.1.58%09red/1.3.1.31%09red/1.4.99.1%09red/2.6.1.1%09red/2.6.1.21%09red/2.6.1.5%09red/2.6.1.57%09red/2.6.1.9%09red/3.3.2.12%09red/3.5.1.32%09red/3.5.1.4%09red/3.7.1.14%09red/4.1.3.39%09red/4.2.1.17%09re…
362	Benzoate degradation||Xenobiotics biodegradation and metabolism	57	0	16	0	0	16	1.1.1.157,1.1.1.259,1.1.1.312,1.1.1.368,1.13.11.1,1.13.11.14,1.13.11.2,1.13.11.3,1.13.11.37,1.13.11.8,1.14.12.10,1.14.12.14,1.14.12.3,1.14.13.12,1.14.13.2,1.14.13.23,1.14.13.24,1.14.13.33,1.14.13.64,1.14.99.15,1.14.99.23,1.2.1.10,1.2.1.85,1.3.1.19,1.3.1.25,1.3.1.32,1.3.1.62,1.3.7.8,1.3.7.9,1.3.99.32,2.3.1.16,2.3.1.174,2.3.1.9,2.8.3.6,3.1.1.24,3.1.1.57,3.1.2.23,3.7.1.9,4.1.1.44,4.1.1.46,4.1.1.63,4…		1.13.11.1,1.13.11.2,1.2.1.10,2.3.1.16,2.3.1.174,2.3.1.9,2.8.3.6,3.1.1.24,4.1.1.44,4.1.1.77,4.1.3.39,4.2.1.17,4.2.1.80,5.3.2.6,5.3.3.4,5.5.1.1			1.13.11.1,1.13.11.2,1.2.1.10,2.3.1.16,2.3.1.174,2.3.1.9,2.8.3.6,3.1.1.24,4.1.1.44,4.1.1.77,4.1.3.39,4.2.1.17,4.2.1.80,5.3.2.6,5.3.3.4,5.5.1.1	0	0	http://www.kegg.jp/kegg-bin/show_pathway?map00362/default%3dgreen/1.13.11.1%09red/1.13.11.2%09red/1.2.1.10%09red/2.3.1.16%09red/2.3.1.174%09red/2.3.1.9%09red/2.8.3.6%09red/3.1.1.24%09red/4.1.1.44%09red/4.1.1.77%09red/4.1.3.39%09red/4.2.1.17%09red/4.2.1.80%09red/5.3.2.6%09red/5.3.3.4%09red/5.5.1.1%09red
380	Tryptophan metabolism||Amino acid metabolism	57	0	11	0	0	11	1.1.1.110,1.1.1.190,1.1.1.191,1.1.1.35,1.10.3.4,1.11.1.21,1.11.1.6,1.13.11.10,1.13.11.11,1.13.11.17,1.13.11.23,1.13.11.52,1.13.11.6,1.13.12.3,1.13.99.3,1.14.13.125,1.14.13.168,1.14.13.9,1.14.14.1,1.14.14.8,1.14.16.3,1.14.16.4,1.14.99.2,1.2.1.3,1.2.1.32,1.2.3.1,1.2.3.7,1.2.4.2,1.3.1.18,1.3.8.6,1.4.3.2,1.4.3.22,1.4.3.4,1.7.3.2,2.1.1.4,2.1.1.47,2.1.1.49,2.3.1.87,2.3.1.9,2.4.1.195,2.6.1.27,2.6.1.7,2.…		1.1.1.35,1.11.1.21,1.11.1.6,1.14.14.1,1.2.1.3,1.2.1.32,1.2.4.2,2.3.1.9,3.5.1.4,3.5.5.1,4.2.1.17			1.1.1.35,1.11.1.21,1.11.1.6,1.14.14.1,1.2.1.3,1.2.1.32,1.2.4.2,2.3.1.9,3.5.1.4,3.5.5.1,4.2.1.17	0	0	http://www.kegg.jp/kegg-bin/show_pathway?map00380/default%3dgreen/1.1.1.35%09red/1.11.1.21%09red/1.11.1.6%09red/1.14.14.1%09red/1.2.1.3%09red/1.2.1.32%09red/1.2.4.2%09red/2.3.1.9%09red/3.5.1.4%09red/3.5.5.1%09red/4.2.1.17%09red
400	Phenylalanine, tyrosine and tryptophan biosynthesis||Amino acid metabolism	39	0	21	0	0	21	1.1.1.24,1.1.1.25,1.1.1.282,1.1.5.8,1.14.16.1,1.3.1.12,1.3.1.13,1.3.1.43,1.3.1.78,1.3.1.79,1.4.1.20,1.4.1.24,1.4.3.2,2.2.1.10,2.2.1.11,2.4.2.18,2.5.1.19,2.5.1.54,2.6.1.1,2.6.1.5,2.6.1.57,2.6.1.58,2.6.1.78,2.6.1.79,2.6.1.9,2.7.1.71,3.3.2.13,4.1.1.48,4.1.3.27,4.1.3.45,4.2.1.10,4.2.1.118,4.2.1.20,4.2.1.51,4.2.1.91,4.2.3.4,4.2.3.5,5.3.1.24,5.4.99.5		1.1.1.25,1.14.16.1,1.3.1.12,2.4.2.18,2.5.1.19,2.5.1.54,2.6.1.1,2.6.1.5,2.6.1.57,2.6.1.9,2.7.1.71,4.1.1.48,4.1.3.27,4.2.1.10,4.2.1.20,4.2.1.51,4.2.1.91,4.2.3.4,4.2.3.5,5.3.1.24,5.4.99.5			1.1.1.25,1.14.16.1,1.3.1.12,2.4.2.18,2.5.1.19,2.5.1.54,2.6.1.1,2.6.1.5,2.6.1.57,2.6.1.9,2.7.1.71,4.1.1.48,4.1.3.27,4.2.1.10,4.2.1.20,4.2.1.51,4.2.1.91,4.2.3.4,4.2.3.5,5.3.1.24,5.4.99.5	0	0	http://www.kegg.jp/kegg-bin/show_pathway?map00400/default%3dgreen/1.1.1.25%09red/1.14.16.1%09red/1.3.1.12%09red/2.4.2.18%09red/2.5.1.19%09red/2.5.1.54%09red/2.6.1.1%09red/2.6.1.5%09red/2.6.1.57%09red/2.6.1.9%09red/2.7.1.71%09red/4.1.1.48%09red/4.1.3.27%09red/4.2.1.10%09red/4.2.1.20%09red/4.2.1.51%09red/4.2.1.91%09red/4.2.3.4%09red/4.2.3.5%09red/5.3.1.24%09red/5.4.99.5%09red
410	beta-Alanine metabolism||Metabolism of other amino acids	36	0	11	0	0	11	1.1.1.59,1.2.1.15,1.2.1.18,1.2.1.19,1.2.1.3,1.2.1.5,1.3.1.1,1.3.1.2,1.3.8.7,1.4.3.21,1.5.3.14,1.5.3.16,1.5.3.17,1.5.99.6,2.5.1.16,2.5.1.22,2.6.1.18,2.6.1.19,2.6.1.55,2.8.3.3,3.1.2.4,3.4.13.18,3.4.13.20,3.4.13.4,3.4.13.5,3.5.1.21,3.5.1.6,3.5.2.2,4.1.1.11,4.1.1.15,4.1.1.9,4.2.1.17,4.2.1.27,4.3.1.6,6.3.2.1,6.3.2.11		1.1.1.59,1.2.1.18,1.2.1.3,1.3.1.2,2.5.1.16,2.6.1.18,2.6.1.19,3.5.2.2,4.1.1.11,4.2.1.17,6.3.2.1			1.1.1.59,1.2.1.18,1.2.1.3,1.3.1.2,2.5.1.16,2.6.1.18,2.6.1.19,3.5.2.2,4.1.1.11,4.2.1.17,6.3.2.1	0	0	http://www.kegg.jp/kegg-bin/show_pathway?map00410/default%3dgreen/1.1.1.59%09red/1.2.1.18%09red/1.2.1.3%09red/1.3.1.2%09red/2.5.1.16%09red/2.6.1.18%09red/2.6.1.19%09red/3.5.2.2%09red/4.1.1.11%09red/4.2.1.17%09red/6.3.2.1%09red
450	Selenocompound metabolism||Metabolism of other amino acids	18	0	8	0	0	8	1.8.1.9,1.97.1.9,2.1.1.12,2.1.1.13,2.1.1.14,2.1.1.96,2.5.1.48,2.7.1.164,2.7.7.4,2.7.9.3,2.9.1.1,2.9.1.2,4.4.1.1,4.4.1.11,4.4.1.13,4.4.1.16,4.4.1.8,6.1.1.10		1.8.1.9,2.1.1.13,2.1.1.14,2.7.7.4,2.7.9.3,4.4.1.16,4.4.1.8,6.1.1.10			1.8.1.9,2.1.1.13,2.1.1.14,2.7.7.4,2.7.9.3,4.4.1.16,4.4.1.8,6.1.1.10	0	0	http://www.kegg.jp/kegg-bin/show_pathway?map00450/default%3dgreen/1.8.1.9%09red/2.1.1.13%09red/2.1.1.14%09red/2.7.7.4%09red/2.7.9.3%09red/4.4.1.16%09red/4.4.1.8%09red/6.1.1.10%09red
460	Cyanoamino acid metabolism||Metabolism of other amino acids	26	0	7	0	0	7	1.14.13.117,1.14.13.118,1.14.13.124,1.14.13.41,1.14.13.68,1.4.99.5,2.1.2.1,2.3.2.2,2.4.1.63,2.4.1.85,3.2.1.117,3.2.1.118,3.2.1.21,3.5.1.1,3.5.1.49,3.5.5.1,3.5.5.4,4.1.2.10,4.1.2.11,4.1.2.46,4.1.2.47,4.2.1.65,4.2.1.66,4.4.1.9,4.99.1.7,6.3.1.1		2.1.2.1,2.3.2.2,3.2.1.21,3.5.1.1,3.5.1.49,3.5.5.1,6.3.1.1			2.1.2.1,2.3.2.2,3.2.1.21,3.5.1.1,3.5.1.49,3.5.5.1,6.3.1.1	0	0	http://www.kegg.jp/kegg-bin/show_pathway?map00460/default%3dgreen/2.1.2.1%09red/2.3.2.2%09red/3.2.1.21%09red/3.5.1.1%09red/3.5.1.49%09red/3.5.5.1%09red/6.3.1.1%09red
480	Glutathione metabolism||Metabolism of other amino acids	38	0	14	0	0	14	1.1.1.42,1.1.1.43,1.1.1.44,1.1.1.49,1.11.1.11,1.11.1.12,1.11.1.15,1.11.1.9,1.17.4.1,1.5.4.1,1.8.1.12,1.8.1.13,1.8.1.7,1.8.3.3,1.8.4.1,1.8.4.2,1.8.4.3,1.8.4.4,1.8.4.7,1.8.5.1,2.3.1.80,2.3.2.2,2.3.2.4,2.5.1.16,2.5.1.18,2.5.1.22,2.8.1.3,3.4.11.1,3.4.11.2,3.4.11.23,3.4.19.13,3.5.1.78,3.5.2.9,4.1.1.17,6.3.1.8,6.3.1.9,6.3.2.2,6.3.2.3		1.1.1.42,1.1.1.49,1.11.1.15,1.11.1.9,1.17.4.1,1.8.1.7,2.3.2.2,2.5.1.16,2.5.1.18,3.4.11.1,3.4.19.13,3.5.2.9,6.3.2.2,6.3.2.3			1.1.1.42,1.1.1.49,1.11.1.15,1.11.1.9,1.17.4.1,1.8.1.7,2.3.2.2,2.5.1.16,2.5.1.18,3.4.11.1,3.4.19.13,3.5.2.9,6.3.2.2,6.3.2.3	0	0	http://www.kegg.jp/kegg-bin/show_pathway?map00480/default%3dgreen/1.1.1.42%09red/1.1.1.49%09red/1.11.1.15%09red/1.11.1.9%09red/1.17.4.1%09red/1.8.1.7%09red/2.3.2.2%09red/2.5.1.16%09red/2.5.1.18%09red/3.4.11.1%09red/3.4.19.13%09red/3.5.2.9%09red/6.3.2.2%09red/6.3.2.3%09red
500	Starch and sucrose metabolism||Carbohydrate metabolism	75	0	14	0	0	14	1.1.1.22,1.1.99.13,2.4.1.1,2.4.1.10,2.4.1.11,2.4.1.12,2.4.1.13,2.4.1.14,2.4.1.15,2.4.1.17,2.4.1.18,2.4.1.20,2.4.1.21,2.4.1.245,2.4.1.25,2.4.1.29,2.4.1.34,2.4.1.35,2.4.1.4,2.4.1.43,2.4.1.5,2.4.1.64,2.4.1.7,2.4.1.8,2.4.2.24,2.4.99.16,2.7.1.1,2.7.1.10,2.7.1.106,2.7.1.175,2.7.1.2,2.7.1.4,2.7.1.41,2.7.1.69,2.7.7.27,2.7.7.33,2.7.7.34,2.7.7.9,3.1.1.11,3.1.2.21,3.1.3.12,3.1.3.24,3.1.3.9,3.1.3.90,3.2.1.1,…		1.1.1.22,2.4.1.12,2.7.1.2,2.7.1.4,2.7.1.69,2.7.7.27,2.7.7.33,2.7.7.9,3.1.3.9,3.2.1.21,3.2.1.4,5.1.3.6,5.3.1.9,5.4.2.2			1.1.1.22,2.4.1.12,2.7.1.2,2.7.1.4,2.7.1.69,2.7.7.27,2.7.7.33,2.7.7.9,3.1.3.9,3.2.1.21,3.2.1.4,5.1.3.6,5.3.1.9,5.4.2.2	0	0	http://www.kegg.jp/kegg-bin/show_pathway?map00500/default%3dgreen/1.1.1.22%09red/2.4.1.12%09red/2.7.1.2%09red/2.7.1.4%09red/2.7.1.69%09red/2.7.7.27%09red/2.7.7.33%09red/2.7.7.9%09red/3.1.3.9%09red/3.2.1.21%09red/3.2.1.4%09red/5.1.3.6%09red/5.3.1.9%09red/5.4.2.2%09red
520	Amino sugar and nucleotide sugar metabolism||Carbohydrate metabolism	112	0	33	0	0	33	1.1.1.132,1.1.1.135,1.1.1.136,1.1.1.187,1.1.1.22,1.1.1.271,1.1.1.281,1.1.1.305,1.1.1.335,1.1.1.336,1.1.1.341,1.1.1.342,1.14.18.2,1.17.1.1,1.3.1.98,1.6.2.2,2.1.2.13,2.3.1.157,2.3.1.201,2.3.1.202,2.3.1.203,2.3.1.227,2.3.1.3,2.3.1.4,2.4.1.16,2.4.1.280,2.4.1.43,2.4.2.24,2.4.2.53,2.5.1.101,2.5.1.56,2.5.1.57,2.5.1.7,2.5.1.97,2.6.1.102,2.6.1.16,2.6.1.34,2.6.1.87,2.6.1.92,2.6.1.98,2.7.1.1,2.7.1.2,2.7.1.4…		1.1.1.22,1.1.1.305,1.3.1.98,2.1.2.13,2.3.1.157,2.3.1.4,2.4.2.53,2.5.1.7,2.6.1.16,2.7.1.2,2.7.1.4,2.7.1.69,2.7.7.13,2.7.7.22,2.7.7.23,2.7.7.27,2.7.7.33,2.7.7.9,3.2.1.14,3.2.1.183,3.2.1.52,3.5.1.25,4.2.1.135,4.2.1.45,4.2.1.47,5.1.3.14,5.1.3.2,5.1.3.6,5.1.3.7,5.3.1.9,5.4.2.10,5.4.2.2,5.4.2.8			1.1.1.22,1.1.1.305,1.3.1.98,2.1.2.13,2.3.1.157,2.3.1.4,2.4.2.53,2.5.1.7,2.6.1.16,2.7.1.2,2.7.1.4,2.7.1.69,2.7.7.13,2.7.7.22,2.7.7.23,2.7.7.27,2.7.7.33,2.7.7.9,3.2.1.14,3.2.1.183,3.2.1.52,3.5.1.25,4.2.1.135,4.2.1.45,4.2.1.47,5.1.3.14,5.1.3.2,5.1.3.6,5.1.3.7,5.3.1.9,5.4.2.10,5.4.2.2,5.4.2.8	0	0	http://www.kegg.jp/kegg-bin/show_pathway?map00520/default%3dgreen/1.1.1.22%09red/1.1.1.305%09red/1.3.1.98%09red/2.1.2.13%09red/2.3.1.157%09red/2.3.1.4%09red/2.4.2.53%09red/2.5.1.7%09red/2.6.1.16%09red/2.7.1.2%09red/2.7.1.4%09red/2.7.1.69%09red/2.7.7.13%09red/2.7.7.22%09red/2.7.7.23%09red/2.7.7.27%09red/2.7.7.33%09red/2.7.7.9%09red/3.2.1.14%09red/3.2.1.183%09red/3.2.1.52%09red/3.5.1.25%09red/4.2.1…
521	Streptomycin biosynthesis||Biosynthesis of other secondary metabolites	18	0	7	0	0	7	1.1.1.133,1.1.1.18,2.1.4.2,2.4.2.27,2.6.1.50,2.6.1.56,2.7.1.1,2.7.1.2,2.7.1.65,2.7.1.72,2.7.7.24,3.1.3.25,3.1.3.39,3.1.3.40,4.2.1.46,5.1.3.13,5.4.2.2,5.5.1.4		1.1.1.133,2.7.1.2,2.7.7.24,3.1.3.25,4.2.1.46,5.1.3.13,5.4.2.2			1.1.1.133,2.7.1.2,2.7.7.24,3.1.3.25,4.2.1.46,5.1.3.13,5.4.2.2	0	0	http://www.kegg.jp/kegg-bin/show_pathway?map00521/default%3dgreen/1.1.1.133%09red/2.7.1.2%09red/2.7.7.24%09red/3.1.3.25%09red/4.2.1.46%09red/5.1.3.13%09red/5.4.2.2%09red
540	Lipopolysaccharide biosynthesis||sulfate	23	0	10	0	0	10	2.3.1.129,2.3.1.191,2.4.1.182,2.4.1.44,2.4.1.56,2.4.1.58,2.4.99.12,2.4.99.13,2.5.1.55,2.7.1.130,2.7.1.166,2.7.1.167,2.7.1.168,2.7.7.38,2.7.7.70,2.7.7.71,3.1.3.45,3.1.3.82,3.1.3.83,3.5.1.108,3.6.1.54,5.1.3.20,5.3.1.28		2.3.1.129,2.4.1.182,2.5.1.55,2.7.1.130,2.7.1.167,2.7.7.38,2.7.7.70,3.1.3.82,3.5.1.108,5.3.1.28			2.3.1.129,2.4.1.182,2.5.1.55,2.7.1.130,2.7.1.167,2.7.7.38,2.7.7.70,3.1.3.82,3.5.1.108,5.3.1.28	0	0	http://www.kegg.jp/kegg-bin/show_pathway?map00540/default%3dgreen/2.3.1.129%09red/2.4.1.182%09red/2.5.1.55%09red/2.7.1.130%09red/2.7.1.167%09red/2.7.7.38%09red/2.7.7.70%09red/3.1.3.82%09red/3.5.1.108%09red/5.3.1.28%09red
550	Peptidoglycan biosynthesis||sulfate	18	0	10	0	0	10	1.3.1.98,2.3.2.10,2.3.2.16,2.3.2.17,2.3.2.18,2.4.1.129,2.4.1.227,2.5.1.7,2.7.1.66,2.7.8.13,3.4.16.4,3.6.1.27,6.3.2.10,6.3.2.13,6.3.2.4,6.3.2.7,6.3.2.8,6.3.2.9		1.3.1.98,2.4.1.227,2.5.1.7,2.7.8.13,3.4.16.4,3.6.1.27,6.3.2.13,6.3.2.4,6.3.2.8,6.3.2.9			1.3.1.98,2.4.1.227,2.5.1.7,2.7.8.13,3.4.16.4,3.6.1.27,6.3.2.13,6.3.2.4,6.3.2.8,6.3.2.9	0	0	http://www.kegg.jp/kegg-bin/show_pathway?map00550/default%3dgreen/1.3.1.98%09red/2.4.1.227%09red/2.5.1.7%09red/2.7.8.13%09red/3.4.16.4%09red/3.6.1.27%09red/6.3.2.13%09red/6.3.2.4%09red/6.3.2.8%09red/6.3.2.9%09red
561	Glycerolipid metabolism||Lipid metabolism	34	0	9	0	0	9	1.1.1.156,1.1.1.2,1.1.1.202,1.1.1.21,1.1.1.6,1.1.1.72,1.2.1.3,2.3.1.134,2.3.1.141,2.3.1.15,2.3.1.158,2.3.1.20,2.3.1.22,2.3.1.51,2.4.1.157,2.4.1.184,2.4.1.241,2.4.1.46,2.4.99.5,2.7.1.107,2.7.1.29,2.7.1.30,2.7.1.31,2.7.1.94,2.7.8.20,3.1.1.23,3.1.1.26,3.1.1.3,3.1.1.34,3.1.3.21,3.1.3.4,3.13.1.1,3.2.1.22,4.2.1.30		1.1.1.2,1.2.1.3,2.3.1.15,2.3.1.20,2.3.1.51,2.7.1.30,2.7.1.31,3.1.1.23,3.1.3.4			1.1.1.2,1.2.1.3,2.3.1.15,2.3.1.20,2.3.1.51,2.7.1.30,2.7.1.31,3.1.1.23,3.1.3.4	0	0	http://www.kegg.jp/kegg-bin/show_pathway?map00561/default%3dgreen/1.1.1.2%09red/1.2.1.3%09red/2.3.1.15%09red/2.3.1.20%09red/2.3.1.51%09red/2.7.1.30%09red/2.7.1.31%09red/3.1.1.23%09red/3.1.3.4%09red
564	Glycerophospholipid metabolism||Lipid metabolism	59	0	15	0	0	15	1.1.1.101,1.1.1.261,1.1.1.8,1.1.1.94,1.1.3.21,1.1.5.3,1.3.1.101,1.3.99.34,2.1.1.103,2.1.1.16,2.1.1.17,2.1.1.71,2.3.1.15,2.3.1.23,2.3.1.40,2.3.1.42,2.3.1.43,2.3.1.51,2.3.1.52,2.3.1.6,2.3.1.62,2.5.1.41,2.5.1.42,2.7.1.107,2.7.1.174,2.7.1.32,2.7.1.82,2.7.7.14,2.7.7.15,2.7.7.39,2.7.7.41,2.7.7.67,2.7.8.1,2.7.8.11,2.7.8.2,2.7.8.24,2.7.8.29,2.7.8.38,2.7.8.4,2.7.8.5,2.7.8.8,3.1.1.32,3.1.1.4,3.1.1.5,3.1.1.…		1.1.1.94,1.1.5.3,2.3.1.15,2.3.1.51,2.7.7.41,2.7.8.5,2.7.8.8,3.1.1.4,3.1.3.27,3.1.3.4,3.1.4.3,3.1.4.46,3.6.1.26,4.1.1.65,4.3.1.7			1.1.1.94,1.1.5.3,2.3.1.15,2.3.1.51,2.7.7.41,2.7.8.5,2.7.8.8,3.1.1.4,3.1.3.27,3.1.3.4,3.1.4.3,3.1.4.46,3.6.1.26,4.1.1.65,4.3.1.7	0	0	http://www.kegg.jp/kegg-bin/show_pathway?map00564/default%3dgreen/1.1.1.94%09red/1.1.5.3%09red/2.3.1.15%09red/2.3.1.51%09red/2.7.7.41%09red/2.7.8.5%09red/2.7.8.8%09red/3.1.1.4%09red/3.1.3.27%09red/3.1.3.4%09red/3.1.4.3%09red/3.1.4.46%09red/3.6.1.26%09red/4.1.1.65%09red/4.3.1.7%09red
620	Pyruvate metabolism||Carbohydrate metabolism	63	0	29	0	0	29	1.1.1.27,1.1.1.28,1.1.1.283,1.1.1.37,1.1.1.38,1.1.1.39,1.1.1.40,1.1.1.78,1.1.1.79,1.1.1.82,1.1.2.3,1.1.2.4,1.1.2.5,1.1.5.4,1.1.99.7,1.13.12.4,1.2.1.10,1.2.1.22,1.2.1.23,1.2.1.3,1.2.1.49,1.2.3.3,1.2.3.6,1.2.4.1,1.2.5.1,1.2.7.1,1.2.99.3,1.2.99.6,1.3.5.4,1.8.1.4,2.3.1.12,2.3.1.54,2.3.1.8,2.3.1.9,2.3.3.13,2.3.3.14,2.3.3.6,2.3.3.9,2.7.1.40,2.7.2.1,2.7.2.12,2.7.9.1,2.7.9.2,2.8.3.1,2.8.3.18,3.1.2.1,3.1.…		1.1.1.37,1.1.1.40,1.1.1.79,1.1.2.3,1.1.2.4,1.1.5.4,1.2.1.10,1.2.1.3,1.2.4.1,1.8.1.4,2.3.1.12,2.3.1.54,2.3.1.9,2.3.3.13,2.3.3.9,2.7.1.40,2.7.2.1,2.7.9.2,2.8.3.1,2.8.3.18,3.1.2.1,3.1.2.6,4.1.1.3,4.1.1.31,4.1.1.32,4.2.1.2,4.4.1.5,6.2.1.1,6.4.1.2			1.1.1.37,1.1.1.40,1.1.1.79,1.1.2.3,1.1.2.4,1.1.5.4,1.2.1.10,1.2.1.3,1.2.4.1,1.8.1.4,2.3.1.12,2.3.1.54,2.3.1.9,2.3.3.13,2.3.3.9,2.7.1.40,2.7.2.1,2.7.9.2,2.8.3.1,2.8.3.18,3.1.2.1,3.1.2.6,4.1.1.3,4.1.1.31,4.1.1.32,4.2.1.2,4.4.1.5,6.2.1.1,6.4.1.2	0	0	http://www.kegg.jp/kegg-bin/show_pathway?map00620/default%3dgreen/1.1.1.37%09red/1.1.1.40%09red/1.1.1.79%09red/1.1.2.3%09red/1.1.2.4%09red/1.1.5.4%09red/1.2.1.10%09red/1.2.1.3%09red/1.2.4.1%09red/1.8.1.4%09red/2.3.1.12%09red/2.3.1.54%09red/2.3.1.9%09red/2.3.3.13%09red/2.3.3.9%09red/2.7.1.40%09red/2.7.2.1%09red/2.7.9.2%09red/2.8.3.1%09red/2.8.3.18%09red/3.1.2.1%09red/3.1.2.6%09red/4.1.1.3%09red/4.…
622	Xylene degradation||Xenobiotics biodegradation and metabolism	18	0	7	0	0	7	1.1.1.90,1.13.11.2,1.2.1.10,1.2.1.28,1.2.1.29,1.2.1.7,1.2.1.85,1.2.1.87,1.3.1.58,1.3.1.67,1.3.1.68,3.7.1.9,4.1.1.77,4.1.3.39,4.1.3.43,4.2.1.132,4.2.1.80,5.3.2.6		1.13.11.2,1.2.1.10,1.2.1.87,4.1.1.77,4.1.3.39,4.2.1.80,5.3.2.6			1.13.11.2,1.2.1.10,1.2.1.87,4.1.1.77,4.1.3.39,4.2.1.80,5.3.2.6	0	0	http://www.kegg.jp/kegg-bin/show_pathway?map00622/default%3dgreen/1.13.11.2%09red/1.2.1.10%09red/1.2.1.87%09red/4.1.1.77%09red/4.1.3.39%09red/4.2.1.80%09red/5.3.2.6%09red
626	Naphthalene degradation||Xenobiotics biodegradation and metabolism	9	0	8	0	0	8	1.1.1.1,1.13.11.56,1.14.12.12,1.14.13.1,1.14.13.172,1.2.1.65,1.3.1.29,4.1.2.45,5.99.1.4		1.1.1.1,1.13.11.56,1.14.12.12,1.14.13.172,1.2.1.65,1.3.1.29,4.1.2.45,5.99.1.4			1.1.1.1,1.13.11.56,1.14.12.12,1.14.13.172,1.2.1.65,1.3.1.29,4.1.2.45,5.99.1.4	0	0	http://www.kegg.jp/kegg-bin/show_pathway?map00626/default%3dgreen/1.1.1.1%09red/1.13.11.56%09red/1.14.12.12%09red/1.14.13.172%09red/1.2.1.65%09red/1.3.1.29%09red/4.1.2.45%09red/5.99.1.4%09red
630	Glyoxylate and dicarboxylate metabolism||Carbohydrate metabolism	68	0	26	0	0	26	1.1.1.26,1.1.1.29,1.1.1.36,1.1.1.37,1.1.1.60,1.1.1.77,1.1.1.79,1.1.1.81,1.1.1.92,1.1.1.93,1.1.3.15,1.1.99.14,1.11.1.6,1.2.1.17,1.2.1.2,1.2.1.21,1.2.2.1,1.2.3.4,1.2.3.5,1.3.1.7,1.3.1.85,1.4.7.1,2.1.2.1,2.2.1.5,2.3.1.9,2.3.3.1,2.3.3.12,2.3.3.7,2.3.3.9,2.6.1.4,2.6.1.45,2.7.1.31,2.7.2.6,2.8.3.2,3.1.2.10,3.1.3.18,3.3.2.4,3.5.1.10,3.5.1.27,3.5.1.31,3.5.1.49,3.5.1.56,3.5.1.68,3.5.1.8,3.5.1.9,4.1.1.2,4.1…		1.1.1.36,1.1.1.37,1.1.1.60,1.1.1.79,1.1.1.81,1.1.1.93,1.1.99.14,1.11.1.6,1.2.1.2,1.4.7.1,2.1.2.1,2.3.1.9,2.3.3.1,2.3.3.9,2.7.1.31,3.1.3.18,3.5.1.10,3.5.1.49,3.5.1.68,4.1.1.47,4.1.3.1,4.1.3.16,4.2.1.3,4.2.1.55,5.3.1.22,6.3.1.2			1.1.1.36,1.1.1.37,1.1.1.60,1.1.1.79,1.1.1.81,1.1.1.93,1.1.99.14,1.11.1.6,1.2.1.2,1.4.7.1,2.1.2.1,2.3.1.9,2.3.3.1,2.3.3.9,2.7.1.31,3.1.3.18,3.5.1.10,3.5.1.49,3.5.1.68,4.1.1.47,4.1.3.1,4.1.3.16,4.2.1.3,4.2.1.55,5.3.1.22,6.3.1.2	0	0	http://www.kegg.jp/kegg-bin/show_pathway?map00630/default%3dgreen/1.1.1.36%09red/1.1.1.37%09red/1.1.1.60%09red/1.1.1.79%09red/1.1.1.81%09red/1.1.1.93%09red/1.1.99.14%09red/1.11.1.6%09red/1.2.1.2%09red/1.4.7.1%09red/2.1.2.1%09red/2.3.1.9%09red/2.3.3.1%09red/2.3.3.9%09red/2.7.1.31%09red/3.1.3.18%09red/3.5.1.10%09red/3.5.1.49%09red/3.5.1.68%09red/4.1.1.47%09red/4.1.3.1%09red/4.1.3.16%09red/4.2.1.3%0…
640	Propanoate metabolism||Carbohydrate metabolism	50	0	21	0	0	21	1.1.1.202,1.1.1.27,1.1.1.283,1.1.1.59,1.1.1.6,1.1.1.77,1.1.1.80,1.2.1.18,1.2.1.27,1.2.1.75,1.2.1.87,1.2.7.1,1.3.8.7,2.1.3.1,2.3.1.222,2.3.1.54,2.3.1.8,2.3.1.9,2.3.3.5,2.6.1.18,2.6.1.19,2.7.2.1,2.7.2.15,2.8.3.1,2.8.3.3,2.8.3.8,3.1.2.17,3.1.2.4,3.5.99.7,4.1.1.4,4.1.1.41,4.1.1.9,4.1.3.30,4.2.1.17,4.2.1.27,4.2.1.28,4.2.1.54,4.2.1.79,4.2.1.99,4.2.3.3,4.3.1.6,5.1.99.1,5.4.99.2,6.2.1.1,6.2.1.13,6.2.1.17…		1.1.1.59,1.2.1.18,1.2.1.27,1.2.1.87,2.1.3.1,2.3.1.54,2.3.1.9,2.3.3.5,2.6.1.18,2.6.1.19,2.7.2.1,2.8.3.1,3.5.99.7,4.1.1.4,4.2.1.17,4.2.1.79,6.2.1.1,6.2.1.17,6.2.1.4,6.2.1.5,6.4.1.2			1.1.1.59,1.2.1.18,1.2.1.27,1.2.1.87,2.1.3.1,2.3.1.54,2.3.1.9,2.3.3.5,2.6.1.18,2.6.1.19,2.7.2.1,2.8.3.1,3.5.99.7,4.1.1.4,4.2.1.17,4.2.1.79,6.2.1.1,6.2.1.17,6.2.1.4,6.2.1.5,6.4.1.2	0	0	http://www.kegg.jp/kegg-bin/show_pathway?map00640/default%3dgreen/1.1.1.59%09red/1.2.1.18%09red/1.2.1.27%09red/1.2.1.87%09red/2.1.3.1%09red/2.3.1.54%09red/2.3.1.9%09red/2.3.3.5%09red/2.6.1.18%09red/2.6.1.19%09red/2.7.2.1%09red/2.8.3.1%09red/3.5.99.7%09red/4.1.1.4%09red/4.2.1.17%09red/4.2.1.79%09red/6.2.1.1%09red/6.2.1.17%09red/6.2.1.4%09red/6.2.1.5%09red/6.4.1.2%09red
650	Butanoate metabolism||Carbohydrate metabolism	53	0	21	0	0	21	1.1.1.157,1.1.1.30,1.1.1.303,1.1.1.304,1.1.1.35,1.1.1.36,1.1.1.4,1.1.1.61,1.1.1.76,1.1.1.83,1.1.99.2,1.2.1.10,1.2.1.16,1.2.1.24,1.2.1.57,1.2.1.76,1.2.1.79,1.2.7.1,1.3.1.44,1.3.1.86,1.3.5.1,1.3.5.4,1.3.8.1,2.2.1.6,2.3.1.19,2.3.1.54,2.3.1.9,2.3.3.10,2.6.1.19,2.6.1.96,2.7.2.7,2.8.3.12,2.8.3.18,2.8.3.5,2.8.3.8,3.1.1.22,3.1.1.75,3.1.2.11,4.1.1.15,4.1.1.5,4.1.1.70,4.1.3.4,4.2.1.120,4.2.1.17,4.2.1.27,4.…		1.1.1.30,1.1.1.35,1.1.1.36,1.1.1.83,1.2.1.10,1.2.1.16,1.2.1.24,1.3.5.1,1.3.8.1,2.2.1.6,2.3.1.54,2.3.1.9,2.6.1.19,2.8.3.18,2.8.3.5,3.1.1.75,4.1.3.4,4.2.1.17,4.2.1.55,5.2.1.1,6.2.1.2			1.1.1.30,1.1.1.35,1.1.1.36,1.1.1.83,1.2.1.10,1.2.1.16,1.2.1.24,1.3.5.1,1.3.8.1,2.2.1.6,2.3.1.54,2.3.1.9,2.6.1.19,2.8.3.18,2.8.3.5,3.1.1.75,4.1.3.4,4.2.1.17,4.2.1.55,5.2.1.1,6.2.1.2	0	0	http://www.kegg.jp/kegg-bin/show_pathway?map00650/default%3dgreen/1.1.1.30%09red/1.1.1.35%09red/1.1.1.36%09red/1.1.1.83%09red/1.2.1.10%09red/1.2.1.16%09red/1.2.1.24%09red/1.3.5.1%09red/1.3.8.1%09red/2.2.1.6%09red/2.3.1.54%09red/2.3.1.9%09red/2.6.1.19%09red/2.8.3.18%09red/2.8.3.5%09red/3.1.1.75%09red/4.1.3.4%09red/4.2.1.17%09red/4.2.1.55%09red/5.2.1.1%09red/6.2.1.2%09red
670	One carbon pool by folate||Metabolism of cofactors and vitamins	24	0	11	0	0	11	1.5.1.15,1.5.1.20,1.5.1.3,1.5.1.5,1.5.1.6,1.5.7.1,2.1.1.13,2.1.1.148,2.1.1.19,2.1.1.45,2.1.2.1,2.1.2.10,2.1.2.2,2.1.2.3,2.1.2.4,2.1.2.5,2.1.2.7,2.1.2.8,2.1.2.9,3.5.1.10,3.5.4.9,4.3.1.4,6.3.3.2,6.3.4.3		1.5.1.20,1.5.1.3,1.5.1.5,2.1.1.13,2.1.1.45,2.1.2.1,2.1.2.2,2.1.2.3,2.1.2.9,3.5.1.10,3.5.4.9			1.5.1.20,1.5.1.3,1.5.1.5,2.1.1.13,2.1.1.45,2.1.2.1,2.1.2.2,2.1.2.3,2.1.2.9,3.5.1.10,3.5.4.9	0	0	http://www.kegg.jp/kegg-bin/show_pathway?map00670/default%3dgreen/1.5.1.20%09red/1.5.1.3%09red/1.5.1.5%09red/2.1.1.13%09red/2.1.1.45%09red/2.1.2.1%09red/2.1.2.2%09red/2.1.2.3%09red/2.1.2.9%09red/3.5.1.10%09red/3.5.4.9%09red
680	Methane metabolism||Energy metabolism	76	0	18	0	0	18	1.1.1.244,1.1.1.284,1.1.1.29,1.1.1.337,1.1.1.37,1.1.1.95,1.1.2.7,1.1.3.13,1.12.98.1,1.12.98.2,1.14.13.148,1.14.13.25,1.14.18.3,1.2.1.2,1.2.1.43,1.2.1.46,1.2.7.1,1.2.7.4,1.2.99.2,1.2.99.4,1.2.99.5,1.4.9.1,1.5.8.1,1.5.8.2,1.5.98.1,1.5.98.2,1.5.99.5,1.6.6.9,1.8.98.1,2.1.1.21,2.1.1.246,2.1.1.247,2.1.1.248,2.1.1.249,2.1.1.250,2.1.1.86,2.1.1.90,2.1.2.1,2.2.1.3,2.3.1.101,2.3.1.8,2.5.1.77,2.6.1.45,2.6.1.…		1.1.1.284,1.1.1.37,1.1.1.95,1.14.13.25,1.2.1.2,1.2.99.2,2.1.2.1,2.6.1.52,2.7.2.1,2.7.9.2,3.1.2.12,3.1.3.11,4.1.1.31,4.1.2.13,4.2.1.11,5.4.2.11,5.4.2.12,6.2.1.1			1.1.1.284,1.1.1.37,1.1.1.95,1.14.13.25,1.2.1.2,1.2.99.2,2.1.2.1,2.6.1.52,2.7.2.1,2.7.9.2,3.1.2.12,3.1.3.11,4.1.1.31,4.1.2.13,4.2.1.11,5.4.2.11,5.4.2.12,6.2.1.1	0	0	http://www.kegg.jp/kegg-bin/show_pathway?map00680/default%3dgreen/1.1.1.284%09red/1.1.1.37%09red/1.1.1.95%09red/1.14.13.25%09red/1.2.1.2%09red/1.2.99.2%09red/2.1.2.1%09red/2.6.1.52%09red/2.7.2.1%09red/2.7.9.2%09red/3.1.2.12%09red/3.1.3.11%09red/4.1.1.31%09red/4.1.2.13%09red/4.2.1.11%09red/5.4.2.11%09red/5.4.2.12%09red/6.2.1.1%09red
710	Carbon fixation in photosynthetic organisms||Energy metabolism	25	0	13	0	0	13	1.1.1.37,1.1.1.39,1.1.1.40,1.1.1.82,1.2.1.12,1.2.1.13,1.2.1.59,2.2.1.1,2.6.1.1,2.6.1.2,2.7.1.14,2.7.1.19,2.7.2.3,2.7.9.1,3.1.3.11,3.1.3.37,4.1.1.31,4.1.1.39,4.1.1.49,4.1.2.13,4.1.2.22,4.1.2.9,5.1.3.1,5.3.1.1,5.3.1.6		1.1.1.37,1.1.1.40,1.2.1.12,1.2.1.13,2.2.1.1,2.6.1.1,2.7.2.3,3.1.3.11,4.1.1.31,4.1.2.13,5.1.3.1,5.3.1.1,5.3.1.6			1.1.1.37,1.1.1.40,1.2.1.12,1.2.1.13,2.2.1.1,2.6.1.1,2.7.2.3,3.1.3.11,4.1.1.31,4.1.2.13,5.1.3.1,5.3.1.1,5.3.1.6	0	0	http://www.kegg.jp/kegg-bin/show_pathway?map00710/default%3dgreen/1.1.1.37%09red/1.1.1.40%09red/1.2.1.12%09red/1.2.1.13%09red/2.2.1.1%09red/2.6.1.1%09red/2.7.2.3%09red/3.1.3.11%09red/4.1.1.31%09red/4.1.2.13%09red/5.1.3.1%09red/5.3.1.1%09red/5.3.1.6%09red
720	Carbon fixation pathways in prokaryotes||Energy metabolism	48	0	20	0	0	20	1.1.1.298,1.1.1.35,1.1.1.37,1.1.1.42,1.2.1.43,1.2.1.75,1.2.1.76,1.2.7.1,1.2.7.3,1.2.7.4,1.2.99.2,1.3.1.6,1.3.1.84,1.3.5.1,1.3.5.4,1.3.98.2,1.5.1.20,1.5.1.5,2.1.1.258,2.3.1.169,2.3.1.8,2.3.1.9,2.3.3.8,2.7.2.1,2.7.9.1,2.7.9.2,2.8.3.22,3.5.4.9,4.1.1.31,4.1.3.24,4.1.3.34,4.2.1.116,4.2.1.120,4.2.1.148,4.2.1.17,4.2.1.2,4.2.1.3,5.1.99.1,5.3.3.3,5.4.99.2,6.2.1.1,6.2.1.18,6.2.1.36,6.2.1.5,6.3.4.3,6.4.1.1,…		1.1.1.298,1.1.1.35,1.1.1.37,1.1.1.42,1.2.99.2,1.3.5.1,1.5.1.20,1.5.1.5,2.3.1.9,2.7.2.1,2.7.9.2,3.5.4.9,4.1.1.31,4.1.3.34,4.2.1.17,4.2.1.2,4.2.1.3,6.2.1.1,6.2.1.5,6.4.1.2			1.1.1.298,1.1.1.35,1.1.1.37,1.1.1.42,1.2.99.2,1.3.5.1,1.5.1.20,1.5.1.5,2.3.1.9,2.7.2.1,2.7.9.2,3.5.4.9,4.1.1.31,4.1.3.34,4.2.1.17,4.2.1.2,4.2.1.3,6.2.1.1,6.2.1.5,6.4.1.2	0	0	http://www.kegg.jp/kegg-bin/show_pathway?map00720/default%3dgreen/1.1.1.298%09red/1.1.1.35%09red/1.1.1.37%09red/1.1.1.42%09red/1.2.99.2%09red/1.3.5.1%09red/1.5.1.20%09red/1.5.1.5%09red/2.3.1.9%09red/2.7.2.1%09red/2.7.9.2%09red/3.5.4.9%09red/4.1.1.31%09red/4.1.3.34%09red/4.2.1.17%09red/4.2.1.2%09red/4.2.1.3%09red/6.2.1.1%09red/6.2.1.5%09red/6.4.1.2%09red
730	Thiamine metabolism||Metabolism of cofactors and vitamins	20	0	8	0	0	8	1.1.3.23,1.4.3.19,2.2.1.7,2.5.1.2,2.5.1.3,2.7.1.49,2.7.1.50,2.7.1.89,2.7.4.16,2.7.4.7,2.7.6.2,2.7.7.73,2.8.1.10,2.8.1.7,3.5.99.2,3.6.1.15,3.6.1.28,4.1.99.17,4.1.99.19,5.3.99.10		2.2.1.7,2.5.1.3,2.7.1.49,2.7.4.7,2.8.1.10,2.8.1.7,3.6.1.15,4.1.99.17			2.2.1.7,2.5.1.3,2.7.1.49,2.7.4.7,2.8.1.10,2.8.1.7,3.6.1.15,4.1.99.17	0	0	http://www.kegg.jp/kegg-bin/show_pathway?map00730/default%3dgreen/2.2.1.7%09red/2.5.1.3%09red/2.7.1.49%09red/2.7.4.7%09red/2.8.1.10%09red/2.8.1.7%09red/3.6.1.15%09red/4.1.99.17%09red
740	Riboflavin metabolism||Metabolism of cofactors and vitamins	21	0	8	0	0	8	1.1.1.193,1.1.1.302,1.13.11.79,1.14.18.1,1.5.1.30,1.5.1.38,1.5.1.41,2.5.1.78,2.5.1.9,2.7.1.161,2.7.1.26,2.7.7.2,3.1.3.2,3.5.1.102,3.5.4.25,3.5.4.26,3.5.4.29,3.5.99.1,3.6.1.18,3.6.1.9,4.1.99.12		1.1.1.193,2.5.1.78,2.5.1.9,2.7.1.26,2.7.7.2,3.5.4.25,3.5.4.26,4.1.99.12			1.1.1.193,2.5.1.78,2.5.1.9,2.7.1.26,2.7.7.2,3.5.4.25,3.5.4.26,4.1.99.12	0	0	http://www.kegg.jp/kegg-bin/show_pathway?map00740/default%3dgreen/1.1.1.193%09red/2.5.1.78%09red/2.5.1.9%09red/2.7.1.26%09red/2.7.7.2%09red/3.5.4.25%09red/3.5.4.26%09red/4.1.99.12%09red
760	Nicotinate and nicotinamide metabolism||Metabolism of cofactors and vitamins	54	0	11	0	0	11	1.1.1.291,1.1.1.328,1.13.11.9,1.14.13.10,1.14.13.114,1.14.13.163,1.17.1.5,1.17.2.1,1.17.3.3,1.2.3.1,1.3.7.1,1.4.1.21,1.4.3.16,1.5.3.19,1.5.3.21,1.5.3.5,1.5.3.6,1.5.99.14,1.5.99.4,1.6.1.1,1.6.1.2,2.1.1.1,2.1.1.7,2.4.2.1,2.4.2.12,2.4.2.19,2.4.99.20,2.7.1.173,2.7.1.22,2.7.1.23,2.7.7.1,2.7.7.18,3.1.3.5,3.2.2.1,3.2.2.14,3.2.2.3,3.2.2.5,3.2.2.6,3.5.1.106,3.5.1.107,3.5.1.19,3.5.1.42,3.5.2.18,3.6.1.22,3.…		1.17.2.1,1.4.1.21,1.4.3.16,1.6.1.2,2.4.2.19,2.7.1.23,3.1.3.5,3.5.1.42,5.2.1.1,6.3.4.21,6.3.5.1			1.17.2.1,1.4.1.21,1.4.3.16,1.6.1.2,2.4.2.19,2.7.1.23,3.1.3.5,3.5.1.42,5.2.1.1,6.3.4.21,6.3.5.1	0	0	http://www.kegg.jp/kegg-bin/show_pathway?map00760/default%3dgreen/1.17.2.1%09red/1.4.1.21%09red/1.4.3.16%09red/1.6.1.2%09red/2.4.2.19%09red/2.7.1.23%09red/3.1.3.5%09red/3.5.1.42%09red/5.2.1.1%09red/6.3.4.21%09red/6.3.5.1%09red
770	Pantothenate and CoA biosynthesis||Metabolism of cofactors and vitamins	30	0	16	0	0	16	1.1.1.106,1.1.1.169,1.1.1.84,1.1.1.86,1.2.1.33,1.3.1.1,1.3.1.2,2.1.2.11,2.2.1.6,2.6.1.42,2.6.1.6,2.7.1.169,2.7.1.24,2.7.1.33,2.7.1.34,2.7.7.3,2.7.8.7,3.1.4.14,3.5.1.22,3.5.1.6,3.5.1.92,3.5.2.2,3.6.1.9,4.1.1.11,4.1.1.30,4.1.1.36,4.2.1.9,6.3.2.1,6.3.2.36,6.3.2.5		1.1.1.86,1.3.1.2,2.1.2.11,2.2.1.6,2.6.1.42,2.6.1.6,2.7.1.24,2.7.1.33,2.7.7.3,2.7.8.7,3.5.2.2,4.1.1.11,4.1.1.36,4.2.1.9,6.3.2.1,6.3.2.5			1.1.1.86,1.3.1.2,2.1.2.11,2.2.1.6,2.6.1.42,2.6.1.6,2.7.1.24,2.7.1.33,2.7.7.3,2.7.8.7,3.5.2.2,4.1.1.11,4.1.1.36,4.2.1.9,6.3.2.1,6.3.2.5	0	0	http://www.kegg.jp/kegg-bin/show_pathway?map00770/default%3dgreen/1.1.1.86%09red/1.3.1.2%09red/2.1.2.11%09red/2.2.1.6%09red/2.6.1.42%09red/2.6.1.6%09red/2.7.1.24%09red/2.7.1.33%09red/2.7.7.3%09red/2.7.8.7%09red/3.5.2.2%09red/4.1.1.11%09red/4.1.1.36%09red/4.2.1.9%09red/6.3.2.1%09red/6.3.2.5%09red
790	Folate biosynthesis||Metabolism of cofactors and vitamins	24	0	8	0	0	8	1.1.1.153,1.1.1.220,1.5.1.3,1.5.1.34,1.5.1.47,1.5.4.1,1.7.1.13,2.5.1.15,2.6.1.85,2.7.6.3,2.8.1.12,3.1.3.1,3.4.19.9,3.5.4.16,4.1.2.25,4.1.2.50,4.1.3.38,4.1.99.18,4.2.3.12,4.3.99.3,6.3.2.12,6.3.2.17,6.3.2.33,6.3.4.20		1.5.1.3,1.7.1.13,2.5.1.15,2.7.6.3,2.8.1.12,3.5.4.16,4.1.2.25,4.2.3.12			1.5.1.3,1.7.1.13,2.5.1.15,2.7.6.3,2.8.1.12,3.5.4.16,4.1.2.25,4.2.3.12	0	0	http://www.kegg.jp/kegg-bin/show_pathway?map00790/default%3dgreen/1.5.1.3%09red/1.7.1.13%09red/2.5.1.15%09red/2.7.6.3%09red/2.8.1.12%09red/3.5.4.16%09red/4.1.2.25%09red/4.2.3.12%09red
860	Porphyrin and chlorophyll metabolism||Metabolism of cofactors and vitamins	80	0	26	0	0	26	1.1.1.294,1.14.12.20,1.14.13.122,1.14.13.81,1.14.13.83,1.14.99.3,1.16.1.2,1.16.1.3,1.16.1.4,1.16.1.5,1.16.1.6,1.16.3.1,1.16.8.1,1.17.7.2,1.2.1.70,1.3.1.106,1.3.1.24,1.3.1.33,1.3.1.54,1.3.1.75,1.3.1.76,1.3.1.80,1.3.3.3,1.3.3.4,1.3.3.5,1.3.5.3,1.3.7.2,1.3.7.3,1.3.7.4,1.3.7.5,1.3.7.7,1.3.99.22,1.3.99.35,2.1.1.107,2.1.1.11,2.1.1.130,2.1.1.131,2.1.1.132,2.1.1.133,2.1.1.151,2.1.1.152,2.1.1.195,2.1.1.19…		1.16.3.1,1.2.1.70,1.3.3.3,1.3.3.4,1.3.99.22,2.1.1.107,2.1.1.130,2.1.1.132,2.1.1.133,2.1.1.151,2.4.2.21,2.5.1.17,2.5.1.61,2.7.1.156,2.7.7.62,4.1.1.37,4.2.1.24,4.2.1.75,4.99.1.1,4.99.1.3,5.4.3.8,6.1.1.17,6.3.1.10,6.3.5.10,6.3.5.9,6.6.1.1			1.16.3.1,1.2.1.70,1.3.3.3,1.3.3.4,1.3.99.22,2.1.1.107,2.1.1.130,2.1.1.132,2.1.1.133,2.1.1.151,2.4.2.21,2.5.1.17,2.5.1.61,2.7.1.156,2.7.7.62,4.1.1.37,4.2.1.24,4.2.1.75,4.99.1.1,4.99.1.3,5.4.3.8,6.1.1.17,6.3.1.10,6.3.5.10,6.3.5.9,6.6.1.1	0	0	http://www.kegg.jp/kegg-bin/show_pathway?map00860/default%3dgreen/1.16.3.1%09red/1.2.1.70%09red/1.3.3.3%09red/1.3.3.4%09red/1.3.99.22%09red/2.1.1.107%09red/2.1.1.130%09red/2.1.1.132%09red/2.1.1.133%09red/2.1.1.151%09red/2.4.2.21%09red/2.5.1.17%09red/2.5.1.61%09red/2.7.1.156%09red/2.7.7.62%09red/4.1.1.37%09red/4.2.1.24%09red/4.2.1.75%09red/4.99.1.1%09red/4.99.1.3%09red/5.4.3.8%09red/6.1.1.17%09red…
900	Terpenoid backbone biosynthesis||Metabolism of terpenoids and polyketides	43	0	12	0	0	12	1.1.1.216,1.1.1.267,1.1.1.34,1.1.1.88,1.17.1.2,1.17.7.1,1.3.1.83,1.8.3.5,1.8.3.6,2.1.1.100,2.2.1.7,2.3.1.9,2.3.3.10,2.5.1.1,2.5.1.10,2.5.1.20,2.5.1.29,2.5.1.30,2.5.1.31,2.5.1.58,2.5.1.68,2.5.1.82,2.5.1.83,2.5.1.84,2.5.1.85,2.5.1.86,2.5.1.87,2.5.1.88,2.5.1.89,2.5.1.90,2.5.1.91,2.5.1.92,2.7.1.148,2.7.1.36,2.7.4.2,2.7.4.26,2.7.7.60,3.1.7.6,3.4.24.84,4.1.1.33,4.2.3.27,4.6.1.12,5.3.3.2		1.1.1.267,1.17.1.2,1.17.7.1,2.2.1.7,2.3.1.9,2.5.1.10,2.5.1.31,2.5.1.90,2.7.1.148,2.7.7.60,3.4.24.84,4.6.1.12			1.1.1.267,1.17.1.2,1.17.7.1,2.2.1.7,2.3.1.9,2.5.1.10,2.5.1.31,2.5.1.90,2.7.1.148,2.7.7.60,3.4.24.84,4.6.1.12	0	0	http://www.kegg.jp/kegg-bin/show_pathway?map00900/default%3dgreen/1.1.1.267%09red/1.17.1.2%09red/1.17.7.1%09red/2.2.1.7%09red/2.3.1.9%09red/2.5.1.10%09red/2.5.1.31%09red/2.5.1.90%09red/2.7.1.148%09red/2.7.7.60%09red/3.4.24.84%09red/4.6.1.12%09red
910	Nitrogen metabolism||Energy metabolism	36	0	14	0	0	14	1.13.12.16,1.14.99.39,1.18.6.1,1.19.6.1,1.4.1.13,1.4.1.14,1.4.1.2,1.4.1.3,1.4.1.4,1.4.7.1,1.7.1.1,1.7.1.10,1.7.1.14,1.7.1.15,1.7.1.2,1.7.1.3,1.7.1.4,1.7.2.1,1.7.2.2,1.7.2.4,1.7.2.5,1.7.2.6,1.7.3.1,1.7.7.1,1.7.7.2,1.7.99.1,1.7.99.4,1.7.99.8,1.9.6.1,2.7.2.2,3.5.1.49,3.5.5.1,4.2.1.1,4.2.1.104,6.3.1.2,6.3.4.16		1.13.12.16,1.4.1.13,1.4.1.14,1.4.1.3,1.4.7.1,1.7.1.4,1.7.2.1,1.7.2.5,1.7.99.4,3.5.1.49,3.5.5.1,4.2.1.1,4.2.1.104,6.3.1.2			1.13.12.16,1.4.1.13,1.4.1.14,1.4.1.3,1.4.7.1,1.7.1.4,1.7.2.1,1.7.2.5,1.7.99.4,3.5.1.49,3.5.5.1,4.2.1.1,4.2.1.104,6.3.1.2	0	0	http://www.kegg.jp/kegg-bin/show_pathway?map00910/default%3dgreen/1.13.12.16%09red/1.4.1.13%09red/1.4.1.14%09red/1.4.1.3%09red/1.4.7.1%09red/1.7.1.4%09red/1.7.2.1%09red/1.7.2.5%09red/1.7.99.4%09red/3.5.1.49%09red/3.5.5.1%09red/4.2.1.1%09red/4.2.1.104%09red/6.3.1.2%09red
920	Sulfur metabolism||Energy metabolism	42	0	13	0	0	13	1.12.98.4,1.13.11.18,1.13.11.55,1.14.11.17,1.14.13.111,1.14.13.131,1.14.14.5,1.8.1.17,1.8.1.2,1.8.2.1,1.8.2.3,1.8.2.4,1.8.3.1,1.8.3.4,1.8.4.8,1.8.4.9,1.8.5.2,1.8.5.3,1.8.7.1,1.8.99.1,1.8.99.2,1.8.99.3,2.1.1.251,2.1.1.269,2.3.1.30,2.3.1.46,2.5.1.47,2.5.1.48,2.5.1.65,2.7.1.25,2.7.7.4,2.7.7.5,2.8.1.1,2.8.1.5,3.1.3.7,3.12.1.1,3.6.2.1,3.6.2.2,3.6.3.25,3.6.3.36,4.4.1.2,4.4.1.3		1.14.11.17,1.14.13.111,1.14.13.131,1.14.14.5,1.8.1.2,1.8.2.1,1.8.4.8,1.8.99.2,2.3.1.30,2.5.1.47,2.7.1.25,2.7.7.4,3.6.3.25			1.14.11.17,1.14.13.111,1.14.13.131,1.14.14.5,1.8.1.2,1.8.2.1,1.8.4.8,1.8.99.2,2.3.1.30,2.5.1.47,2.7.1.25,2.7.7.4,3.6.3.25	0	0	http://www.kegg.jp/kegg-bin/show_pathway?map00920/default%3dgreen/1.14.11.17%09red/1.14.13.111%09red/1.14.13.131%09red/1.14.14.5%09red/1.8.1.2%09red/1.8.2.1%09red/1.8.4.8%09red/1.8.99.2%09red/2.3.1.30%09red/2.5.1.47%09red/2.7.1.25%09red/2.7.7.4%09red/3.6.3.25%09red
970	Aminoacyl-tRNA biosynthesis||Translation	31	0	25	0	0	25	2.1.2.9,2.5.1.73,2.7.1.164,2.9.1.1,2.9.1.2,6.1.1.1,6.1.1.10,6.1.1.11,6.1.1.12,6.1.1.14,6.1.1.15,6.1.1.16,6.1.1.17,6.1.1.18,6.1.1.19,6.1.1.2,6.1.1.20,6.1.1.21,6.1.1.22,6.1.1.23,6.1.1.24,6.1.1.26,6.1.1.27,6.1.1.3,6.1.1.4,6.1.1.5,6.1.1.6,6.1.1.7,6.1.1.9,6.3.5.6,6.3.5.7		2.1.2.9,6.1.1.1,6.1.1.10,6.1.1.11,6.1.1.12,6.1.1.14,6.1.1.15,6.1.1.16,6.1.1.17,6.1.1.18,6.1.1.19,6.1.1.2,6.1.1.20,6.1.1.21,6.1.1.22,6.1.1.23,6.1.1.24,6.1.1.3,6.1.1.4,6.1.1.5,6.1.1.6,6.1.1.7,6.1.1.9,6.3.5.6,6.3.5.7			2.1.2.9,6.1.1.1,6.1.1.10,6.1.1.11,6.1.1.12,6.1.1.14,6.1.1.15,6.1.1.16,6.1.1.17,6.1.1.18,6.1.1.19,6.1.1.2,6.1.1.20,6.1.1.21,6.1.1.22,6.1.1.23,6.1.1.24,6.1.1.3,6.1.1.4,6.1.1.5,6.1.1.6,6.1.1.7,6.1.1.9,6.3.5.6,6.3.5.7	0	0	http://www.kegg.jp/kegg-bin/show_pathway?map00970/default%3dgreen/2.1.2.9%09red/6.1.1.1%09red/6.1.1.10%09red/6.1.1.11%09red/6.1.1.12%09red/6.1.1.14%09red/6.1.1.15%09red/6.1.1.16%09red/6.1.1.17%09red/6.1.1.18%09red/6.1.1.19%09red/6.1.1.2%09red/6.1.1.20%09red/6.1.1.21%09red/6.1.1.22%09red/6.1.1.23%09red/6.1.1.24%09red/6.1.1.3%09red/6.1.1.4%09red/6.1.1.5%09red/6.1.1.6%09red/6.1.1.7%09red/6.1.1.9%09r…
983	Drug metabolism - other enzymes||Xenobiotics biodegradation and metabolism	19	0	8	0	0	8	1.1.1.205,1.17.3.2,1.3.1.2,2.1.1.67,2.3.1.5,2.4.1.17,2.4.2.10,2.4.2.3,2.4.2.4,2.4.2.8,2.7.1.21,2.7.1.48,3.1.1.1,3.2.1.31,3.5.1.6,3.5.2.2,3.5.4.5,3.6.1.19,6.3.5.2		1.1.1.205,1.3.1.2,2.1.1.67,2.4.2.10,3.1.1.1,3.5.2.2,3.6.1.19,6.3.5.2			1.1.1.205,1.3.1.2,2.1.1.67,2.4.2.10,3.1.1.1,3.5.2.2,3.6.1.19,6.3.5.2	0	0	http://www.kegg.jp/kegg-bin/show_pathway?map00983/default%3dgreen/1.1.1.205%09red/1.3.1.2%09red/2.1.1.67%09red/2.4.2.10%09red/3.1.1.1%09red/3.5.2.2%09red/3.6.1.19%09red/6.3.5.2%09red
1100	Metabolic pathways||Global and overview maps	1503	0	479	0	0	479	1.1.1.1,1.1.1.10,1.1.1.100,1.1.1.101,1.1.1.102,1.1.1.105,1.1.1.11,1.1.1.12,1.1.1.120,1.1.1.122,1.1.1.133,1.1.1.14,1.1.1.145,1.1.1.146,1.1.1.15,1.1.1.153,1.1.1.156,1.1.1.157,1.1.1.169,1.1.1.170,1.1.1.178,1.1.1.18,1.1.1.181,1.1.1.184,1.1.1.189,1.1.1.19,1.1.1.193,1.1.1.195,1.1.1.2,1.1.1.205,1.1.1.206,1.1.1.21,1.1.1.211,1.1.1.215,1.1.1.219,1.1.1.22,1.1.1.220,1.1.1.23,1.1.1.239,1.1.1.244,1.1.1.247,1.1…		1.1.1.1,1.1.1.100,1.1.1.11,1.1.1.133,1.1.1.170,1.1.1.178,1.1.1.193,1.1.1.2,1.1.1.205,1.1.1.215,1.1.1.22,1.1.1.23,1.1.1.25,1.1.1.262,1.1.1.267,1.1.1.3,1.1.1.30,1.1.1.31,1.1.1.35,1.1.1.37,1.1.1.40,1.1.1.42,1.1.1.49,1.1.1.59,1.1.1.60,1.1.1.79,1.1.1.81,1.1.1.85,1.1.1.86,1.1.1.95,1.1.2.3,1.1.5.4,1.1.99.1,1.1.99.14,1.1.99.3,1.10.2.2,1.11.1.15,1.11.1.7,1.13.11.1,1.13.11.2,1.13.11.27,1.13.11.4,1.13.11.5,…			1.1.1.1,1.1.1.100,1.1.1.11,1.1.1.133,1.1.1.170,1.1.1.178,1.1.1.193,1.1.1.2,1.1.1.205,1.1.1.215,1.1.1.22,1.1.1.23,1.1.1.25,1.1.1.262,1.1.1.267,1.1.1.3,1.1.1.30,1.1.1.31,1.1.1.35,1.1.1.37,1.1.1.40,1.1.1.42,1.1.1.49,1.1.1.59,1.1.1.60,1.1.1.79,1.1.1.81,1.1.1.85,1.1.1.86,1.1.1.95,1.1.2.3,1.1.5.4,1.1.99.1,1.1.99.14,1.1.99.3,1.10.2.2,1.11.1.15,1.11.1.7,1.13.11.1,1.13.11.2,1.13.11.27,1.13.11.4,1.13.11.5,…	0	0	http://www.kegg.jp/kegg-bin/show_pathway?map01100/default%3dgreen/1.1.1.1%09red/1.1.1.100%09red/1.1.1.11%09red/1.1.1.133%09red/1.1.1.170%09red/1.1.1.178%09red/1.1.1.193%09red/1.1.1.2%09red/1.1.1.205%09red/1.1.1.215%09red/1.1.1.22%09red/1.1.1.23%09red/1.1.1.25%09red/1.1.1.262%09red/1.1.1.267%09red/1.1.1.3%09red/1.1.1.30%09red/1.1.1.31%09red/1.1.1.35%09red/1.1.1.37%09red/1.1.1.40%09red/1.1.1.42%09r…
1110	Biosynthesis of secondary metabolites||Global and overview maps	727	0	206	0	0	206	1.1.1.1,1.1.1.122,1.1.1.133,1.1.1.144,1.1.1.169,1.1.1.178,1.1.1.18,1.1.1.183,1.1.1.195,1.1.1.2,1.1.1.205,1.1.1.206,1.1.1.207,1.1.1.208,1.1.1.216,1.1.1.218,1.1.1.219,1.1.1.22,1.1.1.223,1.1.1.23,1.1.1.237,1.1.1.247,1.1.1.248,1.1.1.25,1.1.1.267,1.1.1.27,1.1.1.273,1.1.1.275,1.1.1.282,1.1.1.288,1.1.1.29,1.1.1.294,1.1.1.295,1.1.1.297,1.1.1.3,1.1.1.305,1.1.1.311,1.1.1.314,1.1.1.316,1.1.1.324,1.1.1.329,1…		1.1.1.1,1.1.1.133,1.1.1.144,1.1.1.178,1.1.1.2,1.1.1.205,1.1.1.22,1.1.1.23,1.1.1.25,1.1.1.267,1.1.1.3,1.1.1.305,1.1.1.35,1.1.1.37,1.1.1.42,1.1.1.49,1.1.1.85,1.1.1.86,1.1.5.4,1.11.1.6,1.11.1.7,1.13.11.51,1.14.13.49,1.14.13.88,1.17.1.2,1.17.1.8,1.17.7.1,1.2.1.11,1.2.1.12,1.2.1.3,1.2.1.38,1.2.1.41,1.2.1.70,1.2.4.1,1.2.4.2,1.2.4.4,1.3.1.12,1.3.3.3,1.3.3.4,1.3.5.1,1.3.8.1,1.3.99.22,1.4.1.13,1.4.1.14,1.…			1.1.1.1,1.1.1.133,1.1.1.144,1.1.1.178,1.1.1.2,1.1.1.205,1.1.1.22,1.1.1.23,1.1.1.25,1.1.1.267,1.1.1.3,1.1.1.305,1.1.1.35,1.1.1.37,1.1.1.42,1.1.1.49,1.1.1.85,1.1.1.86,1.1.5.4,1.11.1.6,1.11.1.7,1.13.11.51,1.14.13.49,1.14.13.88,1.17.1.2,1.17.1.8,1.17.7.1,1.2.1.11,1.2.1.12,1.2.1.3,1.2.1.38,1.2.1.41,1.2.1.70,1.2.4.1,1.2.4.2,1.2.4.4,1.3.1.12,1.3.3.3,1.3.3.4,1.3.5.1,1.3.8.1,1.3.99.22,1.4.1.13,1.4.1.14,1.…	0	0	http://www.kegg.jp/kegg-bin/show_pathway?map01110/default%3dgreen/1.1.1.1%09red/1.1.1.133%09red/1.1.1.144%09red/1.1.1.178%09red/1.1.1.2%09red/1.1.1.205%09red/1.1.1.22%09red/1.1.1.23%09red/1.1.1.25%09red/1.1.1.267%09red/1.1.1.3%09red/1.1.1.305%09red/1.1.1.35%09red/1.1.1.37%09red/1.1.1.42%09red/1.1.1.49%09red/1.1.1.85%09red/1.1.1.86%09red/1.1.5.4%09red/1.11.1.6%09red/1.11.1.7%09red/1.13.11.51%09red…
1120	Microbial metabolism in diverse environments||Global and overview maps	575	0	168	0	0	168	1.1.1.1,1.1.1.107,1.1.1.122,1.1.1.157,1.1.1.173,1.1.1.174,1.1.1.18,1.1.1.2,1.1.1.215,1.1.1.244,1.1.1.245,1.1.1.256,1.1.1.257,1.1.1.258,1.1.1.259,1.1.1.26,1.1.1.27,1.1.1.28,1.1.1.284,1.1.1.286,1.1.1.29,1.1.1.298,1.1.1.3,1.1.1.311,1.1.1.338,1.1.1.35,1.1.1.350,1.1.1.36,1.1.1.368,1.1.1.369,1.1.1.37,1.1.1.370,1.1.1.371,1.1.1.39,1.1.1.40,1.1.1.41,1.1.1.42,1.1.1.43,1.1.1.44,1.1.1.47,1.1.1.49,1.1.1.51,1.…		1.1.1.1,1.1.1.2,1.1.1.215,1.1.1.257,1.1.1.284,1.1.1.298,1.1.1.3,1.1.1.35,1.1.1.36,1.1.1.37,1.1.1.40,1.1.1.42,1.1.1.49,1.1.1.79,1.1.1.95,1.1.5.4,1.1.99.14,1.1.99.3,1.13.11.1,1.13.11.15,1.13.11.16,1.13.11.2,1.13.11.4,1.13.11.5,1.13.11.56,1.14.12.12,1.14.13.149,1.14.13.172,1.14.13.25,1.14.13.7,1.14.14.1,1.17.1.4,1.17.1.7,1.17.1.8,1.17.2.1,1.2.1.10,1.2.1.11,1.2.1.12,1.2.1.13,1.2.1.16,1.2.1.2,1.2.1.3,…			1.1.1.1,1.1.1.2,1.1.1.215,1.1.1.257,1.1.1.284,1.1.1.298,1.1.1.3,1.1.1.35,1.1.1.36,1.1.1.37,1.1.1.40,1.1.1.42,1.1.1.49,1.1.1.79,1.1.1.95,1.1.5.4,1.1.99.14,1.1.99.3,1.13.11.1,1.13.11.15,1.13.11.16,1.13.11.2,1.13.11.4,1.13.11.5,1.13.11.56,1.14.12.12,1.14.13.149,1.14.13.172,1.14.13.25,1.14.13.7,1.14.14.1,1.17.1.4,1.17.1.7,1.17.1.8,1.17.2.1,1.2.1.10,1.2.1.11,1.2.1.12,1.2.1.13,1.2.1.16,1.2.1.2,1.2.1.3,…	0	0	http://www.kegg.jp/kegg-bin/show_pathway?map01120/default%3dgreen/1.1.1.1%09red/1.1.1.2%09red/1.1.1.215%09red/1.1.1.257%09red/1.1.1.284%09red/1.1.1.298%09red/1.1.1.3%09red/1.1.1.35%09red/1.1.1.36%09red/1.1.1.37%09red/1.1.1.40%09red/1.1.1.42%09red/1.1.1.49%09red/1.1.1.79%09red/1.1.1.95%09red/1.1.5.4%09red/1.1.99.14%09red/1.1.99.3%09red/1.13.11.1%09red/1.13.11.15%09red/1.13.11.16%09red/1.13.11.2%09…
471	D-Glutamine and D-glutamate metabolism||Metabolism of other amino acids	12	0	6	0	0	6	1.4.1.3,1.4.3.15,1.4.3.7,2.3.2.1,3.5.1.2,3.5.1.35,3.5.1.38,4.2.1.48,5.1.1.10,5.1.1.3,6.3.2.8,6.3.2.9		1.4.1.3,3.5.1.2,3.5.1.38,5.1.1.3,6.3.2.8,6.3.2.9			1.4.1.3,3.5.1.2,3.5.1.38,5.1.1.3,6.3.2.8,6.3.2.9	1e-05	2e-05	http://www.kegg.jp/kegg-bin/show_pathway?map00471/default%3dgreen/1.4.1.3%09red/3.5.1.2%09red/3.5.1.38%09red/5.1.1.3%09red/6.3.2.8%09red/6.3.2.9%09red
623	Toluene degradation||Xenobiotics biodegradation and metabolism	22	0	6	0	0	6	1.1.1.257,1.1.1.35,1.1.1.90,1.1.1.97,1.13.11.1,1.14.12.11,1.14.12.8,1.14.13.7,1.17.99.1,1.2.1.28,1.2.1.62,1.2.1.64,1.2.1.7,1.3.1.19,1.3.1.32,1.3.8.3,2.8.3.15,3.1.1.45,4.1.99.11,5.4.99.14,5.5.1.1,5.5.1.7		1.1.1.257,1.1.1.35,1.13.11.1,1.14.13.7,1.2.1.62,5.5.1.1			1.1.1.257,1.1.1.35,1.13.11.1,1.14.13.7,1.2.1.62,5.5.1.1	1e-05	2e-05	http://www.kegg.jp/kegg-bin/show_pathway?map00623/default%3dgreen/1.1.1.257%09red/1.1.1.35%09red/1.13.11.1%09red/1.14.13.7%09red/1.2.1.62%09red/5.5.1.1%09red
627	Aminobenzoate degradation||Xenobiotics biodegradation and metabolism	50	0	6	0	0	6	1.1.1.312,1.1.3.19,1.1.3.38,1.1.99.31,1.13.11.57,1.13.11.74,1.13.11.8,1.14.12.1,1.14.13.12,1.14.13.167,1.14.13.27,1.14.13.29,1.14.13.35,1.14.13.40,1.14.13.7,1.14.13.82,1.14.14.1,1.14.16.6,1.2.1.28,1.2.1.64,1.2.1.67,1.2.1.7,1.3.1.57,1.3.7.9,1.6.5.6,1.6.5.7,1.97.1.2,2.8.3.8,3.1.1.57,3.1.1.92,3.1.3.1,3.1.3.2,3.1.3.41,3.1.8.1,3.5.1.4,3.5.1.86,3.5.5.1,3.6.1.7,4.1.1.46,4.1.1.59,4.1.1.61,4.1.1.7,4.2.1.1…		1.14.13.7,1.14.14.1,3.5.1.4,3.5.5.1,4.2.1.17,5.4.4.3			1.14.13.7,1.14.14.1,3.5.1.4,3.5.5.1,4.2.1.17,5.4.4.3	1e-05	2e-05	http://www.kegg.jp/kegg-bin/show_pathway?map00627/default%3dgreen/1.14.13.7%09red/1.14.14.1%09red/3.5.1.4%09red/3.5.5.1%09red/4.2.1.17%09red/5.4.4.3%09red
643	Styrene degradation||Xenobiotics biodegradation and metabolism	18	0	6	0	0	6	1.13.11.2,1.13.11.5,1.14.13.63,1.14.14.11,1.2.1.39,1.3.1.19,2.8.3.1,2.8.3.12,3.5.1.4,3.5.5.1,3.5.5.7,3.7.1.2,3.7.1.9,4.2.1.54,4.2.1.84,4.99.1.7,5.2.1.2,5.3.99.7		1.13.11.2,1.13.11.5,2.8.3.1,3.5.1.4,3.5.5.1,3.5.5.7			1.13.11.2,1.13.11.5,2.8.3.1,3.5.1.4,3.5.5.1,3.5.5.7	1e-05	2e-05	http://www.kegg.jp/kegg-bin/show_pathway?map00643/default%3dgreen/1.13.11.2%09red/1.13.11.5%09red/2.8.3.1%09red/3.5.1.4%09red/3.5.5.1%09red/3.5.5.7%09red
750	Vitamin B6 metabolism||Metabolism of cofactors and vitamins	25	0	6	0	0	6	1.1.1.107,1.1.1.262,1.1.1.290,1.1.1.65,1.1.3.12,1.1.99.9,1.14.12.4,1.14.12.5,1.2.1.72,1.2.3.1,1.2.3.8,1.4.3.5,2.6.1.30,2.6.1.31,2.6.1.52,2.6.1.54,2.6.99.2,2.7.1.35,3.1.1.27,3.1.3.74,3.5.1.29,3.5.1.66,4.1.1.51,4.2.3.1,4.3.3.6		1.1.1.262,1.4.3.5,2.6.1.52,2.6.99.2,3.5.1.29,4.2.3.1			1.1.1.262,1.4.3.5,2.6.1.52,2.6.99.2,3.5.1.29,4.2.3.1	1e-05	2e-05	http://www.kegg.jp/kegg-bin/show_pathway?map00750/default%3dgreen/1.1.1.262%09red/1.4.3.5%09red/2.6.1.52%09red/2.6.99.2%09red/3.5.1.29%09red/4.2.3.1%09red
903	Limonene and pinene degradation||Metabolism of terpenoids and polyketides	16	0	6	0	0	6	1.1.1.144,1.1.1.243,1.1.1.275,1.1.1.296,1.1.1.297,1.14.13.105,1.14.13.107,1.14.13.48,1.14.13.49,1.14.13.80,1.2.1.3,1.3.99.25,3.1.1.83,3.3.2.8,4.2.1.17,5.5.1.10		1.1.1.144,1.1.1.243,1.14.13.48,1.14.13.49,1.2.1.3,4.2.1.17			1.1.1.144,1.1.1.243,1.14.13.48,1.14.13.49,1.2.1.3,4.2.1.17	1e-05	2e-05	http://www.kegg.jp/kegg-bin/show_pathway?map00903/default%3dgreen/1.1.1.144%09red/1.1.1.243%09red/1.14.13.48%09red/1.14.13.49%09red/1.2.1.3%09red/4.2.1.17%09red
930	Caprolactam degradation||Xenobiotics biodegradation and metabolism	15	0	6	0	0	6	1.1.1.174,1.1.1.2,1.1.1.245,1.1.1.258,1.1.1.35,1.1.1.90,1.14.13.22,1.2.1.4,1.2.1.63,1.4.3.12,3.1.1.17,3.10.1.2,3.7.1.11,4.2.1.103,4.2.1.17		1.1.1.2,1.1.1.35,1.2.1.4,1.2.1.63,3.1.1.17,4.2.1.17			1.1.1.2,1.1.1.35,1.2.1.4,1.2.1.63,3.1.1.17,4.2.1.17	1e-05	2e-05	http://www.kegg.jp/kegg-bin/show_pathway?map00930/default%3dgreen/1.1.1.2%09red/1.1.1.35%09red/1.2.1.4%09red/1.2.1.63%09red/3.1.1.17%09red/4.2.1.17%09red
960	Tropane, piperidine and pyridine alkaloid biosynthesis||Biosynthesis of other secondary metabolites	27	0	6	0	0	6	1.1.1.206,1.1.1.222,1.1.1.236,1.1.1.237,1.14.11.11,1.14.11.14,1.14.13.101,1.4.1.18,1.4.3.14,1.4.3.21,1.5.1.1,1.5.1.21,2.1.1.53,2.3.1.145,2.3.1.185,2.3.1.186,2.3.1.93,2.5.1.44,2.6.1.1,2.6.1.5,2.6.1.57,2.6.1.58,2.6.1.9,2.8.3.17,3.1.1.10,3.1.1.84,4.1.1.18		1.4.1.18,2.5.1.44,2.6.1.1,2.6.1.5,2.6.1.57,2.6.1.9			1.4.1.18,2.5.1.44,2.6.1.1,2.6.1.5,2.6.1.57,2.6.1.9	1e-05	2e-05	http://www.kegg.jp/kegg-bin/show_pathway?map00960/default%3dgreen/1.4.1.18%09red/2.5.1.44%09red/2.6.1.1%09red/2.6.1.5%09red/2.6.1.57%09red/2.6.1.9%09red
72	Synthesis and degradation of ketone bodies||Lipid metabolism	6	0	5	0	0	5	1.1.1.30,2.3.1.9,2.3.3.10,2.8.3.5,4.1.1.4,4.1.3.4		1.1.1.30,2.3.1.9,2.8.3.5,4.1.1.4,4.1.3.4			1.1.1.30,2.3.1.9,2.8.3.5,4.1.1.4,4.1.3.4	8e-05	0.00014	http://www.kegg.jp/kegg-bin/show_pathway?map00072/default%3dgreen/1.1.1.30%09red/2.3.1.9%09red/2.8.3.5%09red/4.1.1.4%09red/4.1.3.4%09red
281	Geraniol degradation||Metabolism of terpenoids and polyketides	9	0	5	0	0	5	1.1.1.183,1.1.1.35,1.2.1.86,2.3.1.16,4.1.3.26,4.1.3.4,4.2.1.17,4.2.1.57,6.4.1.5		1.1.1.35,2.3.1.16,4.1.3.26,4.1.3.4,4.2.1.17			1.1.1.35,2.3.1.16,4.1.3.26,4.1.3.4,4.2.1.17	8e-05	0.00014	http://www.kegg.jp/kegg-bin/show_pathway?map00281/default%3dgreen/1.1.1.35%09red/2.3.1.16%09red/4.1.3.26%09red/4.1.3.4%09red/4.2.1.17%09red
401	Novobiocin biosynthesis||Biosynthesis of other secondary metabolites	12	0	5	0	0	5	1.3.1.12,1.3.1.43,2.1.1.284,2.1.1.285,2.1.3.12,2.4.1.302,2.5.1.111,2.6.1.1,2.6.1.5,2.6.1.57,2.6.1.9,6.3.1.15		1.3.1.12,2.6.1.1,2.6.1.5,2.6.1.57,2.6.1.9			1.3.1.12,2.6.1.1,2.6.1.5,2.6.1.57,2.6.1.9	8e-05	0.00014	http://www.kegg.jp/kegg-bin/show_pathway?map00401/default%3dgreen/1.3.1.12%09red/2.6.1.1%09red/2.6.1.5%09red/2.6.1.57%09red/2.6.1.9%09red
562	Inositol phosphate metabolism||Carbohydrate metabolism	47	0	5	0	0	5	1.1.1.18,1.1.1.369,1.1.1.370,1.1.1.371,1.13.99.1,1.2.1.18,2.1.1.39,2.1.1.40,2.7.1.127,2.7.1.134,2.7.1.137,2.7.1.140,2.7.1.149,2.7.1.150,2.7.1.151,2.7.1.153,2.7.1.154,2.7.1.158,2.7.1.159,2.7.1.64,2.7.1.67,2.7.1.68,2.7.1.92,2.7.7.74,2.7.8.11,2.7.8.34,3.1.3.25,3.1.3.26,3.1.3.36,3.1.3.56,3.1.3.57,3.1.3.62,3.1.3.64,3.1.3.66,3.1.3.67,3.1.3.8,3.1.3.86,3.1.4.11,3.1.4.3,3.7.1.22,4.1.2.29,4.2.1.44,4.6.1.13…		1.2.1.18,3.1.3.25,3.1.4.11,3.1.4.3,5.3.1.1			1.2.1.18,3.1.3.25,3.1.4.11,3.1.4.3,5.3.1.1	8e-05	0.00014	http://www.kegg.jp/kegg-bin/show_pathway?map00562/default%3dgreen/1.2.1.18%09red/3.1.3.25%09red/3.1.4.11%09red/3.1.4.3%09red/5.3.1.1%09red
621	Dioxin degradation||Xenobiotics biodegradation and metabolism	12	0	5	0	0	5	1.13.11.39,1.14.12.18,1.14.12.22,1.14.13.1,1.2.1.10,1.3.1.56,3.7.1.13,3.7.1.8,4.1.1.77,4.1.3.39,4.2.1.80,5.3.2.6		1.2.1.10,4.1.1.77,4.1.3.39,4.2.1.80,5.3.2.6			1.2.1.10,4.1.1.77,4.1.3.39,4.2.1.80,5.3.2.6	8e-05	0.00014	http://www.kegg.jp/kegg-bin/show_pathway?map00621/default%3dgreen/1.2.1.10%09red/4.1.1.77%09red/4.1.3.39%09red/4.2.1.80%09red/5.3.2.6%09red
780	Biotin metabolism||Metabolism of cofactors and vitamins	19	0	5	0	0	5	1.1.1.100,1.14.15.12,1.3.1.10,2.1.1.197,2.3.1.179,2.3.1.41,2.3.1.47,2.6.1.62,2.8.1.6,3.1.1.85,3.5.1.12,4.2.1.59,6.2.1.11,6.2.1.14,6.3.3.3,6.3.4.10,6.3.4.11,6.3.4.15,6.3.4.9		1.1.1.100,2.3.1.179,2.3.1.41,4.2.1.59,6.3.4.15			1.1.1.100,2.3.1.179,2.3.1.41,4.2.1.59,6.3.4.15	8e-05	0.00014	http://www.kegg.jp/kegg-bin/show_pathway?map00780/default%3dgreen/1.1.1.100%09red/2.3.1.179%09red/2.3.1.41%09red/4.2.1.59%09red/6.3.4.15%09red
1040	Biosynthesis of unsaturated fatty acids||Lipid metabolism	13	0	5	0	0	5	1.1.1.100,1.1.1.211,1.1.1.330,1.14.19.1,1.14.19.2,1.3.1.38,1.3.1.93,1.3.3.6,2.3.1.16,2.3.1.199,3.1.2.2,4.2.1.134,4.2.1.17		1.1.1.100,1.14.19.1,2.3.1.16,3.1.2.2,4.2.1.17			1.1.1.100,1.14.19.1,2.3.1.16,3.1.2.2,4.2.1.17	8e-05	0.00014	http://www.kegg.jp/kegg-bin/show_pathway?map01040/default%3dgreen/1.1.1.100%09red/1.14.19.1%09red/2.3.1.16%09red/3.1.2.2%09red/4.2.1.17%09red
62	Fatty acid elongation||Lipid metabolism	13	0	4	0	0	4	1.1.1.211,1.1.1.330,1.1.1.35,1.3.1.38,1.3.1.8,1.3.1.93,2.3.1.16,2.3.1.199,3.1.2.2,3.1.2.22,4.2.1.134,4.2.1.17,4.2.1.74		1.1.1.35,2.3.1.16,3.1.2.2,4.2.1.17			1.1.1.35,2.3.1.16,3.1.2.2,4.2.1.17	0.00053	0.00083	http://www.kegg.jp/kegg-bin/show_pathway?map00062/default%3dgreen/1.1.1.35%09red/2.3.1.16%09red/3.1.2.2%09red/4.2.1.17%09red
361	Chlorocyclohexane and chlorobenzene degradation||Xenobiotics biodegradation and metabolism	22	0	4	0	0	4	1.13.11.1,1.13.11.2,1.13.11.37,1.13.11.39,1.13.11.66,1.14.12.3,1.14.13.20,1.14.13.50,1.14.13.7,1.2.1.61,1.3.1.19,1.3.1.32,1.5.1.37,1.6.5.7,3.1.1.45,3.8.1.2,3.8.1.3,3.8.1.5,5.2.1.10,5.5.1.1,5.5.1.11,5.5.1.7		1.13.11.1,1.13.11.2,1.14.13.7,5.5.1.1			1.13.11.1,1.13.11.2,1.14.13.7,5.5.1.1	0.00053	0.00083	http://www.kegg.jp/kegg-bin/show_pathway?map00361/default%3dgreen/1.13.11.1%09red/1.13.11.2%09red/1.14.13.7%09red/5.5.1.1%09red
523	Polyketide sugar unit biosynthesis||Metabolism of terpenoids and polyketides	11	0	4	0	0	4	1.1.1.133,1.1.1.266,1.1.1.344,1.1.1.364,2.1.1.234,2.1.1.235,2.6.1.33,2.7.7.24,4.2.1.46,5.1.3.13,5.1.3.25		1.1.1.133,2.7.7.24,4.2.1.46,5.1.3.13			1.1.1.133,2.7.7.24,4.2.1.46,5.1.3.13	0.00053	0.00083	http://www.kegg.jp/kegg-bin/show_pathway?map00523/default%3dgreen/1.1.1.133%09red/2.7.7.24%09red/4.2.1.46%09red/5.1.3.13%09red
590	Arachidonic acid metabolism||Lipid metabolism	26	0	4	0	0	4	1.1.1.184,1.1.1.188,1.1.1.189,1.1.1.196,1.1.1.232,1.11.1.20,1.11.1.9,1.13.11.31,1.13.11.33,1.13.11.34,1.13.11.40,1.14.13.30,1.14.13.34,1.14.14.1,1.14.15.3,1.14.99.1,3.1.1.4,3.3.2.10,3.3.2.6,3.3.2.7,3.4.19.14,4.4.1.20,5.3.99.2,5.3.99.3,5.3.99.4,5.3.99.5		1.11.1.9,1.14.14.1,1.14.15.3,3.1.1.4			1.11.1.9,1.14.14.1,1.14.15.3,3.1.1.4	0.00053	0.00083	http://www.kegg.jp/kegg-bin/show_pathway?map00590/default%3dgreen/1.11.1.9%09red/1.14.14.1%09red/1.14.15.3%09red/3.1.1.4%09red
660	C5-Branched dibasic acid metabolism||Carbohydrate metabolism	20	0	4	0	0	4	1.1.1.85,2.2.1.6,2.3.3.11,2.8.3.11,2.8.3.22,3.5.1.67,4.1.1.5,4.1.1.6,4.1.3.17,4.1.3.22,4.1.3.24,4.1.3.25,4.2.1.148,4.2.1.34,4.2.1.35,4.2.1.56,4.3.1.2,5.4.99.1,6.2.1.5,6.3.1.7		1.1.1.85,2.2.1.6,4.2.1.35,6.2.1.5			1.1.1.85,2.2.1.6,4.2.1.35,6.2.1.5	0.00053	0.00083	http://www.kegg.jp/kegg-bin/show_pathway?map00660/default%3dgreen/1.1.1.85%09red/2.2.1.6%09red/4.2.1.35%09red/6.2.1.5%09red
791	Atrazine degradation||Xenobiotics biodegradation and metabolism	8	0	4	0	0	4	3.5.1.5,3.5.1.54,3.5.1.84,3.5.2.15,3.5.99.3,3.5.99.4,3.8.1.8,4.2.1.69		3.5.1.5,3.5.1.54,3.5.1.84,3.5.99.3			3.5.1.5,3.5.1.54,3.5.1.84,3.5.99.3	0.00053	0.00083	http://www.kegg.jp/kegg-bin/show_pathway?map00791/default%3dgreen/3.5.1.5%09red/3.5.1.54%09red/3.5.1.84%09red/3.5.99.3%09red
830	Retinol metabolism||Metabolism of cofactors and vitamins	13	0	4	0	0	4	1.1.1.1,1.1.1.105,1.14.14.1,1.14.15.3,1.14.99.36,1.2.1.36,1.2.3.1,1.3.99.23,2.3.1.135,2.3.1.76,2.4.1.17,3.1.1.63,3.1.1.64		1.1.1.1,1.14.14.1,1.14.15.3,2.3.1.76			1.1.1.1,1.14.14.1,1.14.15.3,2.3.1.76	0.00053	0.00083	http://www.kegg.jp/kegg-bin/show_pathway?map00830/default%3dgreen/1.1.1.1%09red/1.14.14.1%09red/1.14.15.3%09red/2.3.1.76%09red
430	Taurine and hypotaurine metabolism||Metabolism of other amino acids	19	0	3	0	0	3	1.1.1.313,1.13.11.19,1.13.11.20,1.14.11.17,1.2.1.73,1.4.1.1,1.4.1.2,1.8.1.3,2.3.1.65,2.3.1.8,2.3.2.2,2.3.3.15,2.6.1.55,2.6.1.77,2.7.2.1,2.7.3.4,4.1.1.15,4.1.1.29,4.4.1.10		1.14.11.17,2.3.2.2,2.7.2.1			1.14.11.17,2.3.2.2,2.7.2.1	0.00348	0.00485	http://www.kegg.jp/kegg-bin/show_pathway?map00430/default%3dgreen/1.14.11.17%09red/2.3.2.2%09red/2.7.2.1%09red
531	Glycosaminoglycan degradation||sulfate	15	0	3	0	0	3	2.3.1.78,3.1.6.12,3.1.6.13,3.1.6.14,3.1.6.18,3.1.6.4,3.10.1.1,3.2.1.103,3.2.1.166,3.2.1.23,3.2.1.31,3.2.1.35,3.2.1.50,3.2.1.52,3.2.1.76		3.2.1.23,3.2.1.35,3.2.1.52			3.2.1.23,3.2.1.35,3.2.1.52	0.00348	0.00485	http://www.kegg.jp/kegg-bin/show_pathway?map00531/default%3dgreen/3.2.1.23%09red/3.2.1.35%09red/3.2.1.52%09red
565	Ether lipid metabolism||Lipid metabolism	22	0	3	0	0	3	1.1.1.101,1.14.99.19,2.3.1.105,2.3.1.121,2.3.1.125,2.3.1.25,2.3.1.63,2.3.1.67,2.5.1.26,2.7.1.93,2.7.8.1,2.7.8.2,2.7.8.22,3.1.1.4,3.1.1.47,3.1.3.4,3.1.3.59,3.1.4.3,3.1.4.39,3.1.4.4,3.3.2.2,3.3.2.5		3.1.1.4,3.1.3.4,3.1.4.3			3.1.1.4,3.1.3.4,3.1.4.3	0.00348	0.00485	http://www.kegg.jp/kegg-bin/show_pathway?map00565/default%3dgreen/3.1.1.4%09red/3.1.3.4%09red/3.1.4.3%09red
592	alpha-Linolenic acid metabolism||Lipid metabolism	10	0	3	0	0	3	1.13.11.12,1.3.1.42,1.3.3.6,2.1.1.141,2.3.1.16,3.1.1.32,3.1.1.4,4.2.1.17,4.2.1.92,5.3.99.6		2.3.1.16,3.1.1.4,4.2.1.17			2.3.1.16,3.1.1.4,4.2.1.17	0.00348	0.00485	http://www.kegg.jp/kegg-bin/show_pathway?map00592/default%3dgreen/2.3.1.16%09red/3.1.1.4%09red/4.2.1.17%09red
642	Ethylbenzene degradation||Xenobiotics biodegradation and metabolism	6	0	3	0	0	3	1.1.1.311,1.14.12.12,1.17.99.2,1.3.1.66,2.3.1.16,6.4.1.8		1.14.12.12,2.3.1.16,6.4.1.8			1.14.12.12,2.3.1.16,6.4.1.8	0.00348	0.00485	http://www.kegg.jp/kegg-bin/show_pathway?map00642/default%3dgreen/1.14.12.12%09red/2.3.1.16%09red/6.4.1.8%09red
902	Monoterpenoid biosynthesis||Metabolism of terpenoids and polyketides	37	0	3	0	0	3	1.1.1.207,1.1.1.208,1.1.1.223,1.1.1.241,1.1.1.243,1.1.1.275,1.1.1.324,1.14.13.104,1.14.13.105,1.14.13.151,1.14.13.152,1.14.13.156,1.14.13.47,1.14.13.48,1.14.13.49,1.14.13.51,1.14.13.74,1.14.13.80,1.3.1.81,1.3.1.82,1.3.3.9,2.1.1.50,3.1.7.3,4.2.1.127,4.2.3.10,4.2.3.108,4.2.3.11,4.2.3.111,4.2.3.119,4.2.3.120,4.2.3.15,4.2.3.16,4.2.3.20,4.2.3.25,4.2.3.26,5.4.4.4,5.5.1.8		1.1.1.243,1.14.13.48,1.14.13.49			1.1.1.243,1.14.13.48,1.14.13.49	0.00348	0.00485	http://www.kegg.jp/kegg-bin/show_pathway?map00902/default%3dgreen/1.1.1.243%09red/1.14.13.48%09red/1.14.13.49%09red
940	Phenylpropanoid biosynthesis||Biosynthesis of other secondary metabolites	29	0	3	0	0	3	1.1.1.195,1.1.1.318,1.1.1.319,1.11.1.21,1.11.1.7,1.13.11.22,1.14.13.11,1.14.13.14,1.14.13.36,1.2.1.44,1.2.1.68,2.1.1.104,2.1.1.146,2.1.1.279,2.1.1.68,2.3.1.133,2.3.1.91,2.3.1.92,2.3.1.99,2.4.1.111,2.4.1.114,2.4.1.120,2.4.1.128,3.1.1.49,3.2.1.126,3.2.1.21,4.3.1.24,4.3.1.25,6.2.1.12		1.11.1.21,1.11.1.7,3.2.1.21			1.11.1.21,1.11.1.7,3.2.1.21	0.00348	0.00485	http://www.kegg.jp/kegg-bin/show_pathway?map00940/default%3dgreen/1.11.1.21%09red/1.11.1.7%09red/3.2.1.21%09red
950	Isoquinoline alkaloid biosynthesis||Biosynthesis of other secondary metabolites	51	0	3	0	0	3	1.1.1.218,1.1.1.247,1.1.1.248,1.10.3.1,1.14.11.31,1.14.11.32,1.14.13.37,1.14.13.55,1.14.13.56,1.14.13.57,1.14.13.71,1.14.16.2,1.14.18.1,1.14.21.1,1.14.21.2,1.14.21.3,1.14.21.4,1.14.21.5,1.21.3.2,1.21.3.3,1.3.3.8,1.4.3.2,1.4.3.21,1.4.3.4,1.4.9.2,1.5.1.27,1.5.1.31,1.5.3.12,2.1.1.115,2.1.1.116,2.1.1.117,2.1.1.118,2.1.1.119,2.1.1.120,2.1.1.121,2.1.1.122,2.1.1.128,2.1.1.140,2.1.1.147,2.1.1.291,2.1.1.8…		2.6.1.1,2.6.1.5,2.6.1.57			2.6.1.1,2.6.1.5,2.6.1.57	0.00348	0.00485	http://www.kegg.jp/kegg-bin/show_pathway?map00950/default%3dgreen/2.6.1.1%09red/2.6.1.5%09red/2.6.1.57%09red
980	Metabolism of xenobiotics by cytochrome P450||Xenobiotics biodegradation and metabolism	10	0	3	0	0	3	1.1.1.1,1.1.1.146,1.1.1.184,1.14.14.1,1.2.1.5,1.3.1.20,2.4.1.17,2.5.1.18,2.8.2.14,3.3.2.9		1.1.1.1,1.14.14.1,2.5.1.18			1.1.1.1,1.14.14.1,2.5.1.18	0.00348	0.00485	http://www.kegg.jp/kegg-bin/show_pathway?map00980/default%3dgreen/1.1.1.1%09red/1.14.14.1%09red/2.5.1.18%09red
982	Drug metabolism - cytochrome P450||Xenobiotics biodegradation and metabolism	8	0	3	0	0	3	1.1.1.1,1.14.13.8,1.14.14.1,1.2.1.5,1.2.3.1,1.4.3.4,2.4.1.17,2.5.1.18		1.1.1.1,1.14.14.1,2.5.1.18			1.1.1.1,1.14.14.1,2.5.1.18	0.00348	0.00485	http://www.kegg.jp/kegg-bin/show_pathway?map00982/default%3dgreen/1.1.1.1%09red/1.14.14.1%09red/2.5.1.18%09red
100	Steroid biosynthesis||Lipid metabolism	23	0	2	0	0	2	1.1.1.170,1.1.1.270,1.14.13.126,1.14.13.13,1.14.13.132,1.14.13.159,1.14.13.70,1.14.13.72,1.14.21.6,1.3.1.21,1.3.1.70,1.3.1.71,1.3.1.72,2.1.1.143,2.1.1.41,2.3.1.26,2.3.1.73,2.5.1.21,3.1.1.13,5.3.3.5,5.4.99.7,5.4.99.8,5.5.1.9		1.1.1.170,5.4.99.8			1.1.1.170,5.4.99.8	0.02299	0.02738	http://www.kegg.jp/kegg-bin/show_pathway?map00100/default%3dgreen/1.1.1.170%09red/5.4.99.8%09red
195	Photosynthesis||Energy metabolism	3	0	2	0	0	2	1.10.9.1,1.18.1.2,3.6.3.14		1.18.1.2,3.6.3.14			1.18.1.2,3.6.3.14	0.02299	0.02738	http://www.kegg.jp/kegg-bin/show_pathway?map00195/default%3dgreen/1.18.1.2%09red/3.6.3.14%09red
311	Penicillin and cephalosporin biosynthesis||Biosynthesis of other secondary metabolites	14	0	2	0	0	2	1.14.11.26,1.14.20.1,1.21.3.1,1.4.3.3,2.1.3.7,2.3.1.164,2.3.1.175,2.6.1.74,3.1.1.41,3.5.1.11,3.5.1.93,3.5.2.6,5.1.1.17,6.3.2.26		1.4.3.3,3.5.2.6			1.4.3.3,3.5.2.6	0.02299	0.02738	http://www.kegg.jp/kegg-bin/show_pathway?map00311/default%3dgreen/1.4.3.3%09red/3.5.2.6%09red
332	Carbapenem biosynthesis||Biosynthesis of other secondary metabolites	5	0	2	0	0	2	1.14.20.3,1.2.1.41,2.3.1.226,2.7.2.11,6.3.3.6		1.2.1.41,2.7.2.11			1.2.1.41,2.7.2.11	0.02299	0.02738	http://www.kegg.jp/kegg-bin/show_pathway?map00332/default%3dgreen/1.2.1.41%09red/2.7.2.11%09red
364	Fluorobenzoate degradation||Xenobiotics biodegradation and metabolism	14	0	2	0	0	2	1.13.11.1,1.14.12.10,1.14.12.13,1.14.13.50,1.3.1.25,1.3.1.32,1.3.1.63,3.1.1.45,3.5.5.6,3.8.1.7,4.2.1.84,5.5.1.1,5.5.1.7,6.2.1.33		1.13.11.1,5.5.1.1			1.13.11.1,5.5.1.1	0.02299	0.02738	http://www.kegg.jp/kegg-bin/show_pathway?map00364/default%3dgreen/1.13.11.1%09red/5.5.1.1%09red
365	Furfural degradation||Xenobiotics biodegradation and metabolism	2	0	2	0	0	2	1.3.99.8,6.2.1.31		1.3.99.8,6.2.1.31			1.3.99.8,6.2.1.31	0.02299	0.02738	http://www.kegg.jp/kegg-bin/show_pathway?map00365/default%3dgreen/1.3.99.8%09red/6.2.1.31%09red
440	Phosphonate and phosphinate metabolism||Metabolism of other amino acids	18	0	2	0	0	2	1.1.1.309,1.11.1.23,1.13.11.72,1.13.11.73,2.6.1.37,2.7.7.14,2.7.7.15,2.7.8.1,2.7.8.2,2.7.8.37,3.1.4.55,3.11.1.1,3.11.1.2,3.11.1.3,3.6.1.63,4.1.1.82,4.7.1.1,5.4.2.9		3.11.1.1,3.11.1.2			3.11.1.1,3.11.1.2	0.02299	0.02738	http://www.kegg.jp/kegg-bin/show_pathway?map00440/default%3dgreen/3.11.1.1%09red/3.11.1.2%09red
472	D-Arginine and D-ornithine metabolism||Metabolism of other amino acids	8	0	2	0	0	2	1.4.1.12,1.4.3.3,2.6.1.21,3.5.3.10,5.1.1.10,5.1.1.12,5.1.1.9,5.4.3.5		1.4.3.3,2.6.1.21			1.4.3.3,2.6.1.21	0.02299	0.02738	http://www.kegg.jp/kegg-bin/show_pathway?map00472/default%3dgreen/1.4.3.3%09red/2.6.1.21%09red
473	D-Alanine metabolism||Metabolism of other amino acids	6	0	2	0	0	2	2.6.1.21,2.6.1.41,5.1.1.1,6.1.1.13,6.3.2.16,6.3.2.4		2.6.1.21,6.3.2.4			2.6.1.21,6.3.2.4	0.02299	0.02738	http://www.kegg.jp/kegg-bin/show_pathway?map00473/default%3dgreen/2.6.1.21%09red/6.3.2.4%09red
511	Other glycan degradation||sulfate	9	0	2	0	0	2	3.2.1.18,3.2.1.23,3.2.1.24,3.2.1.25,3.2.1.45,3.2.1.51,3.2.1.52,3.2.1.96,3.5.1.26		3.2.1.23,3.2.1.52			3.2.1.23,3.2.1.52	0.02299	0.02738	http://www.kegg.jp/kegg-bin/show_pathway?map00511/default%3dgreen/3.2.1.23%09red/3.2.1.52%09red
591	Linoleic acid metabolism||Lipid metabolism	13	0	2	0	0	2	1.13.11.12,1.13.11.33,1.13.11.45,1.13.11.58,1.13.11.60,1.13.11.62,1.14.14.1,1.14.19.3,1.14.99.33,3.1.1.4,5.2.1.5,5.4.4.5,5.4.4.6		1.14.14.1,3.1.1.4			1.14.14.1,3.1.1.4	0.02299	0.02738	http://www.kegg.jp/kegg-bin/show_pathway?map00591/default%3dgreen/1.14.14.1%09red/3.1.1.4%09red
600	Sphingolipid metabolism||Lipid metabolism	26	0	2	0	0	2	1.1.1.102,1.14.13.169,2.3.1.24,2.3.1.50,2.4.1.23,2.4.1.274,2.4.1.47,2.4.1.80,2.7.1.138,2.7.1.91,2.7.8.10,2.7.8.27,2.7.8.3,2.8.2.11,3.1.3.4,3.1.4.12,3.1.4.41,3.1.6.1,3.1.6.8,3.2.1.18,3.2.1.22,3.2.1.23,3.2.1.45,3.2.1.46,3.5.1.23,4.1.2.27		3.1.3.4,3.2.1.23			3.1.3.4,3.2.1.23	0.02299	0.02738	http://www.kegg.jp/kegg-bin/show_pathway?map00600/default%3dgreen/3.1.3.4%09red/3.2.1.23%09red
604	Glycosphingolipid biosynthesis - ganglio series||sulfate	8	0	2	0	0	2	2.4.1.62,2.4.1.92,2.4.99.4,2.4.99.7,2.4.99.8,2.4.99.9,3.2.1.23,3.2.1.52		3.2.1.23,3.2.1.52			3.2.1.23,3.2.1.52	0.02299	0.02738	http://www.kegg.jp/kegg-bin/show_pathway?map00604/default%3dgreen/3.2.1.23%09red/3.2.1.52%09red
624	Polycyclic aromatic hydrocarbon degradation||Xenobiotics biodegradation and metabolism	19	0	2	0	0	2	1.1.1.256,1.13.11.3,1.13.11.38,1.13.11.8,1.14.12.12,1.14.12.15,1.14.12.7,1.14.13.1,1.14.13.23,1.2.1.78,1.3.1.19,1.3.1.29,1.3.1.49,1.3.1.53,1.3.1.64,3.1.1.35,4.1.1.55,4.1.1.69,4.1.2.34		1.14.12.12,1.3.1.29			1.14.12.12,1.3.1.29	0.02299	0.02738	http://www.kegg.jp/kegg-bin/show_pathway?map00624/default%3dgreen/1.14.12.12%09red/1.3.1.29%09red
625	Chloroalkane and chloroalkene degradation||Xenobiotics biodegradation and metabolism	16	0	2	0	0	2	1.1.1.1,1.1.2.7,1.1.2.8,1.14.12.11,1.14.13.69,1.18.6.1,1.2.1.3,1.2.1.46,1.2.99.4,1.97.1.8,3.3.2.10,3.8.1.2,3.8.1.3,3.8.1.5,4.2.1.112,4.5.1.3		1.1.1.1,1.2.1.3			1.1.1.1,1.2.1.3	0.02299	0.02738	http://www.kegg.jp/kegg-bin/show_pathway?map00625/default%3dgreen/1.1.1.1%09red/1.2.1.3%09red
785	Lipoic acid metabolism||Metabolism of cofactors and vitamins	3	0	2	0	0	2	2.3.1.181,2.7.7.63,2.8.1.8		2.3.1.181,2.8.1.8			2.3.1.181,2.8.1.8	0.02299	0.02738	http://www.kegg.jp/kegg-bin/show_pathway?map00785/default%3dgreen/2.3.1.181%09red/2.8.1.8%09red
73	Cutin, suberine and wax biosynthesis||Lipid metabolism	7	0	1	0	0	1	1.11.2.3,1.2.1.50,2.3.1.188,2.3.1.20,2.3.1.75,3.1.1.50,4.1.99.5		2.3.1.20			2.3.1.20	0.15169	0.15169	http://www.kegg.jp/kegg-bin/show_pathway?map00073/default%3dgreen/2.3.1.20%09red
120	Primary bile acid biosynthesis||Lipid metabolism	19	0	1	0	0	1	1.1.1.181,1.1.1.35,1.1.1.50,1.14.13.100,1.14.13.15,1.14.13.17,1.14.13.95,1.14.13.98,1.14.13.99,1.14.99.38,1.17.99.3,1.3.1.3,2.3.1.176,2.3.1.65,3.1.2.27,3.5.1.24,4.2.1.107,5.1.99.4,6.2.1.7		1.1.1.35			1.1.1.35	0.15169	0.15169	http://www.kegg.jp/kegg-bin/show_pathway?map00120/default%3dgreen/1.1.1.35%09red
140	Steroid hormone biosynthesis||Lipid metabolism	36	0	1	0	0	1	1.1.1.145,1.1.1.146,1.1.1.148,1.1.1.149,1.1.1.152,1.1.1.213,1.1.1.239,1.1.1.50,1.1.1.51,1.1.1.53,1.1.1.62,1.1.1.64,1.14.13.100,1.14.13.17,1.14.14.1,1.14.14.14,1.14.15.4,1.14.15.5,1.14.15.6,1.14.99.10,1.14.99.11,1.14.99.12,1.14.99.14,1.14.99.9,1.3.1.22,1.3.1.3,1.3.99.6,2.1.1.6,2.4.1.17,2.8.2.15,2.8.2.2,2.8.2.4,3.1.6.1,3.1.6.2,4.1.2.30,5.3.3.1		1.14.14.1			1.14.14.1	0.15169	0.15169	http://www.kegg.jp/kegg-bin/show_pathway?map00140/default%3dgreen/1.14.14.1%09red
232	Caffeine metabolism||Biosynthesis of other secondary metabolites	11	0	1	0	0	1	1.14.13.128,1.14.13.178,1.14.13.179,1.14.14.1,1.17.3.2,1.7.3.3,2.1.1.158,2.1.1.159,2.1.1.160,2.3.1.5,3.2.2.25		1.14.14.1			1.14.14.1	0.15169	0.15169	http://www.kegg.jp/kegg-bin/show_pathway?map00232/default%3dgreen/1.14.14.1%09red
253	Tetracycline biosynthesis||Metabolism of terpenoids and polyketides	2	0	1	0	0	1	1.14.13.38,6.4.1.2		6.4.1.2			6.4.1.2	0.15169	0.15169	http://www.kegg.jp/kegg-bin/show_pathway?map00253/default%3dgreen/6.4.1.2%09red
254	Aflatoxin biosynthesis||Biosynthesis of other secondary metabolites	13	0	1	0	0	1	1.1.1.349,1.1.1.352,1.1.1.353,1.13.12.20,1.14.13.174,1.14.13.175,2.1.1.109,2.1.1.110,2.3.1.221,3.1.1.94,4.2.1.142,4.2.1.143,6.4.1.2		6.4.1.2			6.4.1.2	0.15169	0.15169	http://www.kegg.jp/kegg-bin/show_pathway?map00254/default%3dgreen/6.4.1.2%09red
363	Bisphenol degradation||Xenobiotics biodegradation and metabolism	3	0	1	0	0	1	1.13.11.41,1.14.13.84,3.1.1.2		3.1.1.2			3.1.1.2	0.15169	0.15169	http://www.kegg.jp/kegg-bin/show_pathway?map00363/default%3dgreen/3.1.1.2%09red
513	Various types of N-glycan biosynthesis||Glycan biosynthesis and metabolism	22	0	1	0	0	1	2.4.1.101,2.4.1.131,2.4.1.132,2.4.1.141,2.4.1.142,2.4.1.143,2.4.1.145,2.4.1.214,2.4.1.232,2.4.1.244,2.4.1.257,2.4.1.258,2.4.1.260,2.4.1.261,2.4.1.38,2.4.1.68,2.4.2.38,2.4.99.18,2.4.99.6,3.2.1.113,3.2.1.114,3.2.1.52		3.2.1.52			3.2.1.52	0.15169	0.15169	http://www.kegg.jp/kegg-bin/show_pathway?map00513/default%3dgreen/3.2.1.52%09red
524	Butirosin and neomycin biosynthesis||Biosynthesis of other secondary metabolites	24	0	1	0	0	1	1.1.1.329,1.1.3.43,1.1.3.44,1.1.99.38,1.14.14.13,2.3.2.19,2.4.1.283,2.4.1.284,2.4.1.285,2.4.2.49,2.6.1.100,2.6.1.101,2.6.1.93,2.6.1.94,2.6.1.95,2.7.1.1,2.7.1.2,3.1.3.88,3.5.1.112,3.5.1.113,4.1.1.95,4.2.3.124,4.3.2.6,6.2.1.39		2.7.1.2			2.7.1.2	0.15169	0.15169	http://www.kegg.jp/kegg-bin/show_pathway?map00524/default%3dgreen/2.7.1.2%09red
532	Glycosaminoglycan biosynthesis - chondroitin sulfate / dermatan||Glycan biosynthesis and metabolism	12	0	1	0	0	1	2.4.1.133,2.4.1.134,2.4.1.135,2.4.1.174,2.4.1.175,2.4.1.226,2.4.2.26,2.8.2.17,2.8.2.33,2.8.2.35,2.8.2.5,5.1.3.19		2.4.1.226			2.4.1.226	0.15169	0.15169	http://www.kegg.jp/kegg-bin/show_pathway?map00532/default%3dgreen/2.4.1.226%09red
563	Glycosylphosphatidylinositol(GPI)-anchor biosynthesis||sulfate	3	0	1	0	0	1	2.4.1.198,3.1.4.50,3.5.1.89		2.4.1.198			2.4.1.198	0.15169	0.15169	http://www.kegg.jp/kegg-bin/show_pathway?map00563/default%3dgreen/2.4.1.198%09red
603	Glycosphingolipid biosynthesis - globo series||sulfate	12	0	1	0	0	1	2.4.1.152,2.4.1.179,2.4.1.228,2.4.1.69,2.4.1.79,2.4.1.88,2.4.99.4,2.4.99.8,3.2.1.22,3.2.1.47,3.2.1.49,3.2.1.52		3.2.1.52			3.2.1.52	0.15169	0.15169	http://www.kegg.jp/kegg-bin/show_pathway?map00603/default%3dgreen/3.2.1.52%09red
633	Nitrotoluene degradation||Xenobiotics biodegradation and metabolism	5	0	1	0	0	1	1.12.99.6,1.2.7.1,1.2.99.2,1.8.99.3,2.3.1.5		1.2.99.2			1.2.99.2	0.15169	0.15169	http://www.kegg.jp/kegg-bin/show_pathway?map00633/default%3dgreen/1.2.99.2%09red
906	Carotenoid biosynthesis||Metabolism of terpenoids and polyketides	36	0	1	0	0	1	1.1.1.288,1.10.99.3,1.13.11.51,1.13.11.59,1.13.11.68,1.13.11.69,1.14.13.129,1.14.13.90,1.14.13.93,1.14.15.9,1.14.99.44,1.14.99.45,1.2.1.82,1.2.3.14,1.3.5.5,1.3.5.6,1.3.8.2,1.3.99.26,1.3.99.27,1.3.99.28,1.3.99.30,1.3.99.31,2.1.1.210,2.4.1.263,2.4.1.276,2.5.1.32,2.5.1.96,3.2.1.175,4.2.1.131,5.2.1.12,5.2.1.13,5.2.1.14,5.3.99.8,5.3.99.9,5.5.1.18,5.5.1.19		1.13.11.51			1.13.11.51	0.15169	0.15169	http://www.kegg.jp/kegg-bin/show_pathway?map00906/default%3dgreen/1.13.11.51%09red
908	Zeatin biosynthesis||Metabolism of terpenoids and polyketides	10	0	1	0	0	1	1.3.1.69,1.5.99.12,2.4.1.203,2.4.1.215,2.4.2.40,2.5.1.112,2.5.1.24,2.5.1.27,2.5.1.50,2.5.1.75		2.5.1.75			2.5.1.75	0.15169	0.15169	http://www.kegg.jp/kegg-bin/show_pathway?map00908/default%3dgreen/2.5.1.75%09red
941	Flavonoid biosynthesis||Biosynthesis of other secondary metabolites	20	0	1	0	0	1	1.1.1.219,1.1.1.234,1.14.11.19,1.14.11.22,1.14.11.23,1.14.11.9,1.14.13.11,1.14.13.21,1.14.13.36,1.14.13.88,1.17.1.3,1.21.3.6,1.3.1.77,2.1.1.104,2.3.1.133,2.3.1.170,2.3.1.74,2.4.1.185,2.4.1.236,5.5.1.6		1.14.13.88			1.14.13.88	0.15169	0.15169	http://www.kegg.jp/kegg-bin/show_pathway?map00941/default%3dgreen/1.14.13.88%09red
944	Flavone and flavonol biosynthesis||Biosynthesis of other secondary metabolites	31	0	1	0	0	1	1.14.13.21,1.14.13.88,2.1.1.153,2.1.1.155,2.1.1.267,2.1.1.75,2.1.1.76,2.1.1.82,2.1.1.83,2.3.1.115,2.3.1.116,2.3.1.173,2.4.1.105,2.4.1.106,2.4.1.159,2.4.1.189,2.4.1.190,2.4.1.191,2.4.1.234,2.4.1.236,2.4.1.239,2.4.1.240,2.4.1.81,2.4.1.91,2.4.2.25,2.4.2.35,2.8.2.25,2.8.2.26,2.8.2.27,2.8.2.28,3.2.1.31		1.14.13.88			1.14.13.88	0.15169	0.15169	http://www.kegg.jp/kegg-bin/show_pathway?map00944/default%3dgreen/1.14.13.88%09red
966	Glucosinolate biosynthesis||Biosynthesis of other secondary metabolites	8	0	1	0	0	1	1.14.13.117,1.14.13.118,1.14.13.124,1.14.13.125,1.14.13.41,2.4.1.195,2.6.1.42,2.8.2.24		2.6.1.42			2.6.1.42	0.15169	0.15169	http://www.kegg.jp/kegg-bin/show_pathway?map00966/default%3dgreen/2.6.1.42%09red
1051	Biosynthesis of ansamycins||Metabolism of terpenoids and polyketides	3	0	1	0	0	1	2.2.1.1,2.7.1.179,4.2.1.144		2.2.1.1			2.2.1.1	0.15169	0.15169	http://www.kegg.jp/kegg-bin/show_pathway?map01051/default%3dgreen/2.2.1.1%09red
1053	Biosynthesis of siderophore group nonribosomal peptides||Metabolism of terpenoids and polyketides	5	0	1	0	0	1	1.3.1.28,2.7.7.58,3.3.2.1,4.2.99.21,5.4.4.2		2.7.7.58			2.7.7.58	0.15169	0.15169	http://www.kegg.jp/kegg-bin/show_pathway?map01053/default%3dgreen/2.7.7.58%09red
1055	Biosynthesis of vancomycin group antibiotics||Metabolism of terpenoids and polyketides	4	0	1	0	0	1	1.1.3.46,1.13.11.46,2.6.1.103,4.2.1.46		4.2.1.46			4.2.1.46	0.15169	0.15169	http://www.kegg.jp/kegg-bin/show_pathway?map01055/default%3dgreen/4.2.1.46%09red
0	Unknown||Not Mapped	0	757	220	111	646	109	N/A	1.1.1.1,1.1.1.100,1.1.1.11,1.1.1.125,1.1.1.133,1.1.1.140,1.1.1.158,1.1.1.159,1.1.1.169,1.1.1.18,1.1.1.203,1.1.1.205,1.1.1.215,1.1.1.22,1.1.1.23,1.1.1.25,1.1.1.262,1.1.1.264,1.1.1.267,1.1.1.27,1.1.1.271,1.1.1.28,1.1.1.284,1.1.1.3,1.1.1.30,1.1.1.31,1.1.1.35,1.1.1.36,1.1.1.37,1.1.1.381,1.1.1.40,1.1.1.42,1.1.1.43,1.1.1.44,1.1.1.48,1.1.1.49,1.1.1.50,1.1.1.56,1.1.1.61,1.1.1.69,1.1.1.76,1.1.1.85,1.1.1.8…	1.1.1.158,1.1.1.203,1.1.1.274,1.1.1.276,1.1.1.346,1.1.1.69,1.10.3.10,1.10.3.14,1.12.7.2,1.14.11.18,1.14.11.33,1.14.12.17,1.14.13.3,1.14.14.10,1.14.14.3,1.14.99.40,1.15.1.1,1.16.1.1,1.18.1.7,1.2.7.8,1.20.4.1,1.20.9.1,1.3.1.26,1.3.1.95,1.3.3.1,1.3.99.1,1.3.99.16,1.3.99.3,1.5.1.33,1.5.1.36,1.5.1.39,1.5.5.1,1.5.99.8,1.6.5.5,1.6.99.1,1.7.5.1,1.8.1.8,1.8.2.2,1.8.4.10,1.8.4.11,1.8.4.12,1.97.1.12,2.1.1.1…	1.1.1.158,1.1.1.203,1.1.1.69,1.14.11.18,1.14.11.33,1.14.13.3,1.15.1.1,1.2.7.8,1.20.4.1,1.3.1.26,1.3.99.1,1.3.99.16,1.3.99.3,1.5.5.1,1.6.5.5,1.8.1.8,1.8.4.11,2.1.1.166,2.1.1.170,2.1.1.182,2.1.1.185,2.1.1.192,2.1.1.198,2.1.1.199,2.1.1.207,2.1.1.31,2.1.1.33,2.1.1.63,2.1.1.72,2.1.1.77,2.1.1.79,2.1.1.80,2.3.1.183,2.3.2.6,2.3.2.8,2.4.2.11,2.4.2.29,2.5.1.72,2.7.1.170,2.7.11.1,2.7.13.3,2.7.3.9,2.7.7.42,2…	1.1.1.1,1.1.1.100,1.1.1.11,1.1.1.125,1.1.1.133,1.1.1.140,1.1.1.159,1.1.1.169,1.1.1.18,1.1.1.205,1.1.1.215,1.1.1.22,1.1.1.23,1.1.1.25,1.1.1.262,1.1.1.264,1.1.1.267,1.1.1.27,1.1.1.271,1.1.1.28,1.1.1.284,1.1.1.3,1.1.1.30,1.1.1.31,1.1.1.35,1.1.1.36,1.1.1.37,1.1.1.381,1.1.1.40,1.1.1.42,1.1.1.43,1.1.1.44,1.1.1.48,1.1.1.49,1.1.1.50,1.1.1.56,1.1.1.61,1.1.1.76,1.1.1.85,1.1.1.86,1.1.1.88,1.1.1.9,1.1.1.90,1…	1.1.1.274,1.1.1.276,1.1.1.346,1.10.3.10,1.10.3.14,1.12.7.2,1.14.12.17,1.14.14.10,1.14.14.3,1.14.99.40,1.16.1.1,1.18.1.7,1.20.9.1,1.3.1.95,1.3.3.1,1.5.1.33,1.5.1.36,1.5.1.39,1.5.99.8,1.6.99.1,1.7.5.1,1.8.2.2,1.8.4.10,1.8.4.12,1.97.1.12,2.1.1.171,2.1.1.228,2.3.1.108,2.3.1.187,2.3.1.223,2.3.1.45,2.3.3.16,2.4.1.119,2.4.1.320,2.4.99.17,2.6.1.107,2.6.1.32,2.6.99.4,2.7.1.143,2.7.10.1,2.7.10.2,2.7.11.17,…	1	1	N/A
